# Supplementary material for: Synthesis and crystal structure of bis­[trans-di­aqua­(1,4,8,11-tetra­aza­cyclo­tetra­decane-κ4 N 1,N 4,N 8,N 11)nickel(II)] trans-(1,4,8,11-tetra­aza­cyclo­tetra­decane-κ4 N 1,N 4,N 8,N 11)bis­[4,4′,4′′-(1,3,5-tri­methyl­benzene-2,4,6-tri­yl)tris­(hydrogen phenyl­phospho­nato-κO)]nickel(II) deca­hydrate
Source: Acta Crystallogr E Crystallogr Commun. 2022 Jun 30;78(Pt 7):750–4. doi: 10.1107/S2056989022006624 (PMC9260354; doi:10.1107/S2056989022006624)
Supplement: Supplementary file 1 [file e-78-00750-sup1.cif]

##############################################################################
#                                                                            #
# This CIF contains the data in a paper accepted for publication in          #
# Acta Crystallographica Section E. It conforms to the requirements of       #
# Notes for Authors for Acta Crystallographica Section E, and has been       #
# peer reviewed under the auspices of the IUCr Commission on Journals.       #
#                                                                            #
# Full details of the Crystallographic Information File format               #
# are given in the paper "The Crystallographic Information File (CIF):       #
# a New Standard Archive File for Crystallography" by S. R. Hall, F. H.      #
# Allen and I. D. Brown [Acta Cryst. (1991), A47, 655-685].                  #
#                                                                            #
# The current version of the core CIF dictionary is obtainable from          #
# ftp://ftp.iucr.org/pub/cif_core.dic.                                       #
#                                                                            #
# Software is freely available for graphical display of the structure(s)     #
# in this CIF. For information consult the CIF software page                 #
# http://www.iucr.org/resources/cif/software.                                #
#                                                                            #
# This file may be used for bona fide research purposes within the           #
# scientific community so long as proper attribution is given to the journal # 
# article from which it was obtained.                                        #
#                                                                            #
##############################################################################
data_I
_audit_creation_method
;
Olex2 1.5
(compiled 2021.12.09 svn.r5202d8cf for OlexSys, GUI svn.r6439)
;
_journal_date_recd_electronic     2022-06-13
_journal_date_accepted     2022-06-26
_journal_name_full     'Acta Crystallographica, Section E'
_journal_year     2022
_journal_volume     78
_journal_issue      7
_journal_page_first     750
_journal_page_last     754
_journal_paper_category     GM
_journal_paper_doi     10.1107/S2056989022006624
_journal_coeditor_code     HB8026
_publ_contact_author_name     'Yaroslaw D. Lampeka'
_publ_contact_author_address
;
L.V.Pisarzhevskii Institute of Physical Chemistry of the National Academy of
Sciences of Ukraine, Prospekt Nauki 31, 03028 Kiev, Ukraine
;
_publ_contact_author_fax     '+038 525 25 70'
_publ_contact_author_phone     '+038 525 65 40'
_publ_section_title
;\
Synthesis and crystal structure of
bis[<i>trans</i>-diaqua(1,4,8,11-tetraazacyclotetradecane-\k^4^<i>N</i>^1^,\
<i>N</i>^4^,<i>N</i>^8^,<i>N</i>^11^)nickel(II)]
<i>trans</i>-(1,4,8,11-tetraazacyclotetradecane-\k^4^<i>N</i>^1^,<i>N</i>^4^,\
<i>N</i>^8^,<i>N</i>^11^)bis[4,4',4''-(1,3,5-trimethylbenzene-2,4,6-triyl)\
tris(hydrogen phenylphosphonato-\k<i>O</i>)]nickel(II) decahydrate
;
loop_
    _publ_author_name
    _publ_author_footnote
    _publ_author_address
    'Tsymbal, Liudmyla V.' .
;
L. V. Pisarzhevskii Institute of Physical Chemistry of the National Academy of
Sciences of Ukraine, Prospekt Nauki, 31, Kiev 03028,
Ukraine
;
    'Rodinel Ardeleanu' .
;
\#8220;Petru Poni\#8221; Institute of Macromolecular Chemistry, Department of
 Inorganic
Polymers, Aleea Grigore Ghica Voda 41A, RO-700487 Iasi,
Romania
;
    'Shova, Sergiu' .
;
\#8220;Petru Poni\#8221; Institute of Macromolecular Chemistry, Department of
 Inorganic
Polymers, Aleea Grigore Ghica Voda 41A, RO-700487 Iasi,
Romania
;
    'Lampeka, Yaroslaw D.' .
;
L. V. Pisarzhevskii Institute of Physical Chemistry of the National Academy of
Sciences of Ukraine, Prospekt Nauki, 31, Kiev 03028,
Ukraine
;
_publ_section_synopsis
;
The centrosymmetric <i>trans</i>-NiN~4~O~2~ coordination polyhedra of the
Ni^2+^ ions in the complex cations and anions of the title compound are
tetragonally distorted octahedra. In the crystal, O---H...O hydrogen bonds
between the phosphonate groups of the anions result in the formation of layers
oriented parallel to the <i>bc</i> plane, which are further arranged into a
three-dimensional network due to hydrogen-bonding involving the macrocyclic
di-aqua cations and water molecules.
;
_chemical_name_systematic
;
\
Bis[<i>trans</i>-diaqua(1,4,8,11-tetraazacyclotetradecane-\k^4^<i>N</i>^1^,\
<i>N</i>^4^,<i>N</i>^8^,<i>N</i>^11^)nickel(II)]
<i>trans</i>-(1,4,8,11-tetraazacyclotetradecane-\k^4^<i>N</i>^1^,<i>N</i>^4^,\
<i>N</i>^8^,<i>N</i>^11^)bis[4,4',4''-(1,3,5-trimethylbenzene-2,4,6-triyl)\
tris(hydrogen phenylphosphonato-\k<i>O</i>)]nickel(II)
decahydrate
;
_chemical_name_common     ?
_chemical_formula_moiety
                     '2(C10 H28 N4 Ni O2 2+), C64 H72 N4 Ni O18 P6 4-, 10(H2 O)'
_chemical_formula_sum     'C84 H148 N12 Ni3 O32 P6'
_chemical_formula_iupac
        '[Ni (C10 H24 N4) (H2 O)2]2 [Ni (C10 H24 N4) (C27 H24 O9 P3)2], 10H2 O1'
_chemical_formula_weight     2200.09
_chemical_melting_point     ?
_space_group_crystal_system     triclinic
_space_group_name_H-M_alt     'P -1'
_space_group_name_Hall     '-P 1'
loop_
    _space_group_symop_operation_xyz
    'x, y, z'
    '-x, -y, -z'
_cell_length_a     9.8779(5)
_cell_length_b     17.2467(11)
_cell_length_c     17.6707(11)
_cell_angle_alpha     61.409(6)
_cell_angle_beta     77.515(5)
_cell_angle_gamma     77.713(5)
_cell_volume     2559.7(3)
_cell_formula_units_Z     1
_cell_measurement_reflns_used     5403
_cell_measurement_theta_min     2.1250
_cell_measurement_theta_max     26.2590
_cell_measurement_temperature     160.00(14)
_exptl_crystal_description     prism
_exptl_crystal_colour     'clear light colourless'
_exptl_crystal_size_max     0.40
_exptl_crystal_size_mid     0.10
_exptl_crystal_size_min     0.10
_exptl_crystal_density_diffrn     1.427
_exptl_crystal_density_meas     ?
_exptl_crystal_density_method     ?
_exptl_crystal_F_000     1166
_exptl_absorpt_coefficient_mu     0.723
_exptl_absorpt_correction_type     multi-scan
_exptl_absorpt_process_details
;
(CrysAlisPro; Rigaku OD, 2020)
;
_exptl_absorpt_correction_T_min     0.70140
_exptl_absorpt_correction_T_max     1.00000
_diffrn_ambient_temperature     160.00(14)
_diffrn_source     'fine-focus sealed X-ray tube'
_diffrn_radiation_type     'Mo K\a'
_diffrn_radiation_wavelength     0.71073
_diffrn_radiation_monochromator     graphite
_diffrn_measurement_device_type     'Rigaku Xcalibur Eos'
_diffrn_measurement_device     'four-circle diffractometer'
_diffrn_measurement_method     '\w scans'
_diffrn_detector     'CCD plate'
_diffrn_detector_area_resol_mean     16.1593
_diffrn_reflns_number     23737
_diffrn_reflns_av_R_equivalents     0.0625
_diffrn_reflns_av_unetI/netI     0.0982
_diffrn_reflns_theta_min     2.129
_diffrn_reflns_theta_max     25.681
_diffrn_reflns_theta_full     25.242
_diffrn_measured_fraction_theta_max     0.995
_diffrn_measured_fraction_theta_full     0.995
_diffrn_reflns_limit_h_min     -11
_diffrn_reflns_limit_h_max     12
_diffrn_reflns_limit_k_min     -21
_diffrn_reflns_limit_k_max     20
_diffrn_reflns_limit_l_min     -21
_diffrn_reflns_limit_l_max     21
_diffrn_radiation_probe     x-ray
_refine_special_details     ?
_reflns_number_total     9657
_reflns_number_gt     6598
_reflns_threshold_expression     'I > 2\s(I)'
_refine_ls_structure_factor_coef     Fsqd
_refine_ls_matrix_type     full
_refine_ls_R_factor_all     0.1049
_refine_ls_R_factor_gt     0.0674
_refine_ls_wR_factor_gt     0.1408
_refine_ls_wR_factor_ref     0.1611
_refine_ls_goodness_of_fit_ref     1.016
_refine_ls_restrained_S_all     1.015
_refine_ls_number_reflns     9657
_refine_ls_number_parameters     629
_refine_ls_number_restraints     1
_refine_ls_hydrogen_treatment     constr
_refine_ls_weighting_scheme     calc
_refine_ls_weighting_details
              'w=1/[\s^2^(Fo^2^)+(0.0527P)^2^+4.2781P] where P=(Fo^2^+2Fc^2^)/3'
_atom_sites_solution_hydrogens     mixed
_atom_sites_solution_primary     direct
_atom_sites_solution_secondary     ?
_refine_ls_shift/su_max     0.000
_refine_ls_shift/su_mean     0.000
_refine_diff_density_max     0.665
_refine_diff_density_min     -0.457
_refine_ls_extinction_method     none
_refine_ls_extinction_coef     .
loop_
    _atom_type_symbol
    _atom_type_description
    _atom_type_scat_dispersion_real
    _atom_type_scat_dispersion_imag
    _atom_type_scat_source
    'C' 'C' 0.0033 0.0016
                         'International Tables Vol C Tables 4.2.6.8 and 6.1.1.4'
    'H' 'H' 0.0000 0.0000
                         'International Tables Vol C Tables 4.2.6.8 and 6.1.1.4'
    'N' 'N' 0.0061 0.0033
                         'International Tables Vol C Tables 4.2.6.8 and 6.1.1.4'
    'Ni' 'Ni' 0.3393 1.1124
                         'International Tables Vol C Tables 4.2.6.8 and 6.1.1.4'
    'O' 'O' 0.0106 0.0060
                         'International Tables Vol C Tables 4.2.6.8 and 6.1.1.4'
    'P' 'P' 0.1023 0.0942
                         'International Tables Vol C Tables 4.2.6.8 and 6.1.1.4'
_computing_data_collection
;
CrysAlisPro (Rigaku OD, 2020)
;
_computing_cell_refinement
;
CrysAlisPro (Rigaku OD, 2020)
;
_computing_data_reduction
;
CrysAlisPro (Rigaku OD, 2020)
;
_computing_structure_solution
;
SHELXT  (Sheldrick, 2015a)
;
_computing_structure_refinement
;
<i>SHELXL2018/3</i> (Sheldrick, 2015b)
;
_computing_molecular_graphics
;
Mercury (Macrae <i>et al.</i>,  2020)
;
_computing_publication_material
;
publCIF (Westrip, 2010)
;
loop_
    _atom_site_type_symbol
    _atom_site_label
    _atom_site_fract_x
    _atom_site_fract_y
    _atom_site_fract_z
    _atom_site_U_iso_or_equiv
    _atom_site_adp_type
    _atom_site_calc_flag
    _atom_site_occupancy
    _atom_site_disorder_assembly
    _atom_site_disorder_group
    Ni Ni1 1.000000 0.500000 1.000000 0.0228(2) Uani d 1 . .
    P P2 0.77348(14) 1.51832(8) 0.73137(8) 0.0273(3) Uani d 1 . .
    P P1 0.86291(13) 0.70402(8) 0.82874(8) 0.0243(3) Uani d 1 . .
    P P3 0.75955(15) 0.78200(9) 1.49060(8) 0.0332(3) Uani d 1 . .
    O O5 0.6838(4) 1.5710(2) 0.7750(2) 0.0380(9) Uani d 1 . .
    C C29 0.7561(5) 1.4015(3) 0.7965(3) 0.0241(10) Uani d 1 . .
    O O4 0.7456(4) 1.5452(2) 0.6413(2) 0.0333(8) Uani d 1 . .
    O O3W 1.0380(3) 0.6623(2) 0.6411(2) 0.0311(8) Uani d 1 . .
    H H3WA 0.998703 0.703601 0.598132 0.047 Uiso d 1 . .
    H H3WB 1.016063 0.687031 0.675752 0.047 Uiso d 1 . .
    O O4W 0.6258(4) 0.8895(3) 0.6511(3) 0.0607(12) Uani d 1 . .
    H H4WA 0.622702 0.869018 0.615193 0.091 Uiso d 1 . .
    H H4WB 0.655562 0.843018 0.696393 0.091 Uiso d 1 . .
    C C22 0.7292(4) 0.9758(3) 0.9717(3) 0.0193(10) Uani d 1 . .
    C C38 0.7501(5) 0.8505(3) 1.3753(3) 0.0274(11) Uani d 1 . .
    C C26 0.7310(5) 1.2190(3) 0.9041(3) 0.0230(10) Uani d 1 . .
    N N1 0.9914(4) 0.4354(3) 0.9286(2) 0.0275(9) Uani d 1 . .
    H H1 0.956271 0.481640 0.873064 0.033 Uiso calc 1 . .
    O O3 0.7242(4) 0.7049(2) 0.7985(2) 0.0387(9) Uani d 1 . .
    H H3C 0.724711 0.656089 0.798510 0.058 Uiso calc 1 . .
    C C34 0.7272(4) 0.9926(3) 1.1008(3) 0.0211(10) Uani d 1 . .
    N N2 1.1919(4) 0.5419(3) 0.9365(3) 0.0330(10) Uani d 1 . .
    H H2 1.173656 0.596679 0.881233 0.040 Uiso calc 1 . .
    C C3 1.2935(5) 0.4794(4) 0.9119(4) 0.0421(14) Uani d 1 . .
    H H3A 1.320107 0.425875 0.965248 0.051 Uiso calc 1 . .
    H H3B 1.378830 0.507709 0.878884 0.051 Uiso calc 1 . .
    O O2 0.9773(4) 0.7334(2) 0.7517(2) 0.0349(8) Uani d 1 . .
    O O9 0.7490(5) 0.6880(2) 1.5017(2) 0.0490(11) Uani d 1 . .
    H H9C 0.757613 0.649777 1.553173 0.074 Uiso calc 1 . .
    C C35 0.7357(5) 0.9486(3) 1.1963(3) 0.0245(10) Uani d 1 . .
    C C41 0.7258(5) 0.9377(3) 1.0620(3) 0.0229(10) Uani d 1 . .
    C C23 0.7243(5) 1.0683(3) 0.9212(3) 0.0229(10) Uani d 1 . .
    C C30 0.6330(5) 1.3737(3) 0.8509(3) 0.0335(12) Uani d 1 . .
    H H30 0.555907 1.416974 0.852158 0.040 Uiso calc 1 . .
    C C25 0.7243(5) 1.1221(3) 0.9602(3) 0.0216(10) Uani d 1 . .
    C C5 0.8806(6) 0.3769(4) 0.9791(3) 0.0381(13) Uani d 1 . .
    H H5A 0.916444 0.324112 1.029994 0.046 Uiso calc 1 . .
    H H5B 0.851180 0.356262 0.942372 0.046 Uiso calc 1 . .
    C C33 0.7319(5) 1.1422(3) 1.0923(3) 0.0280(11) Uani d 1 . .
    H H33A 0.769682 1.105369 1.147602 0.042 Uiso calc 1 . .
    H H33B 0.637231 1.170079 1.102996 0.042 Uiso calc 1 . .
    H H33C 0.791865 1.188533 1.053584 0.042 Uiso calc 1 . .
    C C39 0.6285(5) 0.9036(3) 1.3453(3) 0.0321(12) Uani d 1 . .
    H H39 0.549541 0.906986 1.385777 0.039 Uiso calc 1 . .
    C C42 0.7241(6) 0.8387(3) 1.1158(3) 0.0333(12) Uani d 1 . .
    H H42A 0.818887 0.807974 1.111379 0.050 Uiso calc 1 . .
    H H42B 0.661713 0.818665 1.094399 0.050 Uiso calc 1 . .
    H H42C 0.690678 0.825159 1.176739 0.050 Uiso calc 1 . .
    O O7 0.9019(4) 0.7838(2) 1.5071(2) 0.0399(9) Uani d 1 . .
    C C36 0.8576(5) 0.8993(3) 1.2269(3) 0.0283(11) Uani d 1 . .
    H H36 0.938419 0.898840 1.186477 0.034 Uiso calc 1 . .
    C C19 0.7533(4) 0.9154(3) 0.9299(3) 0.0194(10) Uani d 1 . .
    C C21 0.6772(5) 0.8176(3) 0.8889(3) 0.0282(11) Uani d 1 . .
    H H21 0.603252 0.793241 0.884480 0.034 Uiso calc 1 . .
    O O8 0.6378(4) 0.8126(3) 1.5414(2) 0.0476(10) Uani d 1 . .
    C C20 0.6477(5) 0.8787(3) 0.9222(3) 0.0287(11) Uani d 1 . .
    H H20 0.553187 0.895677 0.940187 0.034 Uiso calc 1 . .
    C C2 1.2358(6) 0.4512(4) 0.8569(3) 0.0407(14) Uani d 1 . .
    H H2A 1.196217 0.505379 0.808660 0.049 Uiso calc 1 . .
    H H2B 1.314402 0.421415 0.830904 0.049 Uiso calc 1 . .
    C C37 0.8665(5) 0.8500(3) 1.3151(3) 0.0306(12) Uani d 1 . .
    H H37 0.952338 0.815768 1.334400 0.037 Uiso calc 1 . .
    C C32 0.7271(4) 1.0848(3) 1.0504(3) 0.0211(10) Uani d 1 . .
    C C24 0.7140(6) 1.1079(3) 0.8254(3) 0.0314(12) Uani d 1 . .
    H H24A 0.660985 1.072081 0.815897 0.047 Uiso calc 1 . .
    H H24B 0.808141 1.108441 0.793050 0.047 Uiso calc 1 . .
    H H24C 0.666278 1.168989 0.805139 0.047 Uiso calc 1 . .
    Ni Ni2 1.000000 1.000000 0.500000 0.0233(2) Uani d 1 . .
    O O1W 0.9604(4) 0.8687(2) 0.5872(2) 0.0452(10) Uani d 1 . .
    H H1WA 0.881040 0.872384 0.618973 0.068 Uiso d 1 . .
    H H1WB 0.944450 0.844264 0.557414 0.068 Uiso d 1 . .
    N N3 0.9605(4) 0.9803(3) 0.4004(2) 0.0297(10) Uani d 1 . .
    H H3 0.924717 0.921388 0.427638 0.036 Uiso calc 1 . .
    C C10 1.0986(5) 0.9720(4) 0.3496(3) 0.0380(13) Uani d 1 . .
    H H10A 1.128892 1.031639 0.311897 0.046 Uiso calc 1 . .
    H H10B 1.091906 0.945314 0.312116 0.046 Uiso calc 1 . .
    N N4 0.7940(5) 1.0447(3) 0.5321(3) 0.0377(11) Uani d 1 . .
    H H4 0.744740 0.990779 0.568716 0.045 Uiso calc 1 . .
    C C9 0.7973(6) 1.0856(4) 0.5889(3) 0.0408(14) Uani d 1 . .
    H H9A 0.703665 1.090138 0.621780 0.049 Uiso calc 1 . .
    H H9B 0.824723 1.146279 0.553175 0.049 Uiso calc 1 . .
    C C7 0.7183(6) 1.0577(4) 0.4022(3) 0.0418(14) Uani d 1 . .
    H H7A 0.689758 0.997677 0.440380 0.050 Uiso calc 1 . .
    H H7B 0.646435 1.092349 0.362786 0.050 Uiso calc 1 . .
    C C6 0.8543(5) 1.0479(3) 0.3477(3) 0.0350(12) Uani d 1 . .
    H H6A 0.837243 1.030970 0.304733 0.042 Uiso calc 1 . .
    H H6B 0.891090 1.106025 0.315290 0.042 Uiso calc 1 . .
    C C8 0.7168(6) 1.1019(4) 0.4586(4) 0.0434(14) Uani d 1 . .
    H H8A 0.758644 1.158069 0.423021 0.052 Uiso calc 1 . .
    H H8B 0.618830 1.116899 0.480465 0.052 Uiso calc 1 . .
    Ni Ni3 0.500000 1.500000 0.500000 0.0280(2) Uani d 1 . .
    O O2W 0.5104(4) 1.5055(2) 0.6168(2) 0.0374(9) Uani d 1 . .
    H H2WA 0.451405 1.548647 0.620771 0.056 Uiso d 1 . .
    H H2WB 0.589347 1.520291 0.613928 0.056 Uiso d 1 . .
    N N5 0.3476(5) 1.4161(3) 0.5683(3) 0.0436(12) Uani d 1 . .
    H H5 0.333782 1.392139 0.529340 0.052 Uiso calc 1 . .
    O O7W 1.3235(4) 0.6425(3) 0.6174(3) 0.0660(14) Uani d 1 . .
    H H7WA 1.366682 0.665639 0.637536 0.099 Uiso d 1 . .
    H H7WB 1.244232 0.671069 0.624896 0.099 Uiso d 1 . .
    N N6 0.6644(5) 1.3992(3) 0.5280(3) 0.0464(12) Uani d 1 . .
    H H6 0.671366 1.374659 0.486100 0.056 Uiso calc 1 . .
    C C14 0.7918(6) 1.4389(5) 0.5068(4) 0.0558(18) Uani d 1 . .
    H H14A 0.873557 1.397569 0.499126 0.067 Uiso calc 1 . .
    H H14B 0.802863 1.450247 0.554899 0.067 Uiso calc 1 . .
    O O6W 1.2369(4) 0.7283(3) 0.7946(2) 0.0541(11) Uani d 1 . .
    H H6WA 1.317921 0.726218 0.763661 0.081 Uiso d 1 . .
    H H6WB 1.177461 0.729258 0.764271 0.081 Uiso d 1 . .
    O O5W 1.4763(3) 0.7022(2) 0.6828(2) 0.0395(9) Uani d 1 . .
    H H5WA 1.538341 0.732237 0.641517 0.059 Uiso d 1 . .
    H H5WB 1.524801 0.660758 0.722817 0.059 Uiso d 1 . .
    O O1 0.9002(4) 0.6178(2) 0.9039(2) 0.0326(8) Uani d 1 . .
    O O6 0.9335(4) 1.5164(2) 0.7321(2) 0.0402(9) Uani d 1 . .
    H H6C 0.960853 1.564111 0.692096 0.060 Uiso calc 1 . .
    C C17 0.9212(5) 0.8304(3) 0.8664(3) 0.0229(10) Uani d 1 . .
    H H17 1.015334 0.815323 0.846193 0.027 Uiso calc 1 . .
    C C16 0.8155(5) 0.7918(3) 0.8618(3) 0.0216(10) Uani d 1 . .
    C C18 0.8904(5) 0.8913(3) 0.9005(3) 0.0238(10) Uani d 1 . .
    H H18 0.964113 0.916614 0.903815 0.029 Uiso calc 1 . .
    C C40 0.6201(5) 0.9525(3) 1.2561(3) 0.0302(12) Uani d 1 . .
    H H40 0.535465 0.988328 1.236326 0.036 Uiso calc 1 . .
    C C1 1.1247(6) 0.3895(3) 0.9048(3) 0.0375(13) Uani d 1 . .
    H H1A 1.108999 0.364727 0.867554 0.045 Uiso calc 1 . .
    H H1B 1.157958 0.339182 0.958205 0.045 Uiso calc 1 . .
    C C28 0.8659(5) 1.3371(3) 0.7957(3) 0.0323(12) Uani d 1 . .
    H H28 0.950712 1.353974 0.758385 0.039 Uiso calc 1 . .
    C C31 0.6206(5) 1.2844(3) 0.9032(3) 0.0319(12) Uani d 1 . .
    H H31 0.534822 1.267424 0.939145 0.038 Uiso calc 1 . .
    C C13 0.6486(8) 1.3227(4) 0.6163(4) 0.0614(19) Uani d 1 . .
    H H13A 0.651043 1.342483 0.660143 0.074 Uiso calc 1 . .
    H H13B 0.728211 1.275571 0.620745 0.074 Uiso calc 1 . .
    C C15 0.2154(6) 1.4748(5) 0.5758(4) 0.0502(16) Uani d 1 . .
    H H15A 0.212231 1.487228 0.625394 0.060 Uiso calc 1 . .
    H H15B 0.133940 1.444182 0.586810 0.060 Uiso calc 1 . .
    C C11 0.3777(8) 1.3401(5) 0.6484(4) 0.0606(19) Uani d 1 . .
    H H11A 0.300674 1.302890 0.671624 0.073 Uiso calc 1 . .
    H H11B 0.383358 1.360212 0.691424 0.073 Uiso calc 1 . .
    C C27 0.8528(5) 1.2485(3) 0.8489(3) 0.0315(12) Uani d 1 . .
    H H27 0.930342 1.205552 0.847868 0.038 Uiso calc 1 . .
    C C12 0.5140(8) 1.2849(4) 0.6361(4) 0.065(2) Uani d 1 . .
    H H12A 0.519087 1.227524 0.689642 0.078 Uiso calc 1 . .
    H H12B 0.509541 1.271311 0.588269 0.078 Uiso calc 1 . .
    C C4 1.2423(5) 0.5705(4) 0.9910(3) 0.0360(13) Uani d 1 . .
    H H4A 1.318132 0.607996 0.956861 0.043 Uiso calc 1 . .
    H H4B 1.279137 0.517994 1.041693 0.043 Uiso calc 1 . .
loop_
    _atom_site_aniso_label
    _atom_site_aniso_U_11
    _atom_site_aniso_U_22
    _atom_site_aniso_U_33
    _atom_site_aniso_U_12
    _atom_site_aniso_U_13
    _atom_site_aniso_U_23
    Ni1 0.0278(5) 0.0183(4) 0.0225(4) 0.0031(4) -0.0059(3) -0.0108(4)
    P2 0.0380(8) 0.0178(6) 0.0273(7) -0.0020(6) -0.0117(6) -0.0089(5)
    P1 0.0314(7) 0.0195(6) 0.0258(6) 0.0026(6) -0.0079(5) -0.0139(5)
    P3 0.0495(9) 0.0290(7) 0.0222(7) -0.0109(7) -0.0112(6) -0.0074(6)
    O5 0.056(2) 0.0220(18) 0.042(2) 0.0005(18) -0.0129(18) -0.0184(17)
    C29 0.031(3) 0.023(2) 0.019(2) 0.000(2) -0.0063(19) -0.010(2)
    O4 0.051(2) 0.0229(18) 0.0265(18) -0.0077(17) -0.0132(16) -0.0072(15)
    O3W 0.0317(19) 0.0298(19) 0.0354(19) 0.0021(16) -0.0082(15) -0.0185(16)
    O4W 0.064(3) 0.059(3) 0.060(3) -0.013(2) -0.008(2) -0.026(2)
    C22 0.017(2) 0.022(2) 0.020(2) -0.002(2) 0.0003(18) -0.012(2)
    C38 0.040(3) 0.022(2) 0.025(3) -0.007(2) -0.011(2) -0.010(2)
    C26 0.030(3) 0.019(2) 0.022(2) -0.002(2) -0.005(2) -0.011(2)
    N1 0.036(2) 0.021(2) 0.026(2) 0.0064(19) -0.0090(18) -0.0131(18)
    O3 0.049(2) 0.027(2) 0.054(2) 0.0082(18) -0.0240(18) -0.0272(19)
    C34 0.019(2) 0.025(2) 0.021(2) 0.006(2) -0.0042(18) -0.014(2)
    N2 0.039(3) 0.031(2) 0.030(2) -0.003(2) -0.0034(19) -0.016(2)
    C3 0.033(3) 0.052(4) 0.046(3) -0.004(3) 0.006(2) -0.032(3)
    O2 0.047(2) 0.031(2) 0.0312(19) -0.0057(17) 0.0045(16) -0.0216(17)
    O9 0.090(3) 0.034(2) 0.028(2) -0.021(2) -0.022(2) -0.0065(17)
    C35 0.028(3) 0.023(2) 0.024(2) -0.004(2) -0.004(2) -0.012(2)
    C41 0.023(2) 0.019(2) 0.027(2) 0.000(2) -0.0026(19) -0.012(2)
    C23 0.026(3) 0.022(2) 0.019(2) 0.004(2) -0.0033(19) -0.010(2)
    C30 0.028(3) 0.022(3) 0.046(3) 0.003(2) -0.006(2) -0.014(2)
    C25 0.021(2) 0.018(2) 0.025(2) 0.001(2) -0.0017(19) -0.010(2)
    C5 0.053(4) 0.030(3) 0.034(3) -0.007(3) -0.010(3) -0.014(2)
    C33 0.035(3) 0.022(2) 0.031(3) 0.000(2) -0.008(2) -0.016(2)
    C39 0.033(3) 0.040(3) 0.023(3) -0.007(3) -0.003(2) -0.013(2)
    C42 0.052(3) 0.021(3) 0.027(3) -0.004(2) -0.009(2) -0.010(2)
    O7 0.053(2) 0.038(2) 0.0282(19) -0.0107(19) -0.0119(17) -0.0096(17)
    C36 0.038(3) 0.025(3) 0.024(3) 0.001(2) -0.006(2) -0.014(2)
    C19 0.023(2) 0.018(2) 0.015(2) 0.001(2) -0.0015(18) -0.0077(19)
    C21 0.026(3) 0.032(3) 0.036(3) -0.002(2) -0.006(2) -0.023(2)
    O8 0.054(2) 0.053(3) 0.0258(19) -0.001(2) -0.0044(17) -0.0116(19)
    C20 0.023(3) 0.033(3) 0.036(3) 0.004(2) -0.001(2) -0.024(2)
    C2 0.036(3) 0.048(4) 0.041(3) 0.010(3) -0.005(2) -0.029(3)
    C37 0.038(3) 0.025(3) 0.030(3) 0.007(2) -0.015(2) -0.013(2)
    C32 0.020(2) 0.023(2) 0.022(2) 0.004(2) -0.0025(18) -0.013(2)
    C24 0.050(3) 0.021(2) 0.025(3) -0.003(2) -0.007(2) -0.012(2)
    Ni2 0.0292(5) 0.0196(4) 0.0220(4) 0.0031(4) -0.0055(4) -0.0117(4)
    O1W 0.073(3) 0.036(2) 0.033(2) -0.014(2) -0.0077(19) -0.0169(18)
    N3 0.042(3) 0.027(2) 0.023(2) -0.007(2) -0.0027(18) -0.0130(18)
    C10 0.049(3) 0.044(3) 0.031(3) -0.007(3) -0.005(2) -0.024(3)
    N4 0.046(3) 0.031(2) 0.040(3) -0.002(2) -0.009(2) -0.019(2)
    C9 0.041(3) 0.047(3) 0.037(3) -0.002(3) 0.001(2) -0.025(3)
    C7 0.046(3) 0.041(3) 0.037(3) 0.001(3) -0.014(3) -0.016(3)
    C6 0.050(3) 0.029(3) 0.031(3) 0.001(3) -0.015(2) -0.016(2)
    C8 0.047(4) 0.039(3) 0.043(3) 0.002(3) -0.009(3) -0.020(3)
    Ni3 0.0357(5) 0.0258(5) 0.0275(5) -0.0032(4) -0.0080(4) -0.0148(4)
    O2W 0.046(2) 0.043(2) 0.034(2) -0.0071(19) -0.0093(17) -0.0240(18)
    N5 0.058(3) 0.045(3) 0.039(3) -0.017(3) -0.008(2) -0.023(2)
    O7W 0.037(2) 0.102(4) 0.104(4) 0.006(2) -0.008(2) -0.089(3)
    N6 0.050(3) 0.050(3) 0.056(3) 0.008(3) -0.023(2) -0.037(3)
    C14 0.042(4) 0.071(5) 0.079(5) 0.013(3) -0.014(3) -0.059(4)
    O6W 0.052(3) 0.059(3) 0.042(2) 0.004(2) -0.0005(19) -0.023(2)
    O5W 0.035(2) 0.041(2) 0.041(2) -0.0007(18) -0.0030(16) -0.0199(18)
    O1 0.045(2) 0.0221(18) 0.0296(19) 0.0041(16) -0.0121(16) -0.0115(15)
    O6 0.042(2) 0.026(2) 0.044(2) -0.0058(18) -0.0156(17) -0.0044(17)
    C17 0.023(2) 0.022(2) 0.021(2) 0.000(2) 0.0004(19) -0.010(2)
    C16 0.028(3) 0.020(2) 0.019(2) 0.000(2) -0.0066(19) -0.010(2)
    C18 0.025(3) 0.022(2) 0.028(3) -0.004(2) -0.005(2) -0.014(2)
    C40 0.025(3) 0.034(3) 0.031(3) 0.001(2) -0.007(2) -0.015(2)
    C1 0.048(3) 0.030(3) 0.043(3) 0.010(3) -0.016(3) -0.025(3)
    C28 0.036(3) 0.027(3) 0.032(3) -0.007(2) 0.009(2) -0.017(2)
    C31 0.021(3) 0.024(3) 0.041(3) 0.000(2) 0.004(2) -0.011(2)
    C13 0.090(5) 0.038(4) 0.060(4) 0.013(4) -0.044(4) -0.020(3)
    C15 0.041(4) 0.070(5) 0.058(4) -0.014(3) 0.006(3) -0.046(4)
    C11 0.087(5) 0.057(4) 0.042(4) -0.035(4) -0.005(3) -0.017(3)
    C27 0.035(3) 0.023(3) 0.031(3) 0.000(2) 0.006(2) -0.013(2)
    C12 0.106(6) 0.034(4) 0.048(4) -0.015(4) -0.034(4) -0.002(3)
    C4 0.039(3) 0.035(3) 0.034(3) -0.003(3) -0.011(2) -0.014(3)
_geom_special_details
;
 All esds (except the esd in the dihedral angle between two l.s. planes)
 are estimated using the full covariance matrix.  The cell esds are taken
 into account individually in the estimation of esds in distances, angles
 and torsion angles; correlations between esds in cell parameters are only
 used when they are defined by crystal symmetry.  An approximate (isotropic)
 treatment of cell esds is used for estimating esds involving l.s. planes.
;
loop_
    _geom_bond_atom_site_label_1
    _geom_bond_atom_site_label_2
    _geom_bond_site_symmetry_2
    _geom_bond_distance
    _geom_bond_publ_flag
    Ni1 N1 2_767 2.067(4) ?
    Ni1 N1 . 2.067(4) y
    Ni1 N2 . 2.064(4) y
    Ni1 N2 2_767 2.064(4) ?
    Ni1 O1 2_767 2.134(3) ?
    Ni1 O1 . 2.134(3) y
    P2 O5 . 1.495(4) ?
    P2 C29 . 1.804(5) ?
    P2 O4 . 1.502(3) ?
    P2 O6 . 1.576(4) ?
    P1 O3 . 1.570(4) ?
    P1 O2 . 1.518(3) ?
    P1 O1 . 1.483(3) ?
    P1 C16 . 1.811(5) ?
    P3 C38 . 1.813(5) ?
    P3 O9 . 1.562(4) ?
    P3 O7 . 1.506(4) ?
    P3 O8 . 1.499(4) ?
    C29 C30 . 1.391(7) ?
    C29 C28 . 1.381(7) ?
    O3W H3WA . 0.8523 ?
    O3W H3WB . 0.8700 ?
    O4W H4WA . 0.8687 ?
    O4W H4WB . 0.8702 ?
    C22 C41 . 1.400(6) ?
    C22 C23 . 1.402(6) ?
    C22 C19 . 1.497(6) ?
    C38 C39 . 1.380(7) ?
    C38 C37 . 1.390(7) ?
    C26 C25 . 1.488(6) ?
    C26 C31 . 1.388(6) ?
    C26 C27 . 1.392(6) ?
    N1 H1 . 1.0000 ?
    N1 C5 . 1.482(6) ?
    N1 C1 . 1.474(6) ?
    O3 H3C . 0.8400 ?
    C34 C35 . 1.497(6) ?
    C34 C41 . 1.414(6) ?
    C34 C32 . 1.401(6) ?
    N2 H2 . 1.0000 ?
    N2 C3 . 1.469(6) ?
    N2 C4 . 1.477(6) ?
    C3 H3A . 0.9900 ?
    C3 H3B . 0.9900 ?
    C3 C2 . 1.521(7) ?
    O9 H9C . 0.8400 ?
    C35 C36 . 1.368(7) ?
    C35 C40 . 1.392(6) ?
    C41 C42 . 1.507(6) ?
    C23 C25 . 1.396(6) ?
    C23 C24 . 1.510(6) ?
    C30 H30 . 0.9500 ?
    C30 C31 . 1.382(7) ?
    C25 C32 . 1.409(6) ?
    C5 H5A . 0.9900 ?
    C5 H5B . 0.9900 ?
    C5 C4 2_767 1.513(7) ?
    C33 H33A . 0.9800 ?
    C33 H33B . 0.9800 ?
    C33 H33C . 0.9800 ?
    C33 C32 . 1.506(6) ?
    C39 H39 . 0.9500 ?
    C39 C40 . 1.399(6) ?
    C42 H42A . 0.9800 ?
    C42 H42B . 0.9800 ?
    C42 H42C . 0.9800 ?
    C36 H36 . 0.9500 ?
    C36 C37 . 1.385(6) ?
    C19 C20 . 1.391(6) ?
    C19 C18 . 1.393(6) ?
    C21 H21 . 0.9500 ?
    C21 C20 . 1.389(6) ?
    C21 C16 . 1.398(6) ?
    C20 H20 . 0.9500 ?
    C2 H2A . 0.9900 ?
    C2 H2B . 0.9900 ?
    C2 C1 . 1.513(7) ?
    C37 H37 . 0.9500 ?
    C24 H24A . 0.9800 ?
    C24 H24B . 0.9800 ?
    C24 H24C . 0.9800 ?
    Ni2 N3 2_776 2.072(4) ?
    Ni2 N3 . 2.072(4) y
    Ni2 N4 . 2.076(4) y
    Ni2 N4 2_776 2.076(4) ?
    Ni2 O1W 2_776 2.105(4) ?
    Ni2 O1W . 2.105(4) y
    O1W H1WA . 0.8701 ?
    O1W H1WB . 0.8691 ?
    N3 H3 . 1.0000 ?
    N3 C10 . 1.481(6) ?
    N3 C6 . 1.479(6) ?
    C10 H10A . 0.9900 ?
    C10 H10B . 0.9900 ?
    C10 C9 2_776 1.496(7) ?
    N4 H4 . 1.0000 ?
    N4 C9 . 1.486(6) ?
    N4 C8 . 1.457(7) ?
    C9 H9A . 0.9900 ?
    C9 H9B . 0.9900 ?
    C7 H7A . 0.9900 ?
    C7 H7B . 0.9900 ?
    C7 C6 . 1.504(7) ?
    C7 C8 . 1.513(7) ?
    C6 H6A . 0.9900 ?
    C6 H6B . 0.9900 ?
    C8 H8A . 0.9900 ?
    C8 H8B . 0.9900 ?
    Ni3 N5 . 2.070(4) y
    Ni3 N5 2_686 2.070(5) ?
    Ni3 N6 . 2.056(5) y
    Ni3 N6 2_686 2.056(5) ?
    Ni3 O2W 2_686 2.137(3) ?
    Ni3 O2W . 2.136(3) y
    O2W H2WA . 0.8638 ?
    O2W H2WB . 0.8553 ?
    N5 H5 . 1.0000 ?
    N5 C15 . 1.497(7) ?
    N5 C11 . 1.431(8) ?
    O7W H7WA . 0.8613 ?
    O7W H7WB . 0.8521 ?
    N6 H6 . 1.0000 ?
    N6 C14 . 1.452(7) ?
    N6 C13 . 1.487(8) ?
    C14 H14A . 0.9900 ?
    C14 H14B . 0.9900 ?
    C14 C15 2_686 1.507(9) ?
    O6W H6WA . 0.8706 ?
    O6W H6WB . 0.8688 ?
    O5W H5WA . 0.8696 ?
    O5W H5WB . 0.8704 ?
    O6 H6C . 0.8400 ?
    C17 H17 . 0.9500 ?
    C17 C16 . 1.387(6) ?
    C17 C18 . 1.396(6) ?
    C18 H18 . 0.9500 ?
    C40 H40 . 0.9500 ?
    C1 H1A . 0.9900 ?
    C1 H1B . 0.9900 ?
    C28 H28 . 0.9500 ?
    C28 C27 . 1.375(7) ?
    C31 H31 . 0.9500 ?
    C13 H13A . 0.9900 ?
    C13 H13B . 0.9900 ?
    C13 C12 . 1.506(9) ?
    C15 H15A . 0.9900 ?
    C15 H15B . 0.9900 ?
    C11 H11A . 0.9900 ?
    C11 H11B . 0.9900 ?
    C11 C12 . 1.514(10) ?
    C27 H27 . 0.9500 ?
    C12 H12A . 0.9900 ?
    C12 H12B . 0.9900 ?
    C4 H4A . 0.9900 ?
    C4 H4B . 0.9900 ?
loop_
    _geom_angle_atom_site_label_1
    _geom_angle_atom_site_label_2
    _geom_angle_atom_site_label_3
    _geom_angle_site_symmetry_1
    _geom_angle_site_symmetry_3
    _geom_angle
    _geom_angle_publ_flag
    N1 Ni1 N1 . 2_767 180.0 ?
    N1 Ni1 O1 . 2_767 91.79(14) ?
    N1 Ni1 O1 2_767 2_767 88.21(14) ?
    N1 Ni1 O1 2_767 . 91.79(14) ?
    N1 Ni1 O1 . . 88.21(14) ?
    N1 Ni1 N2 . 2_767 85.31(16) y
    N1 Ni1 N2 2_767 . 85.31(16) ?
    N1 Ni1 N2 2_767 2_767 94.69(16) ?
    N1 Ni1 N2 . . 94.69(16) y
    N2 Ni1 N2 2_767 . 180.0 ?
    N2 Ni1 O1 2_767 . 90.47(15) ?
    N2 Ni1 O1 . . 89.53(15) ?
    N2 Ni1 O1 2_767 2_767 89.53(15) ?
    N2 Ni1 O1 . 2_767 90.47(15) ?
    O1 Ni1 O1 2_767 . 180.0 ?
    O5 P2 C29 . . 110.3(2) ?
    O5 P2 O4 . . 115.4(2) ?
    O5 P2 O6 . . 111.3(2) ?
    O4 P2 C29 . . 108.0(2) ?
    O4 P2 O6 . . 110.5(2) ?
    O6 P2 C29 . . 100.2(2) ?
    O3 P1 C16 . . 102.1(2) ?
    O2 P1 O3 . . 110.2(2) ?
    O2 P1 C16 . . 107.1(2) ?
    O1 P1 O3 . . 111.4(2) ?
    O1 P1 O2 . . 115.2(2) ?
    O1 P1 C16 . . 110.06(19) ?
    O9 P3 C38 . . 101.5(2) ?
    O7 P3 C38 . . 107.6(2) ?
    O7 P3 O9 . . 109.8(2) ?
    O8 P3 C38 . . 109.4(2) ?
    O8 P3 O9 . . 111.8(2) ?
    O8 P3 O7 . . 115.7(2) ?
    C30 C29 P2 . . 120.9(4) ?
    C28 C29 P2 . . 121.0(4) ?
    C28 C29 C30 . . 118.0(4) ?
    H3WA O3W H3WB . . 98.3 ?
    H4WA O4W H4WB . . 104.4 ?
    C41 C22 C23 . . 120.1(4) ?
    C41 C22 C19 . . 118.6(4) ?
    C23 C22 C19 . . 120.9(4) ?
    C39 C38 P3 . . 121.3(4) ?
    C39 C38 C37 . . 118.6(4) ?
    C37 C38 P3 . . 120.1(4) ?
    C31 C26 C25 . . 123.6(4) ?
    C31 C26 C27 . . 116.3(4) ?
    C27 C26 C25 . . 120.1(4) ?
    Ni1 N1 H1 . . 106.9 ?
    C5 N1 Ni1 . . 104.8(3) ?
    C5 N1 H1 . . 106.9 ?
    C1 N1 Ni1 . . 116.4(3) ?
    C1 N1 H1 . . 106.9 ?
    C1 N1 C5 . . 114.2(4) ?
    P1 O3 H3C . . 109.5 ?
    C41 C34 C35 . . 117.8(4) ?
    C32 C34 C35 . . 121.4(4) ?
    C32 C34 C41 . . 120.8(4) ?
    Ni1 N2 H2 . . 106.6 ?
    C3 N2 Ni1 . . 116.1(3) ?
    C3 N2 H2 . . 106.6 ?
    C3 N2 C4 . . 114.4(4) ?
    C4 N2 Ni1 . . 106.0(3) ?
    C4 N2 H2 . . 106.6 ?
    N2 C3 H3A . . 109.1 ?
    N2 C3 H3B . . 109.1 ?
    N2 C3 C2 . . 112.3(4) ?
    H3A C3 H3B . . 107.9 ?
    C2 C3 H3A . . 109.1 ?
    C2 C3 H3B . . 109.1 ?
    P3 O9 H9C . . 109.5 ?
    C36 C35 C34 . . 119.7(4) ?
    C36 C35 C40 . . 118.5(4) ?
    C40 C35 C34 . . 121.7(4) ?
    C22 C41 C34 . . 119.4(4) ?
    C22 C41 C42 . . 119.5(4) ?
    C34 C41 C42 . . 121.1(4) ?
    C22 C23 C24 . . 118.7(4) ?
    C25 C23 C22 . . 120.0(4) ?
    C25 C23 C24 . . 121.2(4) ?
    C29 C30 H30 . . 119.4 ?
    C31 C30 C29 . . 121.2(5) ?
    C31 C30 H30 . . 119.4 ?
    C23 C25 C26 . . 118.9(4) ?
    C23 C25 C32 . . 120.8(4) ?
    C32 C25 C26 . . 120.2(4) ?
    N1 C5 H5A . . 110.0 ?
    N1 C5 H5B . . 110.0 ?
    N1 C5 C4 . 2_767 108.4(4) ?
    H5A C5 H5B . . 108.4 ?
    C4 C5 H5A 2_767 . 110.0 ?
    C4 C5 H5B 2_767 . 110.0 ?
    H33A C33 H33B . . 109.5 ?
    H33A C33 H33C . . 109.5 ?
    H33B C33 H33C . . 109.5 ?
    C32 C33 H33A . . 109.5 ?
    C32 C33 H33B . . 109.5 ?
    C32 C33 H33C . . 109.5 ?
    C38 C39 H39 . . 119.6 ?
    C38 C39 C40 . . 120.8(5) ?
    C40 C39 H39 . . 119.6 ?
    C41 C42 H42A . . 109.5 ?
    C41 C42 H42B . . 109.5 ?
    C41 C42 H42C . . 109.5 ?
    H42A C42 H42B . . 109.5 ?
    H42A C42 H42C . . 109.5 ?
    H42B C42 H42C . . 109.5 ?
    C35 C36 H36 . . 119.1 ?
    C35 C36 C37 . . 121.8(5) ?
    C37 C36 H36 . . 119.1 ?
    C20 C19 C22 . . 124.0(4) ?
    C20 C19 C18 . . 117.9(4) ?
    C18 C19 C22 . . 118.0(4) ?
    C20 C21 H21 . . 119.9 ?
    C20 C21 C16 . . 120.2(4) ?
    C16 C21 H21 . . 119.9 ?
    C19 C20 H20 . . 119.3 ?
    C21 C20 C19 . . 121.5(4) ?
    C21 C20 H20 . . 119.3 ?
    C3 C2 H2A . . 108.4 ?
    C3 C2 H2B . . 108.4 ?
    H2A C2 H2B . . 107.5 ?
    C1 C2 C3 . . 115.4(4) ?
    C1 C2 H2A . . 108.4 ?
    C1 C2 H2B . . 108.4 ?
    C38 C37 H37 . . 120.0 ?
    C36 C37 C38 . . 120.1(5) ?
    C36 C37 H37 . . 120.0 ?
    C34 C32 C25 . . 118.8(4) ?
    C34 C32 C33 . . 120.2(4) ?
    C25 C32 C33 . . 121.0(4) ?
    C23 C24 H24A . . 109.5 ?
    C23 C24 H24B . . 109.5 ?
    C23 C24 H24C . . 109.5 ?
    H24A C24 H24B . . 109.5 ?
    H24A C24 H24C . . 109.5 ?
    H24B C24 H24C . . 109.5 ?
    O1W Ni2 O1W 2_776 . 180.0 ?
    N3 Ni2 O1W . . 88.65(15) ?
    N3 Ni2 O1W 2_776 2_776 88.65(15) ?
    N3 Ni2 O1W . 2_776 91.35(15) ?
    N3 Ni2 O1W 2_776 . 91.35(15) ?
    N3 Ni2 N3 . 2_776 180.0 ?
    N3 Ni2 N4 . 2_776 84.66(16) y
    N3 Ni2 N4 2_776 2_776 95.34(16) ?
    N3 Ni2 N4 2_776 . 84.66(16) ?
    N3 Ni2 N4 . . 95.34(16) y
    N4 Ni2 O1W . 2_776 90.90(17) ?
    N4 Ni2 O1W . . 89.10(17) ?
    N4 Ni2 O1W 2_776 . 90.90(17) ?
    N4 Ni2 O1W 2_776 2_776 89.10(17) ?
    N4 Ni2 N4 . 2_776 180.00(13) ?
    Ni2 O1W H1WA . . 106.8 ?
    Ni2 O1W H1WB . . 108.1 ?
    H1WA O1W H1WB . . 104.5 ?
    Ni2 N3 H3 . . 107.3 ?
    C10 N3 Ni2 . . 105.7(3) ?
    C10 N3 H3 . . 107.3 ?
    C6 N3 Ni2 . . 114.6(3) ?
    C6 N3 H3 . . 107.3 ?
    C6 N3 C10 . . 114.3(4) ?
    N3 C10 H10A . . 109.9 ?
    N3 C10 H10B . . 109.9 ?
    N3 C10 C9 . 2_776 109.1(4) ?
    H10A C10 H10B . . 108.3 ?
    C9 C10 H10A 2_776 . 109.9 ?
    C9 C10 H10B 2_776 . 109.9 ?
    Ni2 N4 H4 . . 106.9 ?
    C9 N4 Ni2 . . 106.4(3) ?
    C9 N4 H4 . . 106.9 ?
    C8 N4 Ni2 . . 115.2(3) ?
    C8 N4 H4 . . 106.9 ?
    C8 N4 C9 . . 114.0(4) ?
    C10 C9 H9A 2_776 . 110.1 ?
    C10 C9 H9B 2_776 . 110.1 ?
    N4 C9 C10 . 2_776 108.1(4) ?
    N4 C9 H9A . . 110.1 ?
    N4 C9 H9B . . 110.1 ?
    H9A C9 H9B . . 108.4 ?
    H7A C7 H7B . . 107.3 ?
    C6 C7 H7A . . 108.1 ?
    C6 C7 H7B . . 108.1 ?
    C6 C7 C8 . . 116.9(5) ?
    C8 C7 H7A . . 108.1 ?
    C8 C7 H7B . . 108.1 ?
    N3 C6 C7 . . 112.6(4) ?
    N3 C6 H6A . . 109.1 ?
    N3 C6 H6B . . 109.1 ?
    C7 C6 H6A . . 109.1 ?
    C7 C6 H6B . . 109.1 ?
    H6A C6 H6B . . 107.8 ?
    N4 C8 C7 . . 111.9(5) ?
    N4 C8 H8A . . 109.2 ?
    N4 C8 H8B . . 109.2 ?
    C7 C8 H8A . . 109.2 ?
    C7 C8 H8B . . 109.2 ?
    H8A C8 H8B . . 107.9 ?
    O2W Ni3 O2W . 2_686 180.0 ?
    N5 Ni3 O2W 2_686 . 91.54(15) ?
    N5 Ni3 O2W . . 88.46(15) ?
    N5 Ni3 O2W 2_686 2_686 88.46(15) ?
    N5 Ni3 O2W . 2_686 91.54(15) ?
    N5 Ni3 N5 . 2_686 180.0 ?
    N6 Ni3 O2W . . 89.19(16) ?
    N6 Ni3 O2W 2_686 . 90.81(16) ?
    N6 Ni3 O2W 2_686 2_686 89.19(16) ?
    N6 Ni3 O2W . 2_686 90.81(16) ?
    N5 Ni3 N6 . 2_686 85.2(2) y
    N5 Ni3 N6 . . 94.8(2) y
    N5 Ni3 N6 2_686 . 85.2(2) ?
    N5 Ni3 N6 2_686 2_686 94.8(2) ?
    N6 Ni3 N6 2_686 . 180.0 ?
    Ni3 O2W H2WA . . 110.2 ?
    Ni3 O2W H2WB . . 109.7 ?
    H2WA O2W H2WB . . 103.1 ?
    Ni3 N5 H5 . . 106.1 ?
    C15 N5 Ni3 . . 105.8(4) ?
    C15 N5 H5 . . 106.1 ?
    C11 N5 Ni3 . . 117.4(4) ?
    C11 N5 H5 . . 106.1 ?
    C11 N5 C15 . . 114.5(5) ?
    H7WA O7W H7WB . . 94.0 ?
    Ni3 N6 H6 . . 106.1 ?
    C14 N6 Ni3 . . 107.9(4) ?
    C14 N6 H6 . . 106.1 ?
    C14 N6 C13 . . 114.0(5) ?
    C13 N6 Ni3 . . 115.9(4) ?
    C13 N6 H6 . . 106.1 ?
    N6 C14 H14A . . 109.8 ?
    N6 C14 H14B . . 109.8 ?
    N6 C14 C15 . 2_686 109.4(5) ?
    H14A C14 H14B . . 108.2 ?
    C15 C14 H14A 2_686 . 109.8 ?
    C15 C14 H14B 2_686 . 109.8 ?
    H6WA O6W H6WB . . 104.5 ?
    H5WA O5W H5WB . . 104.5 ?
    P1 O1 Ni1 . . 167.3(2) ?
    P2 O6 H6C . . 109.5 ?
    C16 C17 H17 . . 119.7 ?
    C16 C17 C18 . . 120.5(4) ?
    C18 C17 H17 . . 119.7 ?
    C21 C16 P1 . . 122.4(4) ?
    C17 C16 P1 . . 118.7(3) ?
    C17 C16 C21 . . 118.7(4) ?
    C19 C18 C17 . . 121.1(4) ?
    C19 C18 H18 . . 119.5 ?
    C17 C18 H18 . . 119.5 ?
    C35 C40 C39 . . 120.0(5) ?
    C35 C40 H40 . . 120.0 ?
    C39 C40 H40 . . 120.0 ?
    N1 C1 C2 . . 112.0(4) ?
    N1 C1 H1A . . 109.2 ?
    N1 C1 H1B . . 109.2 ?
    C2 C1 H1A . . 109.2 ?
    C2 C1 H1B . . 109.2 ?
    H1A C1 H1B . . 107.9 ?
    C29 C28 H28 . . 120.0 ?
    C27 C28 C29 . . 120.1(5) ?
    C27 C28 H28 . . 120.0 ?
    C26 C31 H31 . . 119.3 ?
    C30 C31 C26 . . 121.4(4) ?
    C30 C31 H31 . . 119.3 ?
    N6 C13 H13A . . 109.2 ?
    N6 C13 H13B . . 109.2 ?
    N6 C13 C12 . . 112.1(5) ?
    H13A C13 H13B . . 107.9 ?
    C12 C13 H13A . . 109.2 ?
    C12 C13 H13B . . 109.2 ?
    N5 C15 C14 . 2_686 110.1(5) ?
    N5 C15 H15A . . 109.6 ?
    N5 C15 H15B . . 109.6 ?
    C14 C15 H15A 2_686 . 109.6 ?
    C14 C15 H15B 2_686 . 109.6 ?
    H15A C15 H15B . . 108.2 ?
    N5 C11 H11A . . 109.3 ?
    N5 C11 H11B . . 109.3 ?
    N5 C11 C12 . . 111.5(5) ?
    H11A C11 H11B . . 108.0 ?
    C12 C11 H11A . . 109.3 ?
    C12 C11 H11B . . 109.3 ?
    C26 C27 H27 . . 118.5 ?
    C28 C27 C26 . . 123.0(5) ?
    C28 C27 H27 . . 118.5 ?
    C13 C12 C11 . . 118.5(6) ?
    C13 C12 H12A . . 107.7 ?
    C13 C12 H12B . . 107.7 ?
    C11 C12 H12A . . 107.7 ?
    C11 C12 H12B . . 107.7 ?
    H12A C12 H12B . . 107.1 ?
    N2 C4 C5 . 2_767 107.4(4) ?
    N2 C4 H4A . . 110.2 ?
    N2 C4 H4B . . 110.2 ?
    C5 C4 H4A 2_767 . 110.2 ?
    C5 C4 H4B 2_767 . 110.2 ?
    H4A C4 H4B . . 108.5 ?
loop_
    _geom_torsion_atom_site_label_1
    _geom_torsion_atom_site_label_2
    _geom_torsion_atom_site_label_3
    _geom_torsion_atom_site_label_4
    _geom_torsion_site_symmetry_1
    _geom_torsion_site_symmetry_2
    _geom_torsion_site_symmetry_3
    _geom_torsion_site_symmetry_4
    _geom_torsion
    _geom_torsion_publ_flag
    Ni1 N1 C5 C4 . . . 2_767 44.0(4) ?
    Ni1 N1 C1 C2 . . . . -55.0(5) ?
    Ni1 N2 C3 C2 . . . . 55.3(5) ?
    Ni1 N2 C4 C5 . . . 2_767 -42.6(4) ?
    P2 C29 C30 C31 . . . . -177.8(4) ?
    P2 C29 C28 C27 . . . . 177.0(4) ?
    P3 C38 C39 C40 . . . . -176.5(4) ?
    P3 C38 C37 C36 . . . . 177.2(4) ?
    O5 P2 C29 C30 . . . . 29.0(5) ?
    O5 P2 C29 C28 . . . . -149.2(4) ?
    C29 C30 C31 C26 . . . . 0.7(8) ?
    C29 C28 C27 C26 . . . . 1.1(8) ?
    O4 P2 C29 C30 . . . . -98.0(4) ?
    O4 P2 C29 C28 . . . . 83.8(4) ?
    C22 C23 C25 C26 . . . . 175.0(4) ?
    C22 C23 C25 C32 . . . . -1.0(7) ?
    C22 C19 C20 C21 . . . . -174.9(4) ?
    C22 C19 C18 C17 . . . . 175.5(4) ?
    C38 C39 C40 C35 . . . . -0.6(8) ?
    C26 C25 C32 C34 . . . . -177.1(4) ?
    C26 C25 C32 C33 . . . . 2.1(7) ?
    O3 P1 O1 Ni1 . . . . 149.1(9) ?
    O3 P1 C16 C21 . . . . 25.1(4) ?
    O3 P1 C16 C17 . . . . -159.6(3) ?
    C34 C35 C36 C37 . . . . -173.4(4) ?
    C34 C35 C40 C39 . . . . 174.0(4) ?
    N2 C3 C2 C1 . . . . -71.6(6) ?
    C3 N2 C4 C5 . . . 2_767 -171.9(4) ?
    C3 C2 C1 N1 . . . . 71.1(6) ?
    O2 P1 O1 Ni1 . . . . 22.6(10) ?
    O2 P1 C16 C21 . . . . 141.0(4) ?
    O2 P1 C16 C17 . . . . -43.8(4) ?
    O9 P3 C38 C39 . . . . 102.4(4) ?
    O9 P3 C38 C37 . . . . -77.3(4) ?
    C35 C34 C41 C22 . . . . -175.0(4) ?
    C35 C34 C41 C42 . . . . 3.6(7) ?
    C35 C34 C32 C25 . . . . 177.6(4) ?
    C35 C34 C32 C33 . . . . -1.6(7) ?
    C35 C36 C37 C38 . . . . -0.8(8) ?
    C41 C22 C23 C25 . . . . 3.8(7) ?
    C41 C22 C23 C24 . . . . -174.2(4) ?
    C41 C22 C19 C20 . . . . 85.7(6) ?
    C41 C22 C19 C18 . . . . -91.1(5) ?
    C41 C34 C35 C36 . . . . 71.2(6) ?
    C41 C34 C35 C40 . . . . -105.5(5) ?
    C41 C34 C32 C25 . . . . 0.6(7) ?
    C41 C34 C32 C33 . . . . -178.6(4) ?
    C23 C22 C41 C34 . . . . -4.4(7) ?
    C23 C22 C41 C42 . . . . 177.0(4) ?
    C23 C22 C19 C20 . . . . -100.7(5) ?
    C23 C22 C19 C18 . . . . 82.5(5) ?
    C23 C25 C32 C34 . . . . -1.2(7) ?
    C23 C25 C32 C33 . . . . 178.0(4) ?
    C30 C29 C28 C27 . . . . -1.3(7) ?
    C25 C26 C31 C30 . . . . 178.9(5) ?
    C25 C26 C27 C28 . . . . -179.7(5) ?
    C5 N1 C1 C2 . . . . -177.5(4) ?
    C39 C38 C37 C36 . . . . -2.5(7) ?
    O7 P3 C38 C39 . . . . -142.3(4) ?
    O7 P3 C38 C37 . . . . 38.0(5) ?
    C36 C35 C40 C39 . . . . -2.7(7) ?
    C19 C22 C41 C34 . . . . 169.3(4) ?
    C19 C22 C41 C42 . . . . -9.3(6) ?
    C19 C22 C23 C25 . . . . -169.7(4) ?
    C19 C22 C23 C24 . . . . 12.3(6) ?
    O8 P3 C38 C39 . . . . -15.9(5) ?
    O8 P3 C38 C37 . . . . 164.4(4) ?
    C20 C19 C18 C17 . . . . -1.5(7) ?
    C20 C21 C16 P1 . . . . 173.3(4) ?
    C20 C21 C16 C17 . . . . -2.0(7) ?
    C37 C38 C39 C40 . . . . 3.2(7) ?
    C32 C34 C35 C36 . . . . -105.9(5) ?
    C32 C34 C35 C40 . . . . 77.4(6) ?
    C32 C34 C41 C22 . . . . 2.2(7) ?
    C32 C34 C41 C42 . . . . -179.2(4) ?
    C24 C23 C25 C26 . . . . -7.1(7) ?
    C24 C23 C25 C32 . . . . 176.9(4) ?
    Ni2 N3 C10 C9 . . . 2_776 43.0(5) ?
    Ni2 N3 C6 C7 . . . . -54.7(5) ?
    Ni2 N4 C9 C10 . . . 2_776 -41.1(5) ?
    Ni2 N4 C8 C7 . . . . 55.8(5) ?
    C10 N3 C6 C7 . . . . -176.9(4) ?
    C9 N4 C8 C7 . . . . 179.2(5) ?
    C6 N3 C10 C9 . . . 2_776 170.0(4) ?
    C6 C7 C8 N4 . . . . -71.7(6) ?
    C8 N4 C9 C10 . . . 2_776 -169.2(4) ?
    C8 C7 C6 N3 . . . . 71.3(6) ?
    Ni3 N5 C15 C14 . . . 2_686 37.7(5) ?
    Ni3 N5 C11 C12 . . . . -53.9(6) ?
    Ni3 N6 C14 C15 . . . 2_686 -39.2(5) ?
    Ni3 N6 C13 C12 . . . . 52.9(6) ?
    N5 C11 C12 C13 . . . . 69.6(7) ?
    N6 C13 C12 C11 . . . . -69.2(7) ?
    C14 N6 C13 C12 . . . . 178.9(5) ?
    O1 P1 C16 C21 . . . . -93.2(4) ?
    O1 P1 C16 C17 . . . . 82.0(4) ?
    O6 P2 C29 C30 . . . . 146.4(4) ?
    O6 P2 C29 C28 . . . . -31.8(4) ?
    C16 P1 O1 Ni1 . . . . -98.5(10) ?
    C16 C21 C20 C19 . . . . -0.2(7) ?
    C16 C17 C18 C19 . . . . -0.7(7) ?
    C18 C19 C20 C21 . . . . 1.9(7) ?
    C18 C17 C16 P1 . . . . -173.0(3) ?
    C18 C17 C16 C21 . . . . 2.4(7) ?
    C40 C35 C36 C37 . . . . 3.4(7) ?
    C1 N1 C5 C4 . . . 2_767 172.6(4) ?
    C28 C29 C30 C31 . . . . 0.4(8) ?
    C31 C26 C25 C23 . . . . 110.8(5) ?
    C31 C26 C25 C32 . . . . -73.2(6) ?
    C31 C26 C27 C28 . . . . 0.1(7) ?
    C13 N6 C14 C15 . . . 2_686 -169.4(5) ?
    C15 N5 C11 C12 . . . . -179.0(5) ?
    C11 N5 C15 C14 . . . 2_686 168.7(5) ?
    C27 C26 C25 C23 . . . . -69.4(6) ?
    C27 C26 C25 C32 . . . . 106.6(5) ?
    C27 C26 C31 C30 . . . . -0.9(7) ?
    C4 N2 C3 C2 . . . . 179.3(5) ?
loop_
    _geom_hbond_atom_site_label_D
    _geom_hbond_atom_site_label_H
    _geom_hbond_atom_site_label_A
    _geom_hbond_site_symmetry_A
    _geom_hbond_distance_DH
    _geom_hbond_distance_HA
    _geom_hbond_distance_DA
    _geom_hbond_angle_DHA
    _geom_hbond_publ_flag
    N1 H1 O6 1_545 1.00 2.32 3.196(5) 146 yes
    N2 H2 O6W . 1.00 2.18 3.039(6) 143 yes
    N3 H3 07 1_554 1.00 2.13 3.102(6) 162 yes
    N4 H4 O4W . 1.00 2.06 3.056(6) 173 yes
    N5 H5 O9 2_677 1.00 2.07 3.003(6) 155 yes
    N6 H6 O7W 2_776 1.00 1.98 2.956(6) 166 yes
    O3 H3C O5 1_545 0.84 1.84 2.654(5) 162 yes
    O6 H6C O3W 1_565 0.84 1.75 2.550(5) 159 yes
    O9 H9C O4 1_546 0.84 1.74 2.517(5) 154 yes
    O1W H1WB O7 1_554 0.87 1.81 2.679(5) 173 yes
    O1W H1WA O4W . 0.87 2.45 3.256(6) 155 yes
    O2W H2WB O4 . 0.86 1.90 2.729(5) 164 yes
    O2W H2WA O7W 1_465 0.86 1.81 2.675(6) 174 yes
    O3W H3WB O2 . 0.87 1.81 2.676(4) 177 yes
    O3W H3WA O7 1_554 0.85 1.84 2.689(5) 174 yes
    O4W H4WB O3 . 0.87 2.26 3.115(6) 167 yes
    O4W H4WA O8 1_554 0.87 1.93 2.796(6) 172 yes
    O5W H5WB O5 1_645 0.87 1.98 2.813(5) 159 yes
    O5W H5WA O8 1_654 0.87 1.87 2.725(5) 168 yes
    O6W H6WB O2 . 0.87 2.02 2.799(6) 149 yes
    O6W H6WA O5W . 0.87 2.00 2.842(5) 164 yes
    O7W H7WB O3W . 0.85 2.02 2.731(5) 140 yes
    O7W H7WA O5W . 0.86 1.83 2.688(5) 173 yes
_shelx_space_group_comment
;
The symmetry employed for this shelxl refinement is uniquely defined
by the following loop, which should always be used as a source of
symmetry information in preference to the above space-group names.
They are only intended as comments.
;
_shelx_estimated_absorpt_T_min     0.761
_shelx_estimated_absorpt_T_max     0.931
_shelx_hkl_file
;
   0   0   2 1924.41   39.26
   0   0  -2 1845.86   41.80
   0   0  -2 1916.83   39.30
   0   0  -3  529.03   19.70
   0   0   3  560.91   17.57
   0   0  -3  557.47   17.42
   0   0  -4   48.46    5.53
   0   0   4   61.45    6.45
   0   0  -4   56.01    6.97
   0   0   4   69.66    7.20
   0   0   5  393.16   17.85
   0   0  -5  346.28   20.05
   0   0  -5  323.87   15.85
   0   0   5  347.06   18.05
   0   0  -6  192.19   15.93
   0   0   6  214.47   13.91
   0   0   6  197.36   14.42
   0   0  -7 1610.73   54.38
   0   0   7 1545.38   49.42
   0   0  -8  646.98   34.43
   0   0  -9  190.87   18.92
   0   0 -10  332.77   27.02
   0   0 -11    4.64    3.76
   0   0  12  372.20   27.83
   0   0 -12  427.96   33.93
   0   0 -12  411.18   30.33
   0   0  13   89.43   14.24
   0   0 -13   91.43   15.04
   0   0 -13  109.67   18.01
   0   0  14  164.59   19.61
   0   0 -14  144.44   19.81
   0   0 -14  158.37   22.38
   0   0  15   17.22    7.21
   0   0 -15    2.08    4.04
   0   0 -15   16.12    6.75
   0   0  16   23.80    9.39
   0   0 -16   15.63    7.17
   0   0 -16   21.64   10.46
   0   0  17   36.57   10.97
   0   0 -17   30.55   12.41
   0   0 -17   26.91   10.35
   0   0  18   36.34   11.30
   0   0 -18   21.05    9.92
   0   0 -18   22.93    8.96
   0   0  19    3.95    3.19
   0   0 -19   -0.72    5.46
   0   0 -19   -8.97    6.83
   0   0 -20   31.95   13.36
   0   1 -20    8.52    6.60
   0   1 -19   41.12   14.62
   0  -1  18    3.72    5.64
   0   1 -18    5.34    7.03
   0   1 -18    9.09    7.46
   0  -1  17    6.19    6.32
   0   1 -17    0.84    6.22
   0   1 -17    3.08    5.11
   0  -1  16   18.09    7.95
   0   1 -16   15.29    9.87
   0   1 -16    7.37    7.67
   0  -1  15   47.61   11.56
   0   1 -15   41.48   11.34
   0   1 -15   24.96   10.25
   0  -1  14   49.96   10.95
   0   1 -14   59.62   14.26
   0   1 -14   49.63   12.21
   0  -1  13    2.45    3.75
   0   1 -13   -0.11    4.55
   0  -1  12   -2.87    4.21
   0   1 -12    3.19    4.56
   0  -1  11  215.46   20.17
   0   1 -11  240.13   24.86
   0  -1  10   24.92    7.68
   0   1 -10   20.68    8.58
   0   1  -9    2.79    3.84
   0   1  -8  254.00   21.40
   0   1  -8  210.44   15.74
   0   1  -7  102.12   10.24
   0  -1   7   99.56   11.26
   0   1  -7   85.97   11.89
   0   1  -6   65.06    8.03
   0   1  -6   90.18   15.57
   0   1  -5   68.96    7.06
   0  -1   5   62.69    7.60
   0   1  -4  495.40   18.82
   0  -1   4  524.72   21.29
   0   1  -3  146.04   10.04
   0  -1   3  154.54    9.95
   0  -1   2  102.74    6.90
   0   1  -2   99.57    6.94
   0   1  -1   35.34    3.21
   0  -1   1   33.46    3.21
   0   1   2   34.24    3.65
   0  -1  -2   33.80    3.53
   0   1   2   33.47    3.36
   0  -1  -2   32.25    3.54
   0   1   3    4.74    2.29
   0  -1  -3    5.16    2.32
   0  -1  -3    2.88    1.98
   0   1   3    6.07    2.27
   0   1   4  314.20   14.37
   0   1   4  299.07   15.37
   0  -1  -4  308.56   15.96
   0  -1  -4  320.82   14.65
   0  -1  -5  184.93   13.23
   0   1   5  172.45   11.40
   0   1   5  170.54   12.54
   0  -1  -5  168.37   11.74
   0   1   6   51.37    6.71
   0   1   6   50.34    7.41
   0  -1  -6   43.30    6.77
   0  -1  -6   50.77    8.17
   0   1   7   82.66    9.16
   0   1   7   77.20    9.85
   0  -1  -7   69.69    9.30
   0  -1  -7   72.24   10.01
   0   1   8  277.30   18.02
   0  -1  -8  235.50   19.19
   0  -1  -8  257.36   18.52
   0   1   9   11.24    4.75
   0  -1  -9   10.80    4.99
   0  -1  -9    6.75    5.35
   0   1  10   14.43    5.63
   0  -1 -10   20.63    6.72
   0  -1 -10   17.84    5.76
   0  -1 -11   59.24   10.59
   0  -1 -11   60.82   11.92
   0  -1 -12   15.66    6.30
   0  -1 -12   15.18    6.12
   0   1  13   10.30    5.72
   0  -1 -13   12.43    5.24
   0  -1 -13   14.77    7.32
   0   1  14  123.46   16.76
   0  -1 -14  105.30   18.11
   0  -1 -14   86.45   14.89
   0   1  15    3.99    4.15
   0  -1 -15   -7.30    4.56
   0  -1 -15    1.97    3.34
   0   1  16   24.07    7.96
   0  -1 -16   27.84   11.68
   0  -1 -16   28.79    9.64
   0   1  17   32.27    9.79
   0  -1 -17   32.18   11.94
   0  -1 -17   13.33    7.63
   0   1  18   77.84   15.44
   0  -1 -18   66.06   15.69
   0  -1 -18   58.01   15.87
   0   1  19   29.58   10.41
   0  -1 -19   28.80   13.13
   0  -1 -19   25.29   10.35
   0  -1 -20   -7.26    6.34
   0  -1 -21   11.09    9.14
   0   2 -19    8.74    7.84
   0  -2  18   18.89    8.83
   0   2 -18   23.62   12.15
   0   2 -18   22.33   11.02
   0  -2  17    1.73    3.02
   0   2 -17   -5.22    7.74
   0   2 -17   -8.79    4.73
   0  -2  16   36.78   10.57
   0   2 -16   50.44   14.19
   0   2 -16   37.66   13.04
   0  -2  15  114.82   17.64
   0   2 -15   87.74   19.23
   0   2 -15   82.09   16.80
   0  -2  14   47.68   10.96
   0   2 -14   25.77    9.73
   0  -2  13   50.97   11.02
   0   2 -13   32.70   10.64
   0  -2  12   44.52    9.91
   0   2 -12   52.60   11.90
   0  -2  11    3.68    4.05
   0   2 -11    2.59    4.43
   0  -2  10   87.54   13.39
   0   2 -10   64.75   12.40
   0   2  -9   33.77    6.76
   0  -2   9   37.67    7.80
   0   2  -9   44.41    9.63
   0  -2   8  102.73   12.78
   0   2  -8   72.08    9.42
   0   2  -8   94.69   14.72
   0   2  -7    2.15    2.41
   0  -2   6  508.52   12.63
   0   2  -6  466.44   22.11
   0  -2   6  551.93   26.32
   0  -2   5   72.24    4.26
   0   2  -5   69.57    7.62
   0  -2   5   84.79    9.40
   0   2  -5   78.53    9.83
   0  -2   4  312.47   10.57
   0  -2   4  342.02   17.61
   0   2  -4  321.28   17.86
   0   2  -3 3182.51   70.60
   0  -2   3 3094.94   70.05
   0  -2   2 1361.43   34.11
   0  -2   2 1376.51   35.68
   0   2  -2 1380.25   35.78
   0  -2   1  174.28    7.90
   0   2   0 1739.62   34.68
   0  -2   0 1771.60   34.64
   0   2   1   53.02    4.11
   0  -2  -1   58.20    4.06
   0  -2  -2  456.19   14.47
   0   2   2  442.51   14.31
   0  -2  -2  484.93   16.23
   0   2   2  461.93   16.09
   0  -2  -3   22.93    3.54
   0   2   3   19.36    3.55
   0  -2  -3   28.82    4.28
   0  -2  -3   24.80    3.67
   0   2   3   27.14    3.88
   0   2   4  552.48   21.84
   0  -2  -4  580.49   21.95
   0   2   4  549.05   20.21
   0  -2  -4  541.17   19.94
   0   2   5   97.69   10.31
   0  -2  -5  109.87   10.83
   0  -2  -5   91.10    9.60
   0   2   5   75.27    8.47
   0   2   6   31.60    6.25
   0  -2  -6   36.24    6.93
   0  -2  -6   40.73    7.44
   0   2   6   32.39    6.28
   0  -2  -7    9.75    2.33
   0   2   7   19.82    5.51
   0   2   7    5.69    4.38
   0  -2  -7    7.82    4.85
   0  -2  -7    8.78    5.18
   0   2   8  145.70    6.00
   0  -2  -8  156.32    6.66
   0  -2  -8  160.52   15.76
   0   2   8  161.74   14.10
   0   2   8  174.93   15.93
   0  -2  -8  176.03   14.94
   0  -2  -9   62.43    3.76
   0   2   9   73.55   10.51
   0  -2  -9   74.13   12.45
   0  -2  -9   62.37   10.20
   0   2  10    3.41    4.03
   0  -2 -10    2.86    4.21
   0  -2 -10    5.99    4.57
   0   2  11   19.55    6.85
   0  -2 -11   40.85   10.06
   0  -2 -11   32.35    7.82
   0   2  12  109.15   15.68
   0  -2 -12  118.55   16.99
   0  -2 -12  119.02   15.27
   0  -2 -13    3.60    4.65
   0  -2 -13   -3.71    4.48
   0   2  14  150.93   18.11
   0  -2 -14  155.01   21.62
   0  -2 -14  140.62   18.29
   0   2  15    8.18    5.72
   0  -2 -15    4.67    6.89
   0  -2 -15   12.80    6.34
   0   2  16    1.26    4.44
   0  -2 -16   11.39    7.26
   0  -2 -16   15.76    7.25
   0   2  17    9.31    5.51
   0  -2 -17    1.16    4.47
   0  -2 -17   -0.57    3.56
   0   2  18   16.69    7.94
   0  -2 -18    0.96    4.42
   0  -2 -18    8.70    6.43
   0   2  19    1.19    4.46
   0  -2 -19   12.51    8.85
   0  -2 -19    7.75    6.50
   0  -2 -20   31.98   13.06
   0   2  20   24.13    9.37
   0  -2 -20   16.90    7.65
   0  -2 -21  -11.47    7.72
   0   3 -19    1.44    6.28
   0   3 -18   15.88    8.84
   0  -3  17    6.01    5.92
   0   3 -17    2.92    4.80
   0   3 -17    7.59    6.83
   0  -3  16   40.22   11.10
   0   3 -16   22.29    8.30
   0   3 -16   45.90   15.11
   0  -3  15    6.92    5.84
   0   3 -15   30.72   12.03
   0  -3  14   21.06    7.11
   0   3 -14   20.92    9.41
   0  -3  13    5.46    4.70
   0   3 -13    9.59    7.04
   0  -3  12   -5.17    5.27
   0   3 -12    0.63    5.03
   0  -3  11   -2.23    3.23
   0   3 -11    3.43    4.52
   0   3 -10   13.03    4.73
   0  -3  10   10.01    4.52
   0   3 -10   14.60    6.52
   0  -3   9    2.33    3.42
   0   3  -9    8.05    3.66
   0   3  -9    6.08    6.92
   0   3  -8  195.91    8.41
   0  -3   8  183.72    6.89
   0   3  -8  136.75   13.37
   0  -3   8  182.97   16.63
   0  -3   7  618.89   16.63
   0  -3   7  652.23   30.83
   0   3  -7  542.74   26.43
   0  -3   6   45.08    4.22
   0  -3   6   62.33    9.26
   0   3  -6   37.16    6.44
   0   3  -6   50.98    8.58
   0  -3   6   59.83    8.96
   0  -3   5  174.31    9.86
   0  -3   5  281.87   18.15
   0   3  -5  208.60   18.18
   0  -3   5  293.51   19.11
   0  -3   4  267.97   15.57
   0  -3   4  282.96   16.97
   0   3  -4  282.05   17.50
   0  -3   3  172.71   11.37
   0   3  -3  171.57   12.24
   0  -3   2 1122.36   30.34
   0   3  -2  970.23   31.69
   0  -3   1  692.40   20.28
   0   3   0  264.18    8.93
   0  -3   0  283.31    9.95
   0   3   0  293.21   10.12
   0   3   1   54.19    5.11
   0  -3  -1   56.42    4.86
   0   3   2   38.87    4.33
   0  -3  -2   47.90    5.23
   0   3   2   43.43    5.25
   0  -3  -2   49.56    4.55
   0  -3  -3  263.82   12.08
   0   3   3  256.88   12.00
   0   3   3  248.84   13.46
   0  -3  -3  265.16   13.66
   0   3   3  239.62   12.53
   0  -3  -4 1686.21   42.94
   0   3   4 1704.37   42.43
   0   3   4 1671.60   45.58
   0  -3  -4 1727.78   46.46
   0  -3  -4 1750.31   44.49
   0   3   4 1703.38   44.35
   0  -3  -5  633.88   24.65
   0  -3  -5  642.41   26.16
   0   3   5  655.33   26.65
   0  -3  -5  678.67   25.12
   0   3   5  659.26   25.00
   0   3   6  133.41   12.26
   0  -3  -6  123.16   11.84
   0   3   6  143.68   11.49
   0  -3  -6  121.90   10.65
   0  -3  -7   12.08    4.55
   0   3   7   10.25    4.28
   0  -3  -7    9.43    3.91
   0   3   7    4.05    3.17
   0  -3  -8  119.62    7.94
   0   3   8  149.85   13.46
   0  -3  -8  140.16   14.77
   0   3   8  131.07   13.86
   0  -3  -8  125.91   12.79
   0  -3  -9   28.09    3.48
   0   3   9   17.01    4.78
   0  -3  -9   27.52    6.46
   0  -3  -9   30.42    7.36
   0   3  10    9.99    2.16
   0  -3 -10   11.17    2.53
   0   3  10   10.86    6.34
   0  -3 -10   16.82    8.92
   0  -3 -10    8.03    5.73
   0   3  11   21.67    2.36
   0  -3 -11   23.71    2.82
   0   3  11   17.09    6.83
   0  -3 -11   26.59    7.96
   0  -3 -11   18.75    6.34
   0   3  12   20.54    7.01
   0  -3 -12   17.26    7.20
   0  -3 -12   24.45    7.91
   0   3  13    1.62    4.36
   0  -3 -13    1.15    4.20
   0  -3 -13    4.45    4.73
   0   3  14   50.43   13.07
   0  -3 -14   52.55   10.91
   0  -3 -14   66.35   14.42
   0   3  15  123.60   16.99
   0  -3 -15  111.44   17.62
   0  -3 -15  105.08   18.47
   0   3  16   12.06    7.08
   0  -3 -16   16.18    7.64
   0  -3 -16   17.44    8.63
   0   3  17    6.56    4.51
   0  -3 -17    1.19    4.14
   0   3  18    4.52    4.78
   0  -3 -18    5.83    8.50
   0  -3 -18    3.30    3.83
   0   3  19   27.88    9.74
   0  -3 -19   10.29    7.62
   0  -3 -19   14.35    7.95
   0   3  20    6.25    4.35
   0  -3 -20   11.40    9.78
   0  -3 -20   14.66    8.82
   0  -3 -21   19.73   10.48
   0   4 -19    2.33    4.90
   0   4 -18    8.48    6.84
   0  -4  17   20.58    8.18
   0   4 -17   13.45    9.89
   0   4 -17    0.83    5.67
   0  -4  16   11.91    6.33
   0   4 -16    3.42    5.32
   0  -4  15    6.08    4.90
   0   4 -15    3.92    5.36
   0  -4  14   77.91   14.50
   0   4 -14   35.72   12.23
   0  -4  13   10.99    6.88
   0   4 -13   13.52    9.03
   0  -4  12   91.40   14.90
   0   4 -12   78.34   16.89
   0  -4  11    1.44    3.66
   0   4 -11    8.32    6.14
   0   4 -10   87.01    4.94
   0  -4  10  107.30   14.66
   0   4 -10  114.26   17.88
   0   4  -9  429.11   14.87
   0  -4   9  374.41   26.38
   0   4  -9  320.52   22.28
   0  -4   9  398.00   12.31
   0   4  -9  376.06   14.31
   0   4  -8  573.03   18.85
   0  -4   8  502.39   16.52
   0   4  -8  466.40   26.17
   0  -4   8  584.19   31.21
   0  -4   7   83.52    6.26
   0  -4   7   99.98   12.25
   0   4  -7   72.26    9.44
   0  -4   6  216.33   11.01
   0  -4   6  239.90   17.38
   0   4  -6  249.24   19.19
   0  -4   5  232.77   11.81
   0  -4   5  254.14   16.99
   0   4  -5  257.72   18.33
   0  -4   4  964.48   33.82
   0   4  -4  980.11   36.52
   0  -4   3  110.64    9.67
   0   4  -3   99.44   10.26
   0  -4   2   92.35    8.10
   0   4  -2   75.41    8.45
   0  -4   1  386.22   15.24
   0   4   0  216.89    8.60
   0   4   0  226.21    9.76
   0  -4   0  215.74    9.60
   0  -4  -1  223.90    8.11
   0   4   1  222.04    8.27
   0   4   1  243.42   12.30
   0   4   2   44.50    6.67
   0  -4  -2   27.52    5.42
   0   4   2   29.52    5.97
   0   4   3  492.26   18.90
   0  -4  -3  521.59   21.81
   0   4   3  507.60   22.16
   0  -4  -3  491.38   18.90
   0  -4  -4 2290.74   54.67
   0   4   4 2231.56   53.92
   0  -4  -4 2305.01   58.76
   0   4   4 2257.77   58.86
   0   4   4 2360.01   57.10
   0   4   5   25.38    4.69
   0  -4  -5   24.41    4.25
   0  -4  -5   29.65    6.01
   0   4   5   23.91    5.06
   0   4   5   25.88    5.14
   0  -4  -6  382.03   19.83
   0   4   6  391.03   21.92
   0  -4  -6  392.56   22.06
   0   4   6  403.53   20.65
   0  -4  -6  421.46   21.08
   0  -4  -7  248.56   17.10
   0  -4  -7  235.34   17.93
   0   4   7  277.13   19.41
   0  -4  -7  259.26   17.39
   0   4   7  236.07   16.58
   0  -4  -8  747.48   32.87
   0  -4  -8  767.71   35.59
   0   4   8  739.98   35.27
   0  -4  -8  757.88   32.46
   0   4   8  760.32   32.92
   0  -4  -9  101.06   12.04
   0  -4  -9  117.68    8.78
   0  -4  -9   89.42   13.10
   0   4   9  100.51   11.65
   0  -4  -9  113.40   12.41
   0  -4 -10  223.59   11.92
   0  -4 -10  245.14   21.61
   0   4  10  252.93   20.00
   0  -4 -10  220.79   18.83
   0  -4 -11   18.63    3.47
   0  -4 -11   12.69    6.74
   0   4  11   16.66    6.37
   0  -4 -11   11.98    5.81
   0   4  12  319.35   12.78
   0  -4 -12  371.56   14.75
   0   4  12  402.45   28.41
   0  -4 -12  384.97   29.95
   0  -4 -12  383.74   27.07
   0   4  13  177.88    8.19
   0  -4 -13  227.72   10.26
   0   4  13  204.49   21.86
   0  -4 -13  210.51   23.49
   0  -4 -13  238.18   22.12
   0  -4 -14   49.92    3.43
   0   4  14   50.05   12.47
   0  -4 -14   52.93   12.72
   0  -4 -14   75.79   12.96
   0  -4 -15    0.68    4.08
   0   4  15   -3.50    4.22
   0  -4 -15   -3.74    4.90
   0  -4 -16  258.41   29.34
   0   4  16  254.06   24.46
   0   4  16  274.25   26.85
   0  -4 -16  214.75   24.68
   0  -4 -17   85.82   17.72
   0   4  17   87.39   15.22
   0  -4 -17   75.88   15.34
   0   4  18  174.58   22.28
   0  -4 -18  133.15   23.04
   0  -4 -18  137.11   21.04
   0   4  19   15.64    6.66
   0  -4 -19   42.53   14.89
   0  -4 -19   17.62    8.91
   0  -4 -20   41.28   13.02
   0   4  20   64.00   14.13
   0  -4 -20   57.00   15.87
   0   4  21   21.77    9.20
   0  -4 -21   11.31    5.33
   0   5 -18    2.16    6.46
   0  -5  16   -0.44    3.45
   0   5 -16  -10.32   10.19
   0  -5  15   51.14   12.53
   0   5 -15   75.41   19.16
   0  -5  14   -6.98    6.49
   0   5 -14    1.04    5.44
   0  -5  13   21.83    8.23
   0   5 -13   25.71   10.54
   0  -5  12    4.73    4.87
   0   5 -12   13.20    8.58
   0  -5  11   68.87   12.51
   0   5 -11   88.24   16.92
   0   5 -10   28.75    3.77
   0  -5  10   34.51    8.83
   0  -5  10   34.72    3.24
   0   5 -10   31.80    4.11
   0   5  -9  127.66    8.87
   0  -5   9  115.58    7.47
   0  -5   9  120.84   15.02
   0   5  -9   85.10   11.43
   0  -5   8   80.58    6.83
   0   5  -8   75.62   10.51
   0  -5   8   88.91   12.44
   0  -5   7    7.89    2.67
   0  -5   7    9.30    4.74
   0   5  -7    3.39    3.16
   0  -5   6   89.92    7.81
   0  -5   6  111.31   12.47
   0   5  -6   98.09   13.09
   0  -5   5  310.37   15.37
   0  -5   5  311.25   19.85
   0   5  -5  329.54   22.21
   0  -5   4   39.23    6.97
   0   5  -4   30.47    7.51
   0  -5   3 2108.23   55.76
   0   5  -3 2140.15   59.30
   0  -5   2  203.23   12.60
   0   5  -2  207.82   14.19
   0   5  -1    2.94    2.48
   0  -5   1    5.36    2.39
   0   5   0  887.55   23.41
   0   5   0  907.29   25.33
   0  -5   0  891.47   25.35
   0  -5  -1   82.75    5.03
   0   5   1   82.24    5.51
   0   5   1   76.84    7.87
   0   5   2  857.19   28.04
   0  -5  -2  856.15   27.67
   0   5   3   32.73    6.54
   0   5   3   41.68    8.50
   0  -5  -3   32.74    6.31
   0  -5  -4   22.48    4.09
   0   5   4   26.67    4.91
   0   5   4   20.84    4.70
   0  -5  -4   26.15    5.74
   0  -5  -5  777.07   28.96
   0   5   5  822.72   28.67
   0   5   5  786.99   32.59
   0  -5  -5  815.48   32.91
   0   5   5  823.58   31.12
   0   5   6  197.48   13.79
   0  -5  -6  188.48   13.95
   0   5   6  214.91   16.44
   0  -5  -6  217.11   16.46
   0   5   6  213.04   15.43
   0  -5  -7   15.39    5.09
   0  -5  -7   12.07    5.04
   0   5   7   10.00    4.77
   0   5   7   13.11    4.73
   0  -5  -7   16.09    6.08
   0  -5  -8    3.39    1.78
   0  -5  -8    7.75    3.11
   0   5   8    7.79    4.08
   0  -5  -8    1.38    2.17
   0   5   8    5.42    3.46
   0  -5  -9    8.10    4.92
   0  -5  -9    9.69    6.37
   0   5   9   10.18    5.02
   0  -5  -9    8.78    6.62
   0  -5 -10   13.84    3.66
   0  -5 -10    8.07    5.54
   0  -5 -10   15.59    5.17
   0  -5 -11  283.91   14.99
   0  -5 -11  287.84   24.69
   0   5  11  277.23   22.71
   0  -5 -11  257.90   21.40
   0  -5 -12  136.81    9.89
   0   5  12  162.34   17.40
   0  -5 -12  128.24   17.30
   0  -5 -12  123.04   15.39
   0   5  13   -1.04    0.92
   0  -5 -13    2.78    1.88
   0   5  13    0.14    4.27
   0  -5 -13    4.66    6.77
   0  -5 -13    4.44    4.92
   0   5  14    1.74    1.35
   0  -5 -14    0.76    1.03
   0   5  14   -0.99    1.14
   0   5  14    1.51    4.51
   0  -5 -14    0.31    4.93
   0  -5 -14   -3.34    4.48
   0  -5 -15    1.68    1.19
   0  -5 -15    0.18    4.13
   0   5  15   -2.99    3.75
   0  -5 -15   -2.84    4.42
   0  -5 -16   11.94    6.62
   0   5  16   13.31    5.88
   0  -5 -16   11.80    5.22
   0  -5 -17    5.09    4.69
   0   5  17   13.57    6.57
   0   5  17   19.23    8.44
   0  -5 -17    3.86    4.44
   0   5  18   30.22    9.35
   0  -5 -18   26.84   11.76
   0   5  18   18.25    8.32
   0  -5 -18   14.68    6.05
   0   5  19   69.12   14.30
   0  -5 -19   43.87   14.55
   0  -5 -19   44.50   12.25
   0   5  20    4.11    5.13
   0  -5 -20    6.93    7.66
   0  -5 -21   -3.92    6.85
   0   5  21    3.55    5.21
   0  -5 -21    3.81    4.07
   0  -5 -22   12.50    8.45
   0  -6  16   16.96    8.65
   0  -6  15   13.19    6.89
   0   6 -15   21.18   10.96
   0  -6  14   22.35    8.91
   0   6 -14   47.60   14.67
   0  -6  13  120.78   18.44
   0   6 -13  115.77   22.43
   0  -6  12    0.64    3.29
   0   6 -12    2.81    4.96
   0  -6  11   14.09    6.35
   0   6 -11   22.32   11.27
   0   6 -10  347.78   16.37
   0  -6  10  362.45   28.33
   0   6  -9   14.92    3.44
   0  -6   9    8.07    2.39
   0  -6   9    5.46    4.20
   0  -6   8  380.24   16.64
   0  -6   8  382.89   26.47
   0   6  -8  272.78   20.87
   0  -6   7    0.72    1.18
   0  -6   7   -1.81    2.64
   0   6  -7   -1.08    2.87
   0  -6   6  145.82   11.04
   0  -6   6  161.18   15.39
   0   6  -6  143.19   15.94
   0  -6   5  158.87   11.83
   0  -6   5  168.61   14.88
   0   6  -5  171.50   16.29
   0  -6   4   85.10   10.05
   0   6  -4   73.68   10.50
   0  -6   3  171.36   13.19
   0   6  -3  159.32   14.31
   0  -6   2   74.77    8.53
   0   6  -2   51.84    8.98
   0   6  -1 1535.73   39.11
   0  -6   1 1607.95   42.26
   0   6   0  266.19   11.95
   0  -6   0  295.90   13.83
   0  -6  -1   65.25    4.66
   0   6   1   63.69    5.31
   0   6   1   75.65    8.30
   0   6   2  189.89    8.36
   0   6   2  185.63   13.01
   0  -6  -2  210.69   13.23
   0  -6  -3   22.87    4.89
   0   6   3   21.25    4.92
   0   6   3   22.21    6.00
   0   6   4   34.66    6.48
   0  -6  -4   26.46    5.26
   0   6   4   38.98    7.64
   0  -6  -5   20.19    4.69
   0   6   5   12.47    4.34
   0  -6  -5   12.77    4.15
   0   6   5   17.62    4.98
   0   6   6  629.67   26.64
   0  -6  -6  612.75   27.08
   0  -6  -6  636.94   30.82
   0   6   6  652.13   31.23
   0   6   6  653.84   29.55
   0   6   7  226.98   15.61
   0  -6  -7  205.71   15.61
   0   6   7  206.65   17.39
   0  -6  -7  214.93   17.73
   0   6   7  211.30   16.71
   0  -6  -8  587.86   29.04
   0  -6  -8  616.92   32.78
   0   6   8  585.63   29.74
   0  -6  -9  169.34   15.85
   0  -6  -9  192.91   18.75
   0   6   9  209.72   17.76
   0  -6  -9  195.12   16.91
   0  -6 -10   37.66   10.57
   0  -6 -10   54.34    9.80
   0  -6 -11   -1.12    2.18
   0  -6 -11    2.42    4.06
   0  -6 -11   -2.43    3.22
   0  -6 -12   36.02    5.65
   0  -6 -12   36.40    9.13
   0  -6 -12   35.42    8.71
   0  -6 -13    4.24    2.04
   0  -6 -13   -4.95    5.40
   0   6  13    3.58    3.60
   0  -6 -13   -6.86    4.99
   0   6  14    1.39    1.39
   0  -6 -14    4.33    1.97
   0  -6 -14   -0.70    6.19
   0   6  14   13.21    5.85
   0  -6 -14    2.29    4.11
   0   6  15    0.35    1.43
   0  -6 -15    3.40    2.05
   0   6  15    1.51    2.85
   0  -6 -15    8.74    6.85
   0  -6 -15    1.54    4.33
   0  -6 -16   84.17   16.29
   0   6  16   89.42   15.44
   0  -6 -16  103.50   16.60
   0  -6 -17    8.15    6.16
   0   6  17   23.27    8.76
   0  -6 -17   20.38    7.25
   0   6  18   36.31   10.31
   0   6  18   74.79   15.51
   0  -6 -18   43.29   12.93
   0  -6 -18   32.65   10.35
   0   6  19    2.52    3.42
   0  -6 -19    5.30    5.84
   0   6  19    5.93    5.37
   0  -6 -19    2.16    3.76
   0  -6 -20   71.79   18.07
   0   6  20   50.82   12.95
   0  -6 -20   56.06   14.75
   0  -6 -21   -3.46    5.25
   0   6  21   -2.89    4.80
   0  -6 -21   -4.40    5.86
   0  -6 -22   20.61    9.25
   0  -7  15   11.27    8.28
   0   7 -15   21.34   12.07
   0  -7  14   28.01   10.56
   0   7 -14   33.26   11.81
   0  -7  13    0.78    3.82
   0   7 -13   -0.47    5.43
   0  -7  12    4.42    3.07
   0   7 -12  -12.70    7.65
   0  -7  11   -0.41    3.47
   0  -7  10    3.69    4.34
   0   7  -9  100.14    9.80
   0  -7   9   99.81    8.72
   0  -7   9  106.32   15.19
   0  -7   8   15.80    3.60
   0  -7   8    9.36    4.23
   0   7  -8   10.23    5.88
   0  -7   7   20.82    4.82
   0  -7   7   19.07    6.21
   0   7  -7   20.95    6.53
   0  -7   6    9.31    3.19
   0  -7   6    7.89    4.40
   0   7  -6   10.38    5.42
   0  -7   5    8.78    3.33
   0  -7   5    7.21    3.69
   0   7  -5   14.22    5.83
   0  -7   4  140.36   12.26
   0  -7   4  132.00   13.08
   0   7  -4  141.04   14.59
   0  -7   3  162.38   13.69
   0   7  -3  139.17   15.07
   0   7  -2  170.36   11.63
   0  -7   2  186.37   13.52
   0   7  -2  164.07   14.50
   0   7  -1   95.85    8.07
   0  -7   1  109.19    9.56
   0  -7   0  117.73    9.98
   0   7   0  126.08   13.63
   0   7   1   38.01    7.03
   0   7   1   35.77    4.54
   0  -7  -2  199.59    9.30
   0   7   2  202.26    9.51
   0   7   2  219.96   15.13
   0  -7  -3    0.01    1.77
   0   7   3    1.89    2.19
   0   7   3    3.50    1.36
   0   7   4   36.87    7.90
   0  -7  -4   33.97    6.04
   0   7   4   47.83    9.09
   0   7   5  184.41   14.10
   0   7   5  187.34   16.22
   0  -7  -5  183.24   13.81
   0   7   6   11.15    4.21
   0  -7  -6   17.19    4.94
   0  -7  -6   10.95    4.69
   0   7   6    7.27    4.17
   0   7   6   15.30    5.68
   0  -7  -7  220.08   16.56
   0   7   7  231.78   16.68
   0  -7  -7  210.12   18.59
   0   7   7  200.53   18.11
   0   7   7  225.07   18.03
   0  -7  -8  915.58   38.37
   0   7   8  976.50   37.70
   0  -7  -8  966.87   42.76
   0   7   8  958.45   40.57
   0  -7  -9    4.86    2.74
   0  -7  -9    9.02    6.33
   0  -7 -10   -1.83    3.89
   0  -7 -11   51.36    7.28
   0  -7 -11   45.91   10.26
   0  -7 -11   60.94   10.22
   0  -7 -12   32.92    6.00
   0  -7 -12   41.18   10.46
   0  -7 -12   36.69    8.38
   0  -7 -13    6.81    3.37
   0  -7 -13   -5.46    5.55
   0  -7 -13    7.03    5.14
   0  -7 -14   71.07    8.44
   0   7  14   59.39   11.96
   0  -7 -14   91.84   16.80
   0  -7 -14   64.74   13.08
   0   7  15  120.70   10.36
   0  -7 -15  129.43   11.14
   0  -7 -15  134.99   20.58
   0   7  15  131.97   18.72
   0  -7 -15  132.22   18.27
   0  -7 -16    4.62    2.21
   0   7  16   -3.60    3.47
   0  -7 -16   -4.47    3.73
   0  -7 -16   -5.83    5.91
   0   7  17    5.77    7.14
   0  -7 -17   12.15    7.12
   0  -7 -17    4.33    4.93
   0   7  18    4.70    4.68
   0  -7 -18    0.53    7.54
   0   7  18    8.48    5.40
   0  -7 -18    1.71    4.09
   0  -7 -19   12.21    7.75
   0   7  19   24.03    9.61
   0   7  19   45.66   12.58
   0  -7 -19   14.67    9.21
   0   7  20   45.25   11.34
   0  -7 -20   13.89   10.83
   0   7  20   19.77    8.88
   0  -7 -20   18.17    8.87
   0   7  21    3.30    5.17
   0  -7 -21    4.58    5.88
   0   7  21    4.71    5.42
   0  -7 -21    2.84    4.83
   0   7  22   -2.29    4.73
   0  -7 -22    4.47    5.20
   0  -8  14   22.27    8.95
   0   8 -14    8.83    8.11
   0  -8  13    0.59    3.02
   0   8 -13   -0.50    7.46
   0  -8  12    8.95    5.26
   0   8 -12   21.37    8.85
   0  -8  11    1.14    3.33
   0  -8  10  188.26   21.14
   0   8  -9   42.80    7.06
   0  -8   9   34.75    9.68
   0  -8   8  171.35   12.69
   0  -8   8  151.12   17.71
   0   8  -8  179.83   20.95
   0  -8   7   72.01    8.72
   0  -8   7   77.58   12.18
   0   8  -7   70.13   12.37
   0  -8   6   29.56    6.06
   0  -8   6   46.28    9.52
   0   8  -6   42.27   10.47
   0  -8   5   51.79    7.81
   0  -8   5   67.92   10.59
   0   8  -5   63.29   10.93
   0  -8   4   21.17    6.29
   0  -8   4   34.63    7.82
   0   8  -4   20.01    8.30
   0   8  -3   18.08    4.58
   0  -8   3   25.78    7.50
   0   8  -3   19.80    6.63
   0   8  -2  431.29   20.25
   0  -8   2  437.52   22.36
   0   8  -2  429.66   24.98
   0   8  -1   17.09    4.16
   0  -8   1   25.46    5.23
   0   8   0  128.50   14.13
   0   8   1   15.64    6.46
   0  -8  -2    4.80    1.91
   0   8   2    8.47    4.94
   0   8   2    4.99    1.91
   0   8   3  215.40    9.78
   0  -8  -3  227.51   15.87
   0   8   3  238.12   17.05
   0   8   4  719.63   35.51
   0  -8  -4  707.23   29.99
   0   8   4  692.73   30.61
   0  -8  -5   -0.37    2.00
   0   8   5    6.20    3.39
   0   8   5    1.56    2.92
   0   8   6   31.86    6.70
   0  -8  -6   40.17    7.67
   0  -8  -6   26.63    7.38
   0  -8  -7   49.82    8.29
   0   8   7   57.13    8.69
   0  -8  -7   52.15   11.40
   0  -8  -8  513.92   27.86
   0   8   8  517.21   26.90
   0  -8  -8  532.25   31.68
   0  -8  -9   45.37    8.41
   0   8   9   36.19    7.24
   0  -8  -9   30.58    7.53
   0  -8 -10   32.57    9.29
   0  -8 -11   19.49    8.39
   0  -8 -12  293.18   19.46
   0  -8 -12  298.91   27.77
   0  -8 -13  255.66   17.66
   0  -8 -13  212.80   23.93
   0  -8 -13  219.54   22.50
   0  -8 -14    2.08    2.79
   0  -8 -14   -1.64    4.51
   0  -8 -14    7.29    5.87
   0  -8 -15  144.38   12.87
   0  -8 -15  140.87   20.72
   0   8  15  153.65   19.91
   0  -8 -15  104.54   17.02
   0  -8 -16   44.37    6.95
   0   8  16   33.67    5.88
   0  -8 -16   40.77   12.39
   0   8  16   40.10   10.58
   0  -8 -16   32.68    9.35
   0  -8 -17   94.23   18.47
   0   8  17   97.83   17.04
   0  -8 -17   79.90   15.36
   0  -8 -18   18.75    9.57
   0   8  18   15.20    7.68
   0  -8 -18   11.64    7.81
   0  -8 -19  -10.24    8.13
   0   8  19   -0.62    3.25
   0   8  19    9.20    6.87
   0  -8 -19    0.02    5.12
   0   8  20  115.94   20.80
   0   8  20  152.37   20.62
   0  -8 -20  142.30   25.84
   0  -8 -20   96.38   18.59
   0  -8 -21   -1.55    5.60
   0   8  21   10.07    7.01
   0   8  21   18.35    7.81
   0  -8 -21    6.40    4.16
   0   8  22   80.87   18.40
   0   8  22   94.42   17.48
   0  -8 -22   46.36   14.39
   0  -9  14   -0.80    3.70
   0  -9  13   15.64    6.49
   0   9 -13   20.17   11.60
   0  -9  12   21.87    8.31
   0   9 -12   29.34   13.16
   0  -9  11   80.01   15.13
   0  -9  10   18.66    8.04
   0   9  -9   23.47    5.68
   0  -9   9   18.96    7.26
   0  -9   8   -1.32    1.68
   0  -9   8    1.07    3.35
   0   9  -8   -4.38    5.88
   0  -9   7  399.98   21.70
   0  -9   7  392.38   28.06
   0   9  -7  368.20   29.82
   0  -9   6   18.26    5.22
   0  -9   6   11.45    5.13
   0   9  -6   20.23    7.16
   0   9  -5    6.18    3.23
   0  -9   5    3.94    2.84
   0  -9   5    1.50    2.24
   0   9  -5    7.06    4.96
   0   9  -4   21.82    6.61
   0  -9   4   14.87    5.75
   0  -9   4   19.31    5.96
   0   9  -4   29.13    8.38
   0   9  -3   34.04    6.22
   0  -9   3   32.23    6.95
   0  -9   3   38.71    7.30
   0   9  -3   39.94    7.90
   0   9  -2    1.42    2.44
   0  -9   2    3.85    3.11
   0   9  -2   -0.06    2.57
   0   9  -1  165.93   11.70
   0  -9   1  181.12   13.79
   0   9   0   34.89    8.61
   0   9   1  126.45   13.49
   0   9   2  412.50   16.91
   0   9   2  425.82   24.75
   0  -9  -3    3.05    1.49
   0   9   3    0.65    2.41
   0   9   3    5.49    1.91
   0   9   4  101.20    6.44
   0  -9  -4  100.34   11.01
   0   9   4  110.69   12.18
   0   9   5  298.96   20.47
   0  -9  -5  321.89   20.45
   0   9   6   12.10    4.77
   0  -9  -6    7.44    3.99
   0   9   7    9.59    2.22
   0  -9  -7   -0.92    2.08
   0  -9  -7    7.29    3.73
   0   9   8    4.56    4.14
   0  -9  -8    1.96    2.30
   0  -9  -8   -4.15    5.85
   0   9   9   60.01    9.50
   0  -9  -9   40.40   10.28
   0  -9 -10    9.95    5.57
   0  -9 -11  182.47   20.81
   0  -9 -12   24.37    6.25
   0  -9 -12   16.16    6.65
   0  -9 -13   34.16    7.30
   0  -9 -13   47.59   12.78
   0  -9 -14  185.92   15.97
   0  -9 -14  198.01   24.19
   0  -9 -15  263.27   18.86
   0  -9 -15  248.28   27.64
   0  -9 -16   40.74    7.23
   0   9  16   55.34   12.78
   0  -9 -16   29.65   10.79
   0  -9 -17   10.00    3.94
   0   9  17   12.00    6.79
   0  -9 -17   -1.10    5.58
   0  -9 -18   -0.67    8.04
   0  -9 -18    5.25    5.50
   0  -9 -19   44.19   14.65
   0   9  19   51.80   13.90
   0   9  19   52.98   11.75
   0  -9 -19   39.74   11.30
   0  -9 -20    8.05    7.19
   0   9  20    5.88    7.07
   0   9  20    5.14    5.33
   0  -9 -20   -6.90    6.27
   0   9  21    6.29    3.90
   0  -9 -21    5.70    8.30
   0   9  21    3.03    4.41
   0  -9 -21   -0.23    4.79
   0   9  22   11.80    8.60
   0   9  22    0.74    4.25
   0  -9 -22    0.29    4.76
   0   9  23   16.21    8.45
   0  -9 -23   -0.41    3.84
   0 -10  13   11.05    6.90
   0  10 -12   40.24   11.25
   0 -10  12   42.48   11.41
   0  10 -11    3.25    4.27
   0 -10  11    7.11    5.42
   0  10 -10  218.69   23.46
   0 -10  10  244.58   25.56
   0  10  -9   35.33    9.05
   0 -10   9   35.31   10.42
   0  10  -8   47.72   10.84
   0 -10   8   32.23    9.25
   0  10  -8   44.39   11.74
   0  10  -7    5.99    3.90
   0 -10   7    3.66    2.97
   0 -10   7    0.82    3.04
   0  10  -7   -1.39    3.97
   0  10  -6  174.48   17.19
   0 -10   6  188.82   16.09
   0 -10   6  196.02   19.44
   0  10  -6  193.12   21.58
   0  10  -5  107.07   12.87
   0 -10   5  108.72   12.47
   0 -10   5  115.67   14.13
   0  10  -5   92.03   14.10
   0  10  -4  187.70   16.20
   0 -10   4  196.36   17.04
   0 -10   4  223.49   19.07
   0  10  -4  206.52   20.37
   0  10  -3   72.98    9.51
   0 -10   3   73.18   10.57
   0 -10   3   88.09   11.52
   0  10  -3   84.95   12.65
   0  10  -2  149.33   12.67
   0 -10   2  185.24   15.61
   0  10  -2  177.40   17.24
   0  10  -1  158.76   17.51
   0  10   0  538.62   31.65
   0  10   1   23.98    6.61
   0  10   2  221.22   18.60
   0 -10  -3  540.45   18.62
   0  10   3  570.68   19.76
   0  10   3  588.32   30.65
   0  10   4  287.40   12.11
   0  10   4  291.38   21.14
   0 -10  -5    9.95    3.79
   0  10   5   14.68    5.30
   0  10   5   11.90    2.24
   0  10   6  285.29   20.83
   0 -10  -6  268.82   19.82
   0  10   7   27.74    7.03
   0 -10  -7   29.97    6.88
   0  10   8  142.06   14.71
   0 -10  -8  140.14   17.03
   0 -10  -8  135.90   14.65
   0  10   9    0.60    2.60
   0 -10  -9    0.68    3.23
   0  10  10  119.63   14.78
   0 -10 -10  104.18   15.57
   0 -10 -11   -0.12    4.23
   0 -10 -12  338.94   29.50
   0 -10 -12  299.58   22.09
   0 -10 -13   57.96   12.72
   0 -10 -13   62.58    9.77
   0 -10 -14   52.72   13.45
   0 -10 -14   43.92    8.90
   0 -10 -15  198.15   24.95
   0 -10 -15  232.67   18.84
   0 -10 -16   22.45    9.13
   0 -10 -16   29.63    6.93
   0 -10 -17   34.89   11.44
   0  10  17   45.00   11.32
   0 -10 -17   48.12    8.39
   0 -10 -18   47.88   14.45
   0  10  18  100.62   18.12
   0  10  19    6.45    6.24
   0 -10 -19   -9.06    8.78
   0  10  19    4.43    3.67
   0 -10 -20    7.42    8.01
   0  10  20   17.58    7.71
   0  10  20   23.10    7.49
   0  10  21    7.06    4.61
   0 -10 -21   -7.76    7.44
   0  10  21    3.85    3.30
   0  10  22   26.14    8.82
   0  10  22   13.89    9.18
   0  10  23   15.27    7.64
   0  10  23   10.56    7.69
   0 -11  12    6.29    5.28
   0 -11  11    8.37    4.91
   0  11 -10   98.45   16.18
   0 -11  10  121.65   18.34
   0  11  -9    5.77    4.67
   0 -11   9   -2.30    4.35
   0  11  -8    8.70    5.45
   0 -11   8   -3.45    4.32
   0  11  -8    4.68    5.86
   0  11  -7    4.88    3.71
   0 -11   7    1.33    2.92
   0 -11   7    1.26    3.49
   0  11  -7    3.98    4.65
   0  11  -6   76.82   11.69
   0 -11   6   78.25   10.52
   0 -11   6   73.47   12.23
   0  11  -6   82.98   14.19
   0  11  -5    5.45    4.25
   0 -11   5    4.89    3.90
   0 -11   5    6.12    4.07
   0  11  -5    1.58    3.67
   0  11  -4   50.34    8.61
   0 -11   4   60.18    9.95
   0 -11   4   72.29   11.25
   0  11  -4   62.47   11.80
   0  11  -3   13.66    4.57
   0 -11   3   13.36    5.34
   0 -11   3   12.24    4.52
   0  11  -3   20.02    7.03
   0  11  -2    0.91    1.70
   0 -11   2    2.46    3.10
   0 -11   2   -0.87    1.92
   0  11  -2    6.88    4.63
   0  11  -1  217.63   21.86
   0  11   0   46.18   10.22
   0  11   1   20.17    7.19
   0  11   2  136.32   15.70
   0  11   3    1.12    3.44
   0 -11  -4  237.05   12.36
   0  11   4  262.77   12.06
   0  11   4  263.73   21.01
   0  11   5    4.19    3.11
   0  11   5    3.60    1.46
   0  11   6   19.84    6.08
   0  11   7   73.13   11.29
   0  11   8  162.47   16.31
   0  11   9   94.85   12.84
   0  11  10   29.62    7.21
   0 -11 -10   36.49    9.97
   0  11  11    1.98    2.52
   0 -11 -11    4.90    6.01
   0 -11 -12  132.31   18.76
   0 -11 -13    8.85    4.61
   0 -11 -13    1.22    3.61
   0 -11 -14    3.09    3.72
   0 -11 -14   -0.69    3.79
   0 -11 -15    6.00    4.16
   0 -11 -15    5.74    6.59
   0 -11 -16  104.23   13.11
   0 -11 -16   98.21   18.37
   0 -11 -17    6.13    2.75
   0 -11 -17    0.52    7.64
   0 -11 -18    4.20    4.08
   0 -11 -18   -2.14    7.62
   0  11  18    3.65    5.50
   0 -11 -19   45.55   13.98
   0  11  19   60.84   15.26
   0  11  19   55.70   11.94
   0  11  20   31.33   11.43
   0  11  20   27.36    8.63
   0 -11 -20   35.66   13.57
   0  11  21    3.01    3.79
   0  11  21    0.52    2.84
   0  11  22    4.98    4.25
   0  11  22    3.45    6.26
   0  11  23   -0.10    5.41
   0  11  23    4.64    3.97
   0 -12  12   -7.76    5.97
   0 -12  11   -1.93    3.85
   0 -12  10   37.59   11.06
   0 -12   9    6.76    5.73
   0 -12   8   -5.77    5.90
   0  12  -8   -4.63    4.90
   0  12  -7   15.29    6.12
   0 -12   7    8.75    5.28
   0  12  -7   14.46    7.41
   0  12  -6    9.25    4.70
   0 -12   6   -0.19    2.07
   0 -12   6    4.08    4.36
   0  12  -6    1.85    5.37
   0  12  -5    2.61    3.68
   0 -12   5    4.80    3.78
   0 -12   5    2.98    3.80
   0  12  -5   -2.47    4.75
   0  12  -4   43.39    8.14
   0 -12   4   54.91    9.97
   0 -12   4   39.14    8.74
   0  12  -4   44.22   10.89
   0  12  -3   51.74    8.69
   0 -12   3   65.73   10.75
   0 -12   3   39.81    8.15
   0  12  -3   53.45   10.72
   0 -12   2   71.07   11.16
   0  12  -2   53.40   10.42
   0  12  -2   61.86   12.58
   0 -12   1   24.79    6.61
   0  12  -1   24.74    8.15
   0  12   0   13.80    6.86
   0  12   1   17.88    7.18
   0  12   2   35.41    8.69
   0  12   3    4.06    4.62
   0 -12  -4  155.20    9.48
   0  12   4  135.32   16.01
   0  12   5   11.35    5.91
   0 -12  -5    7.76    2.21
   0  12   5   10.19    2.13
   0  12   6   -1.33    2.79
   0  12   6    0.63    1.10
   0  12   7   20.37    6.75
   0  12   8  781.75   39.68
   0  12   9    0.44    2.42
   0  12  10   41.92    9.01
   0  12  11  159.81   17.52
   0 -12 -11  157.06   21.13
   0 -12 -12   18.72    6.05
   0 -12 -13    3.00    4.09
   0 -12 -13   10.05    7.72
   0 -12 -14   71.28   11.58
   0 -12 -14   35.45   11.07
   0 -12 -15   33.19    8.00
   0 -12 -15    5.15    5.66
   0 -12 -16  130.55   15.26
   0 -12 -16  141.37   22.40
   0 -12 -17   51.78    9.33
   0 -12 -17   43.91   13.68
   0 -12 -18  122.17   14.36
   0 -12 -18  110.63   21.03
   0  12  18  117.57   20.23
   0 -12 -19   -1.88    6.88
   0  12  19    4.13    4.00
   0  12  19    7.87    4.76
   0  12  20   32.82   11.92
   0 -12 -20   14.75    8.68
   0  12  20   31.43    8.77
   0  12  21   -0.07    5.03
   0  12  21   -0.77    3.89
   0 -12 -21    6.06    8.11
   0  12  22    2.44    5.80
   0  12  22    1.30    4.03
   0  12  23   -8.72    5.79
   0 -13  11   12.87    7.17
   0 -13  10    1.48    3.35
   0 -13   9   -0.18    3.73
   0 -13   8   -5.05    4.42
   0  13  -8   -2.60    4.41
   0 -13   7   19.54    6.75
   0  13  -7   19.55    7.50
   0 -13   6   15.59    6.40
   0  13  -6   23.05    9.28
   0 -13   5    1.36    3.09
   0 -13   5   -3.10    3.63
   0  13  -5    1.91    4.97
   0 -13   4    5.33    4.87
   0  13  -4    9.76    4.54
   0  13  -4   20.41    7.76
   0 -13   3   59.71   11.13
   0  13  -3   59.10   12.30
   0  13  -3   63.30   13.83
   0 -13   2    4.42    3.51
   0  13  -2   -0.42    3.51
   0 -13   1    8.70    3.82
   0  13  -1    3.21    4.83
   0  13  -1    1.60    4.32
   0 -13   0    2.74    2.74
   0  13   0    9.46    6.10
   0  13   1    4.03    5.07
   0  13   2   -2.95    2.94
   0  13   3   32.91    8.62
   0  13   4  413.76   29.66
   0 -13  -5  570.78   20.91
   0  13   5  560.62   34.34
   0  13   6   45.20    9.86
   0  13   6   46.13    4.26
   0  13   7   10.75    4.99
   0  13   7    2.51    0.76
   0  13   8   91.28   14.04
   0  13   9  484.90   31.69
   0  13  10   96.64   14.04
   0  13  11   56.38   10.67
   0  13  12   -0.96    3.86
   0 -13 -12    9.50    5.61
   0 -13 -12   -0.04    4.70
   0 -13 -13    0.46    3.00
   0 -13 -13   -3.36    6.68
   0 -13 -14    3.54    2.46
   0 -13 -14    3.67    5.09
   0 -13 -15   27.39    7.40
   0 -13 -15   42.78   12.56
   0 -13 -16   41.60    9.37
   0 -13 -16   22.61   10.39
   0 -13 -17   72.93   12.22
   0 -13 -17   66.41   16.68
   0 -13 -18   19.54    6.41
   0 -13 -18   37.85   13.45
   0  13  19   11.07    7.34
   0 -13 -19    2.96    6.72
   0  13  19   -0.01    2.60
   0  13  20    1.84    3.71
   0 -13 -20    6.89    6.72
   0  13  20    9.82    8.07
   0  13  21    8.79    7.46
   0 -13 -21   14.02    9.11
   0  13  21   10.40    5.70
   0  13  22    4.73    5.58
   0  13  22    6.57    5.20
   0 -14  10   48.87   12.67
   0 -14   9   37.82   10.77
   0 -14   8   -2.68    3.80
   0  14  -8    5.50    5.50
   0  14  -7   14.73    7.46
   0  14  -6   76.30   15.88
   0 -14   5   12.63    5.47
   0  14  -5    3.10    4.40
   0  14  -5    7.36    4.42
   0 -14   4   47.41    9.67
   0  14  -4   49.37   13.45
   0  14  -4   28.75    9.06
   0 -14   3   -0.82    2.92
   0  14  -3    4.27    7.14
   0  14  -3    0.55    3.86
   0 -14   2  253.00   23.09
   0  14  -2  223.45   23.04
   0  14  -2  222.05   26.43
   0 -14   1   46.74   10.79
   0  14  -1   54.89   12.33
   0  14  -1   40.51   10.03
   0 -14   0  168.30   19.55
   0  14   0  139.83   19.67
   0 -14  -1    3.80    3.00
   0  14   1    1.38    4.44
   0 -14  -2   26.12    8.24
   0  14   2   18.52    7.39
   0  14   3   80.79   13.68
   0  14   4  194.71   20.89
   0  14   5    8.44    5.03
   0 -14  -6   14.37    3.31
   0  14   6   10.06    4.17
   0  14   7  434.48   31.19
   0  14   8  196.46   20.93
   0  14   8  127.38    6.60
   0  14   9   15.83    6.69
   0  14  10  453.59   32.06
   0  14  11   53.20   11.22
   0  14  12  260.78   24.58
   0 -14 -12  233.40   22.87
   0  14  13    6.72    5.39
   0 -14 -13   10.07    5.05
   0 -14 -13    1.49    5.68
   0 -14 -14   60.45   11.90
   0 -14 -14   60.59   14.71
   0 -14 -15   -1.80    3.07
   0 -14 -15    8.19    4.31
   0 -14 -16  302.47   26.02
   0 -14 -16  261.07   32.20
   0 -14 -17   70.77   12.29
   0 -14 -17   71.89   18.16
   0 -14 -18  119.68   15.84
   0 -14 -18  147.65   25.21
   0 -14 -19   13.83    5.72
   0 -14 -19    2.46    4.57
   0 -14 -20   17.08   11.05
   0  14  20    9.20    6.56
   0  14  21   -2.10    5.96
   0 -14 -21   26.32   15.51
   0  15  -7   -0.89    3.48
   0  15  -7   10.53    8.46
   0  15  -6   36.04   12.62
   0  15  -6   29.07   10.18
   0  15  -5    0.04    4.50
   0  15  -5   -5.21    7.14
   0 -15   4    7.97    5.12
   0  15  -4    2.13    4.19
   0  15  -4    3.71    6.00
   0 -15   3   57.83   11.10
   0  15  -3   62.19   15.08
   0  15  -3   43.55   11.93
   0 -15   2   19.28    6.71
   0  15  -2   20.37    9.36
   0  15  -2   12.52    6.43
   0 -15   1    3.11    3.10
   0  15  -1    3.75    3.70
   0  15  -1    3.34    5.71
   0  15   0   21.65    8.67
   0 -15   0   38.36    9.90
   0  15   1   56.50   12.50
   0 -15  -1   58.72   11.85
   0  15   2   29.46    8.73
   0 -15  -2   45.29   10.64
   0  15   3  103.15   16.21
   0 -15  -3  108.11   16.47
   0  15   4   -1.07    2.57
   0 -15  -4    4.64    4.36
   0  15   5  100.42   15.38
   0  15   6  208.45   22.32
   0  15   7  121.82   16.86
   0  15   8  266.77   25.27
   0  15   9   82.53   13.80
   0  15  10    5.95    6.10
   0  15  11   -0.50    2.72
   0 -15 -11   10.40    5.57
   0  15  12   13.77    6.22
   0 -15 -12   16.01    6.19
   0  15  13   19.09    7.62
   0 -15 -13    9.36    4.74
   0 -15 -14   10.30    5.50
   0 -15 -15   25.49    8.29
   0 -15 -15   22.13    9.66
   0 -15 -16   94.53   14.51
   0 -15 -16   78.19   17.76
   0 -15 -17   20.69    6.84
   0 -15 -17    8.74    7.17
   0 -15 -18   45.67   10.52
   0 -15 -18   33.44   12.80
   0 -15 -19   -2.94    4.22
   0 -15 -19   15.22    8.98
   0  15  20   -6.86    7.59
   0 -15 -20   -2.15    4.36
   0  15  21    5.38    5.44
   0  16  -7   -2.91    4.50
   0  16  -6    9.49    9.19
   0  16  -6   22.67   10.27
   0  16  -5   33.89   13.99
   0  16  -5    2.33    4.70
   0  16  -4    7.05    4.55
   0  16  -4   22.45    9.40
   0 -16   3   10.13    5.87
   0  16  -3    1.64    4.14
   0  16  -3   12.39    7.48
   0 -16   2   65.25   13.33
   0  16  -2   72.67   16.68
   0  16  -2   95.37   16.49
   0 -16   1    5.16    5.13
   0  16  -1    4.04    5.50
   0  16  -1    4.93    4.86
   0 -16   0   13.68    7.55
   0  16   0    2.87    6.51
   0  16   0    5.33    4.33
   0  16   1   78.30   15.33
   0 -16  -1   67.47   13.74
   0  16   2   71.16   14.38
   0 -16  -2   52.18   12.29
   0  16   3   16.85    7.18
   0 -16  -3   39.93   10.54
   0  16   4   23.09    8.46
   0 -16  -4   18.94    7.55
   0  16   5   12.67    7.08
   0 -16  -5   24.18    8.04
   0  16   6    5.42    5.79
   0 -16  -6   16.96    8.37
   0  16   7    4.67    4.39
   0 -16  -7    1.03    2.68
   0  16   8  101.15   16.23
   0 -16  -8   97.15   15.67
   0  16   9   27.17    8.40
   0 -16  -9   39.82   10.28
   0  16  10   18.72    6.52
   0 -16 -10   21.10    7.71
   0  16  11   -0.68    2.80
   0 -16 -11    8.18    6.00
   0  16  12  160.62   20.59
   0 -16 -12  132.67   18.24
   0  16  13   47.81   11.39
   0 -16 -13   44.92   10.56
   0  16  14   37.19   10.28
   0 -16 -14   39.40   10.49
   0 -16 -15    7.82    5.77
   0 -16 -16  113.11   21.64
   0 -16 -16  113.56   16.81
   0 -16 -17   43.31   14.48
   0 -16 -17   57.21   11.84
   0 -16 -18   50.32   15.57
   0 -16 -18   39.63   10.29
   0 -16 -19    1.47    6.97
   0 -16 -19    2.01    3.36
   0 -16 -20   59.52   17.50
   0  17  -5    3.65    6.80
   0  17  -4   11.18    6.41
   0  17  -4    5.09    4.61
   0 -17   3   76.88   13.88
   0  17  -3   55.38   14.50
   0  17  -3   55.04   13.72
   0 -17   2   14.88    6.35
   0  17  -2    2.62    6.02
   0  17  -2   16.85    8.62
   0 -17   1   23.84    8.62
   0  17  -1   15.24    8.88
   0  17  -1   14.20    7.94
   0 -17   0    0.74    2.87
   0  17   0   -3.04    5.51
   0  17   1   32.76   10.92
   0 -17  -1   52.78   11.88
   0  17   2   62.33   14.61
   0 -17  -2   63.48   13.11
   0  17   3    4.09    4.45
   0 -17  -3    3.25    4.83
   0  17   4   11.05    8.70
   0 -17  -4    3.25    3.99
   0  17   5   31.43   10.18
   0 -17  -5   43.34   10.89
   0  17   6    1.56    4.23
   0 -17  -6   -4.77    5.00
   0  17   7   10.13    6.25
   0 -17  -7    3.37    5.52
   0  17   8   62.28   13.60
   0 -17  -8   79.62   15.01
   0  17   9   13.58    7.22
   0 -17  -9   13.61    6.54
   0  17  10    0.59    5.12
   0 -17 -10   15.70    7.81
   0  17  11   16.29    6.68
   0 -17 -11   19.81    7.49
   0  17  12    9.10    4.12
   0 -17 -12   20.59    7.86
   0  17  13  124.15   18.41
   0 -17 -13  111.61   17.82
   0  17  14   12.58    6.33
   0 -17 -14   13.83    6.31
   0 -17 -15   13.26    7.08
   0 -17 -16   15.48    7.23
   0 -17 -17    9.57    6.99
   0 -17 -18   26.18   11.06
   0 -17 -18   26.95    9.41
   0 -17 -19    5.80    4.87
   0 -17 -19   17.42    7.25
   0  18  -4   -0.23    3.96
   0  18  -3   17.05   10.24
   0 -18   2   45.99   11.01
   0  18  -2   30.53   11.83
   0  18  -2   38.54   10.98
   0 -18   1    4.26    4.45
   0  18  -1   -4.82    5.55
   0 -18   0  101.00   17.20
   0  18   0   66.38   15.93
   0  18   0   57.56   13.48
   0 -18  -1    0.74    3.83
   0  18   1    0.73    4.68
   0  18   1   -1.38    4.96
   0  18   2   86.81   17.13
   0 -18  -2   75.18   15.99
   0  18   3   64.06   14.98
   0 -18  -3   50.11   13.22
   0  18   4   78.65   15.78
   0 -18  -4   50.35   12.68
   0  18   5   -0.50    3.59
   0 -18  -5   -4.14    3.50
   0  18   6   36.19   11.40
   0 -18  -6   25.49    9.43
   0  18   7  233.78   26.52
   0 -18  -7  275.66   27.91
   0  18   8  116.52   18.52
   0 -18  -8  139.97   20.29
   0  18   9    2.38    3.34
   0 -18  -9   20.82    8.78
   0  18  10  139.49   20.45
   0 -18 -10  178.18   22.40
   0  18  11   -0.53    3.81
   0 -18 -11    6.23    5.15
   0  18  12   57.71   13.18
   0 -18 -12   60.05   13.63
   0  18  13   35.64   10.80
   0 -18 -13   37.32   10.27
   0  18  14   45.84   12.65
   0 -18 -14   24.13    9.26
   0 -18 -15    1.90    2.97
   0 -18 -16  129.57   19.29
   0 -18 -17   35.83   10.42
   0 -18 -18    8.70    4.70
   0 -18 -19   50.85   12.59
   0 -18 -20   31.92   10.04
   0  19  -2   26.12   12.09
   0  19  -1    9.94    8.46
   0 -19   1   23.73    8.50
   0  19   0    6.78    6.22
   0 -19   0    1.95    3.28
   0  19   1   19.34    9.33
   0 -19  -1   30.67    9.22
   0  19   2    4.45    3.57
   0 -19  -2    0.40    3.43
   0  19   3    5.59    3.91
   0 -19  -3    8.89    6.47
   0  19   4   33.24   10.85
   0 -19  -4   22.05    8.69
   0  19   5   62.82   14.71
   0 -19  -5   61.08   14.84
   0  19   6   12.45    7.01
   0 -19  -6   -1.70    4.13
   0  19   7   14.38    8.27
   0 -19  -7   18.18    8.44
   0  19   8    6.19    5.08
   0 -19  -8    7.82    5.81
   0  19   9   32.55   10.35
   0 -19  -9   36.90   10.72
   0  19  10   26.06    9.81
   0 -19 -10   23.85    9.55
   0  19  11   25.50    8.74
   0 -19 -11   22.60    8.47
   0  19  12    3.24    3.75
   0 -19 -12    7.10    6.54
   0  19  13    2.86    5.08
   0 -19 -13    1.25    4.02
   0  19  14   -4.35    4.58
   0 -19 -14   12.03    6.90
   0  19  15   14.67    8.17
   0 -19 -15    8.75    5.71
   0 -19 -16   28.77    9.97
   0 -19 -17   28.58   10.35
   0 -19 -18    1.48    2.96
   0 -19 -19    7.43    5.80
   0 -19 -20    3.47    6.12
   0  20  -1   33.50   14.21
   0  20   0   17.94   10.25
   0 -20   0    8.72    6.17
   0  20   1    2.54    4.58
   0 -20  -1    1.06    4.48
   0  20   2    1.64    4.08
   0 -20  -2   15.80    7.03
   0  20   3   24.53   10.38
   0 -20  -3   16.76    7.34
   0  20   4    4.05    3.81
   0 -20  -4   12.09    6.84
   0  20   5   20.80    7.97
   0 -20  -5    3.56    4.05
   0  20   6  107.54   20.23
   0 -20  -6  132.73   20.60
   0  20   7    8.96    5.73
   0 -20  -7   15.44    8.49
   0  20   8   25.66   11.44
   0 -20  -8   18.93    7.93
   0  20   9    7.21    5.58
   0 -20  -9   14.32    7.26
   0  20  10   10.82    6.16
   0 -20 -10   21.39    9.45
   0  20  11    5.32    6.87
   0 -20 -11   -0.79    6.61
   0 -20 -12   57.73   14.19
   0 -20 -13   20.73    9.09
   0 -20 -14   -0.03    3.46
   0 -20 -15   16.63    7.71
   0 -20 -16   19.02    8.78
   0 -20 -17   -0.63    3.96
   0 -20 -18    6.85    5.78
   0 -21  -8   41.56   11.98
   0 -21  -9    3.93    3.44
   0 -21 -10   16.86    8.76
  -1  21  10    7.65    6.71
  -1  21   9   36.04   12.57
  -1  21   8   12.11    8.49
  -1  21   7   54.66   15.21
  -1  21   6    0.39    3.96
  -1  21   5    5.33    5.18
  -1  21   4    8.86    7.09
  -1  21   3   -0.38    5.29
  -1  21   2    1.02    4.90
  -1  20  15    2.18    3.29
   1 -20 -15   -2.65    5.36
  -1  20  14   -7.18    6.01
   1 -20 -14    4.37    3.48
  -1  20  13    9.65    8.40
   1 -20 -13    2.37    6.01
  -1  20  12   18.88    8.79
   1 -20 -12   27.79    9.65
  -1  20  11   19.92    9.04
   1 -20 -11   21.01    8.36
  -1  20  10   -2.30    5.30
   1 -20 -10   -2.27    4.37
  -1  20   9   -0.54    3.70
   1 -20  -9    0.38    3.69
  -1  20   8    9.78    7.25
   1 -20  -8   24.75   10.46
  -1  20   7   19.80    9.13
   1 -20  -7   17.51    8.11
  -1  20   6   64.32   16.51
   1 -20  -6   53.65   13.27
  -1  20   5   26.56   11.03
   1 -20  -5   31.30   11.61
  -1  20   4   12.58    7.26
   1 -20  -4    7.05    4.30
  -1  20   3    8.85    7.56
   1 -20  -3   20.55    7.64
  -1  20   2    3.49    3.80
   1 -20  -2    2.64    4.53
  -1  20   1   -0.80    7.26
   1 -20  -1    3.62    4.95
  -1  20   0   15.67   10.95
  -1  19  19    2.60    4.26
   1 -19 -19   -2.81    4.22
   1 -19 -18   25.39    9.97
   1 -19 -17   90.52   17.47
   1 -19 -16    2.65    5.28
  -1  19  15   14.49    7.89
   1 -19 -15   14.69    7.77
  -1  19  14    2.56    2.83
   1 -19 -14    8.53    6.35
  -1  19  13   61.22   15.13
   1 -19 -13   66.54   15.18
  -1  19  12    3.88    3.52
   1 -19 -12    5.35    5.87
  -1  19  11  140.31   22.34
   1 -19 -11  103.83   18.52
  -1  19  10   -3.27    4.62
  -1  19   9   21.85    9.16
  -1  19   8   93.86   18.31
  -1  19   7   60.88   14.61
   1 -19  -7   61.04   13.89
  -1  19   6   12.35    6.92
   1 -19  -6   12.37    6.34
  -1  19   5  152.93   23.94
   1 -19  -5  199.23   25.37
  -1  19   4   33.95   11.61
   1 -19  -4   64.48   15.09
  -1  19   3   31.12   10.71
   1 -19  -3   57.90   13.83
  -1  19   2   -2.99    3.64
   1 -19  -2   -0.66    4.90
  -1  19   1   50.20   15.08
   1 -19  -1   85.90   16.69
  -1  19   0   13.14    9.83
   1 -19   0   13.07    7.00
  -1  19  -1    4.00    7.46
   1 -19   1    4.73    3.69
  -1  19  -2   12.88    7.15
  -1  19  -3   -1.64    3.92
   1 -18 -19    0.60    2.78
  -1  18  19   17.53    8.28
   1 -18 -18   14.60    7.51
   1 -18 -17   16.54    8.30
   1 -18 -16   18.15    7.94
  -1  18  15    8.66    5.76
   1 -18 -15   15.92    7.09
  -1  18  14    2.48    3.47
   1 -18 -14    5.74    6.21
  -1  18  13   17.14    7.13
   1 -18 -13   20.74    8.17
  -1  18  12   12.25    7.91
  -1  18  11   36.16   11.07
  -1  18  10   26.17    9.69
  -1  18   9   15.63    7.22
  -1  18   8    5.98    3.55
  -1  18   7   -2.46    3.80
  -1  18   6   26.40    9.64
  -1  18   5   11.22    7.24
  -1  18   4    1.42    4.94
  -1  18   3   12.04    7.24
   1 -18  -3    7.20    5.51
  -1  18   2   21.98    9.45
   1 -18  -2   28.46    9.93
  -1  18   1   12.24    7.53
   1 -18  -1    8.25    5.94
  -1  18   0   -1.87    4.81
   1 -18   0    8.38    5.82
  -1  18  -1   28.24   12.79
   1 -18   1   36.85   10.54
  -1  18  -2   14.66    9.95
   1 -18   2   32.23   10.17
  -1  18  -3    0.59    5.49
  -1  18  -3   11.02    8.02
   1 -17 -19    3.80    4.69
  -1  17  19    3.28    5.30
   1 -17 -18   56.56   17.27
   1 -17 -18   26.83    9.28
   1 -17 -17   26.62    9.41
   1 -17 -16   18.01    8.28
   1 -17 -15   29.00    9.15
  -1  17  15   51.21   12.57
  -1  17  14   -0.62    4.20
  -1  17  13   62.13   13.67
  -1  17  12    4.16    4.75
  -1  17  11    1.34    3.74
  -1  17  10   20.79    8.15
  -1  17   9   77.10   15.34
  -1  17   8   15.94    7.39
  -1  17   7    2.74    5.51
  -1  17   6   -1.38    4.41
  -1  17   5   43.21   11.70
  -1  17   4    9.57    7.26
  -1  17   3   89.65   17.78
  -1  17   2   -2.68    4.61
   1 -17  -1    3.86    4.92
  -1  17   1    8.64    6.27
  -1  17   1   -0.78    3.69
   1 -17   0    8.13    5.58
  -1  17   0   17.52    8.17
  -1  17   0    3.40    2.57
  -1  17  -1   51.19   15.36
   1 -17   1   86.09   15.74
  -1  17  -2   13.18    6.46
   1 -17   2   20.56    8.44
  -1  17  -3   99.13   21.73
   1 -17   3   53.39   11.57
  -1  17  -4    9.17    7.18
  -1  17  -4    4.95    6.24
  -1  16  19   13.19    6.78
   1 -16 -19   24.02   12.77
   1 -16 -19   10.57    6.05
   1 -16 -18   -3.51    6.73
   1 -16 -18   13.32    6.65
   1 -16 -17   -2.30    6.44
   1 -16 -17   -0.36    3.13
   1 -16 -16    3.68    4.49
   1 -16 -16    0.80    4.30
   1 -16 -15   16.06    7.18
  -1  16  14   23.83    9.22
  -1  16  13   76.47   15.25
  -1  16  12   11.28    6.44
  -1  16  11    0.37    3.35
  -1  16  10    8.39    5.51
  -1  16   9   49.99   12.22
  -1  16   8   67.21   13.97
  -1  16   7   39.90   10.86
  -1  16   6   15.12    8.36
  -1  16   5    2.88    4.52
  -1  16   4   20.02    8.48
  -1  16   3   69.58   15.13
  -1  16   2  160.19   22.67
  -1  16   1   21.87    8.71
   1 -16   0   14.82    7.06
  -1  16   0   10.13    6.64
  -1  16   0   11.47    5.76
   1 -16   1    0.69    3.16
  -1  16  -1   -3.03    3.64
  -1  16  -1    0.05    4.72
   1 -16   2   45.09   11.55
  -1  16  -2   63.69   15.88
  -1  16  -2   41.61   10.25
   1 -16   3    9.42    5.94
  -1  16  -3   13.56    6.82
  -1  16  -3    2.71    2.95
  -1  16  -4   -5.91    4.57
  -1  16  -4    1.94    3.88
  -1  16  -5   -0.63    3.76
  -1  16  -5    6.64    5.36
  -1  16  -6   14.93    8.93
  -1  15  20    4.07    4.77
  -1  15  19   38.40   12.71
   1 -15 -19   54.20   16.03
   1 -15 -19   51.72   11.81
   1 -15 -18    3.87    6.03
   1 -15 -18    1.46    3.98
  -1  15  18   -0.55    4.40
   1 -15 -17   88.36   20.11
   1 -15 -17   87.82   14.71
   1 -15 -16   67.02   16.72
   1 -15 -16   78.43   13.73
   1 -15 -15   81.12   18.57
  -1  15  14    6.69    6.06
  -1  15  13  206.58   23.96
  -1  15  12    0.53    3.40
  -1  15  11  105.26   16.92
  -1  15  10   14.08    6.38
  -1  15   9  150.63   20.13
  -1  15   8   35.59   10.13
  -1  15   7   73.45   14.24
  -1  15   6   19.33    6.48
  -1  15   5   63.55   13.31
  -1  15   4  113.69   17.64
  -1  15   3   76.49   14.68
  -1  15   2   26.17    8.99
  -1  15   1  300.79   30.55
  -1  15   0   77.03   15.69
  -1  15   0   79.46   13.48
  -1  15  -1   95.54   17.62
  -1  15  -1   92.89   14.79
   1 -15   2    3.24    4.53
  -1  15  -2    5.78    5.21
   1 -15   3   27.33    8.89
  -1  15  -3   15.41    8.97
  -1  15  -3   11.95    5.63
   1 -15   4   27.58    8.46
  -1  15  -4   27.69   10.51
  -1  15  -4   22.23    8.22
  -1  15  -5   60.12   13.25
  -1  15  -5   41.19   13.41
  -1  15  -5   44.24   12.28
  -1  15  -6   10.61    6.28
  -1  15  -6    8.99    5.14
  -1  15  -7   10.94    5.98
  -1  14  20   14.70    8.69
   1 -14 -20    9.09    7.58
   1 -14 -19   13.48    8.47
  -1  14  19    6.96    8.54
   1 -14 -18   40.57   14.04
  -1  14  18   24.33    9.77
  -1  14  18   30.26    8.37
   1 -14 -18   32.44    8.78
   1 -14 -17   66.83   16.81
   1 -14 -17   58.34   11.78
   1 -14 -16   27.35   10.71
   1 -14 -16    9.90    4.55
   1 -14 -15   12.92    7.87
   1 -14 -14    6.60    6.23
  -1  14  13   15.59    7.39
   1 -14 -13   17.23    7.69
  -1  14  12    4.43    4.18
  -1  14  11   59.07   12.94
  -1  14  10  142.67   18.96
  -1  14   9    0.68    2.88
  -1  14   8    6.66    5.35
  -1  14   7   40.74   10.61
  -1  14   6  288.05   26.87
  -1  14   5  142.57   18.94
  -1  14   4   21.45    7.51
  -1  14   3   75.50   13.80
  -1  14   2   13.95    6.76
  -1  14   1   16.28    7.75
  -1  14   0   22.46    9.00
  -1  14   0   11.80    4.92
  -1  14  -1   -1.95    5.07
  -1  14  -1    0.82    2.79
  -1  14  -2   45.40   12.52
  -1  14  -2   46.93   10.35
   1 -14   3   -0.93    3.73
  -1  14  -3    8.36   10.85
  -1  14  -3   -1.09    3.59
   1 -14   4   -0.33    3.29
  -1  14  -4   -7.64    7.03
  -1  14  -4    4.41    3.76
  -1  14  -5   14.54    8.31
   1 -14   5    2.85    3.49
   1 -14   5    0.73    3.23
  -1  14  -5   10.53    6.84
  -1  14  -6   64.84   12.97
   1 -14   6   49.00   10.82
  -1  14  -6   64.94   14.04
  -1  14  -6   52.87   14.84
  -1  14  -7    0.34    4.99
  -1  14  -7    2.79    5.60
  -1  14  -8   -1.50    4.68
  -1  13  21   25.72   10.70
   1 -13 -20   10.30    9.58
  -1  13  20   -1.74    4.99
   1 -13 -19   48.23   14.60
  -1  13  19   52.39   15.04
   1 -13 -18   62.38   16.38
  -1  13  18   64.16   15.50
  -1  13  18   72.83   11.73
  -1  13  18   69.25   11.90
   1 -13 -18   65.40   12.00
  -1  13  17  149.67   17.66
   1 -13 -17  156.59   25.25
  -1  13  17  156.32   23.98
  -1  13  17  150.23   16.24
   1 -13 -17  169.82   19.07
  -1  13  16   11.71    4.65
   1 -13 -16    9.78    6.75
   1 -13 -16   10.56    5.58
   1 -13 -15   84.22   17.80
  -1  13  15   75.33   10.05
  -1  13  14    0.92    2.62
   1 -13 -14   -9.46    7.56
  -1  13  13   58.87   12.13
  -1  13  13   59.68    7.62
   1 -13 -13   82.46   16.25
  -1  13  12   91.49   14.96
  -1  13  12   72.75    7.40
   1 -13 -12   98.29   17.93
  -1  13  11   35.66   10.46
  -1  13  11   29.98    4.19
  -1  13  10   19.98    7.22
  -1  13  10   20.31    2.33
  -1  13   9  143.03   18.75
  -1  13   8  145.12   18.05
  -1  13   7   15.70    6.88
  -1  13   6    1.97    3.10
   1 -13  -5  541.79   25.15
  -1  13   5  574.14   36.74
  -1  13   4  107.99   16.03
   1 -13  -4  115.50   10.34
  -1  13   3   10.61    5.31
  -1  13   2   30.87    8.75
  -1  13   1   19.41    7.49
  -1  13   0   18.40    8.45
  -1  13  -1   26.89    9.50
  -1  13  -1   34.97    8.56
  -1  13  -2    8.15    5.74
  -1  13  -2   16.11    7.03
  -1  13  -3   -1.54    3.72
   1 -13   3    2.53    2.00
  -1  13  -3    2.20    3.23
  -1  13  -4   72.75   15.36
   1 -13   4   69.07   12.19
   1 -13   4   43.78    8.75
  -1  13  -4   51.05   10.61
   1 -13   5   50.14   10.07
   1 -13   5   47.39    9.88
  -1  13  -5   38.71   10.66
  -1  13  -5   55.55   14.99
  -1  13  -6   93.51   14.64
   1 -13   6   69.54   12.52
  -1  13  -6   71.57   17.07
  -1  13  -6   70.35   13.75
  -1  13  -7    6.75    3.96
   1 -13   7    7.82    3.36
  -1  13  -7    1.36    3.60
   1 -13   8   -2.70    2.73
   1 -13   9   -3.82    4.35
   1 -13  10    5.98    4.28
   1 -13  11    2.48    4.53
  -1  12  21   10.75    7.73
  -1  12  21   25.29    8.03
  -1  12  20   27.76   11.77
  -1  12  20   27.31    9.62
   1 -12 -20   18.50   10.77
  -1  12  19   18.10    6.23
  -1  12  19    2.04    3.59
   1 -12 -19    8.11    7.43
  -1  12  18    7.12    4.78
  -1  12  18    4.81    3.79
   1 -12 -18    8.23    7.60
   1 -12 -18    9.36    5.48
  -1  12  17   24.56    7.06
   1 -12 -17   23.59   10.70
  -1  12  17   15.18    6.46
   1 -12 -17   25.66    7.44
  -1  12  17   18.78    6.65
   1 -12 -16   -0.72    4.20
  -1  12  16   11.42    4.95
   1 -12 -16   10.26    3.85
  -1  12  15   95.77   11.99
   1 -12 -15   90.74   18.22
  -1  12  14   11.96    4.19
   1 -12 -14   34.42   11.82
  -1  12  13   33.71    6.41
   1 -12 -13   21.71    9.38
  -1  12  12  129.97   17.40
  -1  12  12   98.13    9.61
   1 -12 -12  122.74   19.39
  -1  12  11   22.39    7.55
   1 -12 -11   15.25    9.18
  -1  12  11   11.05    3.45
  -1  12  10   42.49    9.65
  -1  12  10   46.66    4.97
  -1  12   9  247.39   23.20
  -1  12   9  243.98    8.80
  -1  12   8   20.62    6.64
  -1  12   7    6.46    4.66
  -1  12   6   -2.80    3.11
  -1  12   5  129.37   16.34
   1 -12  -4   16.96    4.23
  -1  12   4   14.33    6.95
   1 -12  -3   26.91    4.92
  -1  12   3   26.73    8.01
  -1  12   2    6.72    4.50
  -1  12   1   52.83   11.30
  -1  12   0   23.34    8.60
  -1  12  -1   69.36   13.46
  -1  12  -1   71.40   11.11
  -1  12  -2   16.61    7.08
   1 -12   2   12.72    4.18
  -1  12  -2   18.96    5.95
  -1  12  -3  125.90   19.44
   1 -12   3  110.04   13.27
  -1  12  -3  116.31   14.86
   1 -12   4   -0.04    1.80
  -1  12  -4    1.71    3.90
  -1  12  -4    8.68    5.50
  -1  12  -5    7.03    4.84
   1 -12   5    2.38    2.47
   1 -12   5    7.18    4.92
  -1  12  -5    7.26    5.78
  -1  12  -6   -1.80    2.58
   1 -12   6   -1.81    2.33
  -1  12  -6    2.62    3.68
   1 -12   6   -1.40    2.33
  -1  12  -6    8.41    4.64
  -1  12  -7   12.73    5.79
  -1  12  -7   20.94    7.58
   1 -12   7   15.78    5.39
  -1  12  -7    9.63    5.31
  -1  12  -8    9.86    7.03
   1 -12   8   -4.33    4.25
   1 -12   9  111.58   17.38
   1 -12  10   12.27    6.92
   1 -12  11   11.58    7.00
   1 -12  12    5.90    5.37
  -1  11  23    1.49    3.60
  -1  11  22   -2.17    5.40
  -1  11  22   -4.76    4.57
  -1  11  21    4.92    4.11
   1 -11 -21    1.95    7.37
  -1  11  21    9.91    7.70
  -1  11  20   -4.35    3.64
  -1  11  20   -3.91    3.86
   1 -11 -20    5.80    5.38
   1 -11 -19   54.65   16.45
  -1  11  19  105.07   20.90
  -1  11  19   91.83   14.88
  -1  11  18   44.86   10.17
   1 -11 -18   24.83   11.14
  -1  11  18   60.62   15.45
  -1  11  17   43.58    9.43
   1 -11 -17   43.80   14.20
  -1  11  17   63.60   14.95
   1 -11 -17   56.75    9.99
  -1  11  17   56.49    9.91
  -1  11  16    4.47    3.83
  -1  11  16   -0.95    5.54
   1 -11 -16    0.11    3.94
  -1  11  16    9.01    4.77
   1 -11 -16   -2.07    3.08
  -1  11  15   73.84   11.22
   1 -11 -15   70.78   16.01
   1 -11 -14    9.55    6.93
  -1  11  14   13.18    4.82
  -1  11  13  110.29   12.00
   1 -11 -13  113.32   18.71
  -1  11  12  295.96   25.66
   1 -11 -12  272.13   27.99
  -1  11  12  266.07   17.30
  -1  11  11   88.38   13.85
  -1  11  11   72.04    7.91
   1 -11 -11   80.50   14.70
  -1  11  10  266.99   23.40
   1 -11 -10  268.23   26.70
  -1  11  10  246.75   13.21
  -1  11   9  316.04   25.50
  -1  11   9  294.25   12.39
  -1  11   8   31.96    8.52
  -1  11   8   32.06    2.73
  -1  11   7  235.98   21.83
  -1  11   6    4.19    3.47
  -1  11   5  397.07   28.21
  -1  11   4  133.73   16.23
   1 -11  -3  168.49   12.24
  -1  11   3  183.21   19.05
   1 -11  -2   82.13    8.33
  -1  11   2   80.17   12.83
  -1  11   1  158.35   18.68
  -1  11   0  220.41   22.01
  -1  11  -1   53.40   12.11
   1 -11   1   46.25    7.47
  -1  11  -1   51.47    9.96
   1 -11   2  138.31   13.50
  -1  11  -2  155.59   19.71
  -1  11  -2  118.24   14.14
   1 -11   3  300.93   21.06
  -1  11  -3  258.99   26.59
  -1  11  -3  260.59   21.87
  -1  11  -4   20.04    5.74
   1 -11   4   21.62    5.98
  -1  11  -4   17.43    6.56
  -1  11  -5   24.46    6.88
   1 -11   5   43.30    8.82
  -1  11  -5   36.85    9.36
  -1  11  -6    5.91    4.56
   1 -11   6    3.97    2.80
   1 -11   6   -0.21    2.87
  -1  11  -6   10.11    5.39
  -1  11  -7   38.60    9.29
   1 -11   7   38.74    7.74
  -1  11  -7   39.04    8.68
   1 -11   7   49.77   10.41
  -1  11  -7   38.28   10.55
  -1  11  -8   55.30   11.39
  -1  11  -8   67.00   11.19
   1 -11   8   67.68   12.52
  -1  11  -9  167.80   21.12
   1 -11   9  186.32   21.70
  -1  11 -10    1.13    3.45
   1 -11  10    2.54    3.73
   1 -11  11   12.70    7.40
   1 -11  12   35.93   10.95
  -1  10  23   -8.83    5.98
  -1  10  22   10.13    9.33
  -1  10  22    9.01    6.02
   1 -10 -21   -9.71    9.23
  -1  10  21   -8.16    4.92
  -1  10  21    0.45    3.11
  -1  10  20    3.56    5.18
   1 -10 -20   11.45    6.80
  -1  10  19    3.92    4.45
   1 -10 -19    7.40    8.67
  -1  10  19   12.71   10.04
  -1  10  18   53.35   10.98
  -1  10  18   49.64   13.47
   1 -10 -18   32.19   12.61
  -1  10  17    4.43    3.45
  -1  10  17    7.14    7.47
   1 -10 -17   12.46    7.02
   1 -10 -17    1.84    2.79
  -1  10  16   58.75   13.42
  -1  10  16   65.97   11.02
   1 -10 -16   42.88   12.01
  -1  10  16   61.10    9.50
   1 -10 -16   63.04   10.47
  -1  10  15   32.36   10.57
  -1  10  15   38.50    8.63
   1 -10 -15   21.55    8.66
  -1  10  15   34.79    7.75
  -1  10  14   10.36    5.14
   1 -10 -14    4.59    3.64
  -1  10  13   22.67    5.87
   1 -10 -13   34.71   10.80
  -1  10  12  107.52   11.02
   1 -10 -12  134.39   19.25
  -1  10  11  140.92   17.63
   1 -10 -11  159.48   20.79
  -1  10  10    2.52    3.23
   1 -10 -10   -1.84    3.50
  -1  10   9   49.38    9.77
   1 -10  -9   68.64   13.18
  -1  10   8  114.27   14.42
   1 -10  -8  118.34   16.33
  -1  10   7    6.46    3.64
  -1  10   6  162.82   16.96
  -1  10   5   77.65   12.93
  -1  10   4  189.89   18.24
  -1  10   3   74.08   11.84
   1 -10  -3   59.71    7.19
   1 -10  -2  520.40   21.96
  -1  10   2  523.76   31.59
  -1  10   1  470.08   30.37
  -1  10   0    4.45    4.16
   1 -10   0    1.87    2.15
   1 -10   1  171.47   13.37
  -1  10  -1  178.83   19.26
   1 -10   2    0.09    1.57
  -1  10  -2    3.01    3.00
  -1  10  -2    1.37    2.45
  -1  10  -3   23.80    5.99
   1 -10   3   32.54    6.85
  -1  10  -3   22.08    6.29
  -1  10  -4   76.32   11.08
   1 -10   4   83.91   11.32
  -1  10  -4   70.39   11.67
  -1  10  -5   47.84    9.23
   1 -10   5   54.89    9.44
  -1  10  -5   57.05   11.05
  -1  10  -6   21.06    6.98
   1 -10   6   18.18    6.18
   1 -10   6   18.62    5.82
  -1  10  -6   21.22    8.63
  -1  10  -7    2.23    4.42
  -1  10  -7    4.39    3.67
   1 -10   7    5.58    3.11
   1 -10   7    2.76    2.21
  -1  10  -7    7.85    4.80
  -1  10  -8    4.62    3.29
  -1  10  -8   14.60    6.23
   1 -10   8    5.50    5.06
  -1  10  -9    4.91    4.19
   1 -10   9    5.01    3.97
  -1  10 -10  125.12   18.16
   1 -10  10  152.79   20.11
  -1  10 -11   14.66    7.21
   1 -10  11    8.63    6.25
  -1  10 -12   15.54    7.88
   1 -10  12   21.87    8.58
  -1  10 -13   -7.93    5.88
   1 -10  13    6.89    5.99
   1  -9 -23   52.92   16.31
  -1   9  22   10.17    5.76
  -1   9  22    0.70    3.92
   1  -9 -22   -0.88    4.31
  -1   9  21   26.97    9.53
  -1   9  21   23.05    9.83
   1  -9 -21   26.98   11.98
   1  -9 -21    9.26    6.60
  -1   9  20   -0.35    4.11
   1  -9 -20   12.16    9.47
  -1   9  20    6.25    6.43
   1  -9 -20   -3.81    6.18
   1  -9 -19   11.36    7.49
  -1   9  19    2.91    5.03
   1  -9 -19    7.52    4.57
  -1   9  18    4.96    5.58
   1  -9 -18   -7.53    8.54
  -1   9  18    3.39    4.14
   1  -9 -18    2.49    4.19
   1  -9 -17  147.72   14.48
  -1   9  17  153.00   18.41
  -1   9  17  143.20   21.38
   1  -9 -17  156.30   24.12
   1  -9 -17  147.85   21.42
  -1   9  16    4.60    3.04
   1  -9 -16    2.46    2.47
  -1   9  16    7.00    6.83
  -1   9  16    3.75    4.10
   1  -9 -16    8.21    5.00
   1  -9 -16    5.02    6.31
   1  -9 -15   40.75    8.46
  -1   9  15   35.82    7.12
   1  -9 -15   38.19   11.64
  -1   9  15   43.44   11.61
  -1   9  15   37.52    8.49
   1  -9 -15   31.63    9.10
  -1   9  14   39.82    8.08
  -1   9  14   52.15   12.11
   1  -9 -14   31.75   10.27
  -1   9  13  195.22   16.88
   1  -9 -13  236.95   25.71
   1  -9 -12    8.43    7.35
   1  -9 -11  129.64   18.11
  -1   9  10  186.21   18.37
   1  -9 -10  159.34   19.10
  -1   9   9  603.67   33.83
   1  -9  -9  660.58   38.97
  -1   9   8  137.67   15.34
   1  -9  -8  130.08   16.58
  -1   9   7  205.56   19.89
   1  -9  -7  208.10   21.36
  -1   9   6   78.40   11.70
  -1   9   5  838.65   39.05
   1  -9  -5  859.40   38.54
   1  -9  -4   13.82    7.73
  -1   9   4    2.79    3.68
  -1   9   3   26.39    6.81
   1  -9  -2   60.96    7.20
  -1   9   2   82.21   12.69
   1  -9  -1  353.56   17.23
  -1   9   1  374.00   25.69
  -1   9   0   16.20    6.84
   1  -9   0   13.59    3.30
   1  -9   1  351.63   18.53
  -1   9  -1  345.57   26.17
  -1   9  -2   51.20    7.98
   1  -9   2   42.29    6.79
  -1   9  -2   45.53   10.47
  -1   9  -2   50.73    8.59
  -1   9  -3   63.16    9.50
   1  -9   3   97.21   11.04
  -1   9  -3   75.53   11.51
  -1   9  -4   21.51    5.95
   1  -9   4   15.99    5.33
  -1   9  -4   14.73    5.26
  -1   9  -5   -1.24    3.11
   1  -9   5    2.39    3.17
  -1   9  -5   -2.13    2.38
  -1   9  -6  199.95   18.73
   1  -9   6  184.53   17.98
  -1   9  -6  169.53   18.76
  -1   9  -7   53.85   10.22
   1  -9   7   49.02    8.08
  -1   9  -7   67.52   10.10
   1  -9   7   44.74    9.29
  -1   9  -7   49.49   10.39
  -1   9  -8   31.95    6.94
  -1   9  -8   24.70    8.20
   1  -9   8   25.63    7.67
   1  -9   8   20.09    5.16
  -1   9  -9   40.76   10.31
  -1   9  -9   37.52    7.57
   1  -9   9   44.36   10.49
  -1   9 -10   12.99    6.38
   1  -9  10   15.84    7.10
  -1   9 -11   21.56    8.63
   1  -9  11   15.20    6.91
  -1   9 -12    5.54    5.02
   1  -9  12    3.52    4.90
  -1   9 -13    8.48    7.58
   1  -9  13   17.39    7.77
  -1   9 -14   -7.06    5.66
   1  -9  14   -2.23    3.71
  -1   9 -15   11.55    8.65
   1  -8 -23  152.30   28.09
  -1   8  22   10.04    5.59
   1  -8 -22    9.07    7.07
  -1   8  21   23.72    9.47
   1  -8 -21   26.00   12.77
  -1   8  21   23.57   10.92
   1  -8 -21   16.18    8.55
   1  -8 -20   23.18   11.37
  -1   8  20   15.65    7.77
  -1   8  20   26.01    8.87
   1  -8 -20   19.82   10.06
   1  -8 -19   15.70   10.45
  -1   8  19    5.67    4.74
  -1   8  19   14.47    7.02
   1  -8 -19    1.39    7.56
  -1   8  18    1.64    4.69
  -1   8  18    3.10    2.92
   1  -8 -18    7.39    6.48
   1  -8 -18    4.49    8.08
   1  -8 -17    5.87    5.02
  -1   8  17   17.14    8.18
  -1   8  17   16.25    6.58
   1  -8 -17   14.31    7.15
   1  -8 -16   80.29   10.26
  -1   8  16   76.44   12.49
   1  -8 -16   65.83   15.63
  -1   8  16   70.35   14.76
   1  -8 -16   71.18   15.43
  -1   8  15    0.56    2.12
   1  -8 -15    3.77    2.65
  -1   8  15    2.34    4.83
  -1   8  15   10.08    5.68
   1  -8 -15   -0.59    3.97
   1  -8 -15    5.07    4.69
  -1   8  14  324.82   20.34
  -1   8  14  319.96   23.67
   1  -8 -14  326.00   31.45
  -1   8  14  373.03   31.19
   1  -8 -14  357.66   30.05
  -1   8  13   29.86    7.38
  -1   8  13   27.96    9.01
   1  -8 -13   24.05    9.05
   1  -8 -13   23.28    7.46
   1  -8 -12   18.30    6.95
   1  -8 -12   27.12    8.92
   1  -8 -11   12.71    6.14
   1  -8 -10  109.46   15.23
  -1   8   9  225.03   19.02
   1  -8  -9  230.20   21.61
  -1   8   8   95.74   12.29
   1  -8  -8   89.01   13.39
  -1   8   7  564.67   30.44
   1  -8  -7  591.70   33.95
   1  -8  -7  582.77   31.22
  -1   8   6   90.22   11.98
   1  -8  -6   98.94   13.83
   1  -8  -6   96.17   12.07
  -1   8   5  427.30   25.53
   1  -8  -5  391.88   24.31
   1  -8  -4  584.11   29.54
  -1   8   4  546.38   29.45
  -1   8   3   53.23    9.14
   1  -8  -3   48.79    7.92
   1  -8  -2   29.94    4.51
  -1   8   2   21.89    6.28
   1  -8  -1  180.20   11.77
  -1   8   1  193.43   17.53
  -1   8   0   29.66    7.52
   1  -8   0   38.83    5.28
   1  -8   1  211.30   13.18
  -1   8  -1  208.03   18.78
  -1   8  -2   34.46    6.19
   1  -8   2   46.20    6.64
  -1   8  -2   43.57    7.59
  -1   8  -3   51.24    7.85
   1  -8   3   42.95    7.10
  -1   8  -3   49.46    8.42
  -1   8  -4  170.75   15.16
   1  -8   4  181.96   15.29
  -1   8  -4  142.00   14.97
  -1   8  -5   93.63   11.74
   1  -8   5   87.56   11.20
  -1   8  -5  101.47   13.00
  -1   8  -6   29.31    6.98
   1  -8   6   24.29    6.85
  -1   8  -6   22.40    6.51
  -1   8  -7   82.79   12.29
  -1   8  -7   86.30   10.99
   1  -8   7   74.30   11.75
  -1   8  -7   85.84   13.34
  -1   8  -8   92.60   13.57
  -1   8  -8   91.78   10.97
   1  -8   8   85.13   13.23
   1  -8   8   77.78    9.57
  -1   8  -9   17.70    4.90
  -1   8  -9   18.14    6.81
   1  -8   9    9.31    5.22
   1  -8  10   22.17    7.39
   1  -8  11   18.18    7.54
   1  -8  12   -5.18    5.43
   1  -8  13   17.25    7.77
  -1   8 -13   21.62   10.33
   1  -8  14    2.88    3.98
  -1   8 -14   10.18    5.48
  -1   8 -15    0.95    3.77
  -1   7  22   -0.79    3.48
   1  -7 -22    4.99    5.17
  -1   7  21   20.61    8.75
   1  -7 -21   13.85    9.17
   1  -7 -21   23.92   11.17
  -1   7  20    5.63    5.90
   1  -7 -20    7.87    7.61
  -1   7  20   -5.39    5.22
   1  -7 -20    4.26    4.87
  -1   7  19   32.78   10.13
  -1   7  19   29.89   11.11
   1  -7 -19   32.03   11.91
   1  -7 -19   15.12    7.61
  -1   7  18   23.34    9.41
   1  -7 -18    7.74    5.71
  -1   7  18   18.75    6.84
   1  -7 -18    2.92    5.00
  -1   7  17  110.18   16.16
   1  -7 -17   93.48   18.12
  -1   7  17   93.90   17.59
   1  -7 -17   65.58   14.30
   1  -7 -16   22.48    5.19
  -1   7  16   19.90    8.16
   1  -7 -16   13.58    7.03
  -1   7  16   21.97    7.21
   1  -7 -16   15.61    7.01
  -1   7  15   67.21    8.13
   1  -7 -15   66.89    8.66
   1  -7 -15   80.31   15.46
  -1   7  15   68.47   13.70
  -1   7  15   74.71   12.56
   1  -7 -15   58.51   14.33
  -1   7  14   49.83    7.13
  -1   7  14   45.86   10.77
   1  -7 -14   41.20   11.22
  -1   7  14   63.74   11.20
   1  -7 -14   38.50   10.31
  -1   7  13   45.80    7.09
   1  -7 -13   46.40   11.16
  -1   7  13   38.14    8.03
  -1   7  13   48.26   11.40
   1  -7 -13   35.87    9.97
   1  -7 -12   19.90    7.00
  -1   7  12   36.97    9.15
   1  -7 -12   40.40    9.43
   1  -7 -11   45.63   10.44
   1  -7 -11   57.28   11.27
   1  -7 -10   -7.44    6.07
   1  -7 -10    2.43    3.02
  -1   7   9  953.49   41.67
   1  -7  -9  920.55   44.82
  -1   7   8   34.13    8.67
   1  -7  -8   40.84   10.74
   1  -7  -7   65.11    9.98
  -1   7   7   62.29    9.26
   1  -7  -7   66.64   10.22
  -1   7   6  531.62   27.69
  -1   7   6  538.82   30.51
   1  -7  -6  588.46   31.02
  -1   7   6  532.53   29.35
   1  -7  -6  523.61   27.98
   1  -7  -5   13.24    5.32
  -1   7   5   38.94    8.01
   1  -7  -5   37.86    8.50
  -1   7   5   26.09    9.01
  -1   7   5   35.49    2.97
  -1   7   4   75.78    9.70
   1  -7  -4   64.94    8.75
  -1   7   4   75.28   10.29
  -1   7   3  810.41   36.66
   1  -7  -3  788.50   33.44
  -1   7   3  787.53   34.18
  -1   7   2   61.05    8.86
   1  -7  -2   60.42    8.51
   1  -7  -1  182.72   11.38
   1  -7  -1  184.01    8.85
  -1   7   1  191.55   16.20
   1  -7   0  649.26   23.71
   1  -7   0  683.57   22.20
  -1   7   0  681.59   32.45
   1  -7   1  121.22    9.27
  -1   7  -1  122.35   13.42
  -1   7  -2   42.46    6.68
   1  -7   2   47.76    6.50
  -1   7  -2   39.02    6.63
  -1   7  -3  657.25   28.58
   1  -7   3  623.70   26.89
  -1   7  -3  662.57   29.70
  -1   7  -4  157.68   14.00
   1  -7   4  143.18   12.90
  -1   7  -4  151.86   14.69
  -1   7  -5   37.42    7.09
   1  -7   5   56.04    8.89
  -1   7  -5   42.41    8.50
  -1   7  -6    4.84    4.78
   1  -7   6    7.12    5.09
  -1   7  -6   10.95    5.31
  -1   7  -7   97.17   10.77
   1  -7   7   81.05   11.58
  -1   7  -7   85.93   12.68
  -1   7  -8   31.11    6.15
  -1   7  -8   13.54    3.74
   1  -7   8   32.31    8.09
   1  -7   8   30.60    5.51
  -1   7  -9  232.99   16.33
   1  -7   9  227.17   21.86
   1  -7   9  213.85   14.05
  -1   7 -10    3.93    2.54
   1  -7  10    8.47    4.63
   1  -7  11   62.71   12.33
   1  -7  12   20.60    7.76
  -1   7 -12   24.01   10.80
   1  -7  13  106.59   18.29
  -1   7 -13  124.77   23.12
   1  -7  14    0.94    4.33
  -1   7 -14    2.07    8.58
   1  -7  15    8.04    5.99
  -1   7 -15    7.64    6.77
   1  -6 -22    4.76    4.94
  -1   6  21    1.91    5.28
   1  -6 -21    0.77    6.09
   1  -6 -20   40.03   13.91
  -1   6  20   68.70   15.01
   1  -6 -20   33.73   11.89
   1  -6 -19    0.50    5.61
  -1   6  19    8.26    5.80
   1  -6 -19    2.39    4.14
   1  -6 -18   17.03    9.01
  -1   6  18   17.64    8.00
  -1   6  18   10.89    5.67
   1  -6 -18   15.66    8.27
  -1   6  17   10.10    5.04
   1  -6 -17   13.60    7.59
  -1   6  17   14.75    6.93
   1  -6 -17    9.39    6.83
  -1   6  16   66.05   12.50
  -1   6  16   45.58   11.41
   1  -6 -16   49.63   13.24
   1  -6 -16   38.87   11.35
   1  -6 -15    4.64    2.28
  -1   6  15    4.57    4.85
  -1   6  15    3.97    3.63
   1  -6 -15    3.13    3.96
   1  -6 -15    4.91    5.01
  -1   6  14   -0.29    1.98
   1  -6 -14    2.67    2.62
  -1   6  14   -0.03    1.10
  -1   6  14   11.22    5.80
  -1   6  14    3.12    3.71
   1  -6 -14   13.77    7.41
   1  -6 -14   -5.68    6.29
  -1   6  13    5.46    2.81
  -1   6  13    7.67    4.86
  -1   6  13   11.33    5.37
   1  -6 -13    2.31    4.06
   1  -6 -13    9.24    4.81
  -1   6  12   89.27    9.14
  -1   6  12   80.55   11.23
  -1   6  12   90.89   14.40
   1  -6 -12   88.66   14.84
   1  -6 -12   92.82   14.34
  -1   6  11    5.68    2.85
  -1   6  11    8.89    4.49
   1  -6 -11    6.54    5.47
   1  -6 -11    6.26    4.64
   1  -6 -10   43.16   10.33
   1  -6 -10   33.98    8.96
   1  -6  -9  229.26   20.84
   1  -6  -9  210.79   19.39
   1  -6  -8  340.24   23.84
  -1   6   8  402.98   24.10
   1  -6  -8  364.55   25.54
   1  -6  -8  368.89   24.43
  -1   6   7  175.63   15.99
   1  -6  -7  182.02   16.69
   1  -6  -7  199.41   18.23
  -1   6   7  194.50   17.60
  -1   6   7  190.78   17.36
   1  -6  -6  201.28   16.32
  -1   6   6  190.58   15.54
   1  -6  -6  217.73   17.90
  -1   6   6  204.17   17.53
  -1   6   6  219.15   17.63
  -1   6   5  177.76   14.78
  -1   6   5  172.22   15.30
   1  -6  -5  160.21   15.21
  -1   6   5  168.47   14.97
   1  -6  -5  161.14   14.01
   1  -6  -4   39.52    6.59
  -1   6   4   32.06    6.64
  -1   6   4   36.70    6.72
  -1   6   3   38.57    7.06
   1  -6  -3   52.46    7.48
  -1   6   3   48.95    7.65
  -1   6   2  214.44   15.90
   1  -6  -2  226.26   15.68
   1  -6  -1  140.21    9.79
   1  -6  -1  143.90    6.88
  -1   6   1  148.11   13.33
   1  -6   0    2.52    1.78
  -1   6   0    3.86    4.04
   1  -6   0    0.02    1.24
  -1   6  -1   57.25    6.66
   1  -6   1   42.32    5.08
  -1   6  -1   51.50    8.37
  -1   6  -2  558.62   23.47
   1  -6   2  528.34   21.83
  -1   6  -2  542.29   24.09
  -1   6  -3   70.46    9.04
   1  -6   3   84.10    9.11
  -1   6  -3   77.08   10.06
  -1   6  -4  529.37   25.50
   1  -6   4  509.25   24.31
  -1   6  -4  513.51   26.31
   1  -6   5   87.51   10.54
  -1   6  -5   81.74   11.30
  -1   6  -6   35.21    6.20
   1  -6   6   34.07    7.49
  -1   6  -6   36.44    7.98
   1  -6   7    4.29    4.30
  -1   6  -7    4.74    2.81
  -1   6  -8   71.87    8.50
  -1   6  -8   52.48    7.72
   1  -6   8   64.69   10.78
   1  -6   8   54.82    7.00
  -1   6  -9    8.19    3.30
  -1   6  -9    9.72    3.48
   1  -6   9    3.85    2.24
  -1   6  -9    6.09    2.87
   1  -6   9   11.14    6.69
   1  -6  10   62.28   12.03
   1  -6  11    5.51    4.21
   1  -6  12   17.76    6.69
  -1   6 -12   12.28    5.58
   1  -6  13    3.73    4.92
  -1   6 -13    5.19    6.66
   1  -6  14   70.31   14.49
  -1   6 -14   75.31   19.51
   1  -6  15    4.61    4.90
  -1   6 -15   32.23   13.63
   1  -6  16   29.28   10.63
   1  -5 -22   36.80   13.43
  -1   5  21   19.85    7.52
   1  -5 -21   10.06    6.41
   1  -5 -20   14.72    8.46
  -1   5  20    1.55    4.44
   1  -5 -20    5.06    6.48
  -1   5  19  243.70   26.74
   1  -5 -19  227.40   31.60
   1  -5 -19  198.91   26.87
   1  -5 -18   31.33   12.53
  -1   5  18   10.69    6.44
   1  -5 -18   23.30   10.43
  -1   5  17  329.54   28.87
  -1   5  17  342.73   33.19
   1  -5 -17  341.47   37.09
   1  -5 -17  321.15   32.10
  -1   5  16   39.27    9.91
  -1   5  16   35.45   10.61
   1  -5 -16   25.16   10.58
   1  -5 -16   26.90    9.33
   1  -5 -15   21.81    4.11
  -1   5  15   27.26    9.49
   1  -5 -15    8.44    7.72
  -1   5  15   22.21    7.20
   1  -5 -15   19.18    7.04
   1  -5 -14   78.39    8.16
   1  -5 -14   76.71   14.62
  -1   5  14   81.77   14.23
  -1   5  14   82.93   12.75
   1  -5 -14   79.49   13.97
  -1   5  13  573.43   22.31
   1  -5 -13  559.52   23.52
  -1   5  13  530.55   21.76
  -1   5  13  619.76   38.51
   1  -5 -13  542.01   38.67
  -1   5  13  563.87   32.43
   1  -5 -13  581.81   37.25
  -1   5  12   34.16    5.01
  -1   5  12   28.92    4.91
   1  -5 -12   25.59    8.13
  -1   5  12   40.88    8.43
  -1   5  12   34.64    9.33
   1  -5 -12   42.62   10.31
  -1   5  11  114.74    9.64
  -1   5  11  153.36   17.54
   1  -5 -11  138.21   18.27
  -1   5  11  124.41   13.67
   1  -5 -11  145.97   17.18
  -1   5  10  417.17   19.08
   1  -5 -10  413.22   29.50
  -1   5  10  422.32   27.70
   1  -5 -10  395.67   27.14
   1  -5  -9  331.48   25.08
  -1   5   9  371.32   25.11
   1  -5  -9  311.80   23.91
   1  -5  -8   32.64    7.96
   1  -5  -8   45.17    9.61
   1  -5  -8   44.61   10.44
   1  -5  -7  573.60   29.18
  -1   5   7  589.13   28.59
   1  -5  -7  622.95   31.56
  -1   5   7  577.51   30.35
  -1   5   7  594.53   30.09
   1  -5  -7  598.75   29.78
  -1   5   6  116.35   11.80
   1  -5  -6  131.94   13.27
  -1   5   6  122.04   13.11
   1  -5  -6  128.06   12.98
  -1   5   6  121.88   12.66
   1  -5  -6  123.14   12.74
  -1   5   5  697.33   29.56
   1  -5  -5  649.38   28.82
  -1   5   5  681.62   30.75
   1  -5  -5  685.81   30.28
  -1   5   5  714.85   30.96
  -1   5   4   81.54    9.96
  -1   5   4   91.39   10.25
  -1   5   4   80.88    4.27
   1  -5  -4   76.56    9.38
  -1   5   4   85.61    9.52
   1  -5  -4   88.88    9.50
  -1   5   3  124.46   11.68
  -1   5   3  106.21   10.65
   1  -5  -3  118.38   10.74
   1  -5  -2   12.02    3.60
  -1   5   2    8.41    3.81
  -1   5   2    9.47    3.97
   1  -5  -1  973.54   21.48
   1  -5  -1  940.85   33.42
  -1   5   1  945.89   34.21
   1  -5   0  309.57   14.11
   1  -5   0  321.13   12.06
  -1   5   0  340.68   19.14
  -1   5  -1  143.28   10.14
  -1   5  -2   86.32    8.55
  -1   5  -2   93.13    9.02
  -1   5  -3  323.14   17.87
  -1   5  -3  349.93   18.69
  -1   5  -4   49.98    8.14
  -1   5  -5   81.27   10.83
  -1   5  -6   63.60    7.69
  -1   5  -6   58.31   10.60
  -1   5  -7  514.52   21.74
  -1   5  -7  385.55   20.43
   1  -5   7  504.01   27.92
  -1   5  -8  249.38   14.73
   1  -5   8  249.95   20.34
  -1   5  -8  180.43   13.92
  -1   5  -8  235.28   14.56
  -1   5  -9  395.64   18.52
  -1   5  -9  390.06   18.31
   1  -5   9  307.04   15.23
   1  -5   9  368.66   26.48
  -1   5  -9  257.76   17.61
  -1   5 -10   30.12    4.75
   1  -5  10   31.82    4.01
   1  -5  10   50.33   10.74
   1  -5  11  186.21   20.27
  -1   5 -11  151.08   22.00
   1  -5  12   67.68   13.10
  -1   5 -12   57.76   14.41
   1  -5  13   12.13    6.83
  -1   5 -13   17.79   12.14
   1  -5  14   20.53    8.68
  -1   5 -14    7.38    6.35
   1  -5  15   88.96   16.44
  -1   5 -15   63.46   16.70
   1  -5  16   -2.54    3.53
  -1   5 -16  -16.01    9.64
   1  -4 -22  -13.76    8.73
   1  -4 -21   13.63    8.52
  -1   4  20    2.87    4.13
   1  -4 -20   15.35   10.60
   1  -4 -20    5.98    5.85
  -1   4  19   -5.64    6.07
   1  -4 -19   15.22   10.27
   1  -4 -19   -6.92    8.85
   1  -4 -18    5.32    4.66
  -1   4  18   19.07    9.13
   1  -4 -18   20.65    9.45
   1  -4 -17   21.97    9.65
  -1   4  17   23.41    8.29
   1  -4 -17   11.44    7.23
   1  -4 -16   76.16   16.55
  -1   4  16   77.32   14.20
   1  -4 -16   83.90   16.78
  -1   4  15   18.70    7.70
  -1   4  15   11.73    6.54
   1  -4 -15    4.39    5.89
   1  -4 -15    0.09    3.92
   1  -4 -14    4.14    1.58
  -1   4  14    6.24    3.46
   1  -4 -14    4.08    5.19
  -1   4  14    7.28    5.35
   1  -4 -14    2.13    3.10
   1  -4 -13    1.51    1.41
  -1   4  13    3.31    1.23
  -1   4  13    5.24    4.96
   1  -4 -13   -0.58    3.46
  -1   4  13    0.81    2.93
   1  -4 -13   -0.74    3.48
  -1   4  12  221.02   11.93
   1  -4 -12  192.71   21.56
  -1   4  12  241.33   22.42
  -1   4  12  197.78   18.06
   1  -4 -12  214.27   21.38
  -1   4  11   72.32    6.74
  -1   4  11   74.31    7.03
   1  -4 -11   92.26   14.71
  -1   4  11   78.21   11.00
  -1   4  11   83.85   13.36
   1  -4 -11   72.69   12.13
  -1   4  10    2.58    2.38
  -1   4  10    1.71    2.24
   1  -4 -10    1.29    4.57
  -1   4  10   -0.89    4.19
  -1   4  10    2.56    4.49
   1  -4 -10    6.03    5.35
  -1   4   9   -0.85    1.54
  -1   4   9    4.02    3.34
   1  -4  -9   -1.88    2.96
   1  -4  -9   -1.04    3.44
  -1   4   8   98.71    8.75
   1  -4  -8   88.87   12.05
   1  -4  -8  112.56   14.24
  -1   4   8  114.76   13.89
  -1   4   8   87.92   12.15
   1  -4  -8   99.59   13.69
   1  -4  -7    4.91    3.47
   1  -4  -7    5.44    4.07
  -1   4   7    2.01    3.47
   1  -4  -7   10.13    4.47
  -1   4   7    6.45    3.78
  -1   4   6  110.66   11.08
   1  -4  -6  102.44   11.02
  -1   4   6   93.58   11.08
   1  -4  -6   87.64   10.65
   1  -4  -6  100.29   11.18
  -1   4   6  101.44   11.06
  -1   4   5   51.64    7.22
   1  -4  -5   54.80    7.65
   1  -4  -5   57.37    7.44
  -1   4   5   54.66    7.96
  -1   4   5   48.48    5.05
  -1   4   5   57.38    8.26
   1  -4  -5   58.74    7.98
  -1   4   4 1461.47   44.62
   1  -4  -4 1448.78   43.97
   1  -4  -4 1504.26   45.40
  -1   4   4 1444.23   45.14
  -1   4   4 1475.05   32.65
  -1   4   4 1544.40   46.21
  -1   4   3  175.77   12.70
   1  -4  -3  167.59   13.52
  -1   4   3  164.84   12.32
  -1   4   3  196.07   14.02
   1  -4  -3  140.98   11.41
  -1   4   2  250.07   14.97
   1  -4  -2  238.74   14.10
  -1   4   2  242.30   14.92
   1  -4  -1  314.05   16.25
  -1   4   1  315.54   17.02
   1  -4   0  149.64    9.06
  -1   4   0  165.47   12.00
  -1   4  -1  470.60   18.49
   1  -4   1  466.82   17.65
  -1   4  -2  157.40   10.93
  -1   4  -2  157.61   10.71
  -1   4  -3   86.90    8.62
  -1   4  -3   88.88    8.69
  -1   4  -4  482.29   22.97
  -1   4  -5   77.73    7.60
   1  -4   5   90.78   10.01
  -1   4  -5   71.55    9.43
  -1   4  -6  696.28   24.60
  -1   4  -7   40.11    5.47
  -1   4  -7   29.62    5.16
  -1   4  -7   42.36    5.67
  -1   4  -8  139.19    9.89
  -1   4  -8  139.58    9.87
  -1   4  -8   98.95    9.76
   1  -4   9   77.34    6.17
  -1   4  -9   87.10    7.47
  -1   4  -9   67.73    8.36
  -1   4 -10   21.99    3.40
   1  -4  10   15.11    2.35
   1  -4  10   15.40    6.33
   1  -4  11    5.61    3.79
  -1   4 -11   16.61    7.60
   1  -4  12   49.53   11.28
  -1   4 -12   66.31   15.44
   1  -4  13   17.98    6.93
  -1   4 -13   23.93    8.55
   1  -4  14   16.40    7.89
  -1   4 -14   24.13   10.55
   1  -4  15   22.06    8.57
  -1   4 -15   35.11   12.74
   1  -4  16    2.34    4.89
  -1   4 -16   -4.75    5.80
   1  -4  17   31.01   11.36
  -1   4 -17   27.95   12.87
   1  -3 -21   24.37   11.82
  -1   3  20    9.26    6.53
   1  -3 -20   -4.87    5.56
   1  -3 -20   -0.55    5.57
   1  -3 -19    2.55    6.63
  -1   3  19   -2.14    5.07
   1  -3 -19   -2.11    5.11
  -1   3  18   15.71    7.58
   1  -3 -18    8.62    6.46
   1  -3 -18    6.29    7.76
   1  -3 -17    9.31    7.77
  -1   3  17    6.48    5.12
   1  -3 -17   20.04    8.68
   1  -3 -16   53.10   15.07
  -1   3  16   43.28   11.11
   1  -3 -16   35.55   10.87
   1  -3 -15   97.86   17.93
  -1   3  15  118.39   16.63
   1  -3 -15   84.46   15.28
  -1   3  14  105.46   15.08
   1  -3 -14   83.59   15.10
   1  -3 -14   88.48   16.16
   1  -3 -13   11.45    1.64
   1  -3 -13   11.24    1.88
  -1   3  13   14.42    6.62
  -1   3  13   18.48    6.16
   1  -3 -13   10.07    5.74
   1  -3 -13   -2.86    5.45
   1  -3 -12   42.45    4.56
  -1   3  12   36.81    8.22
  -1   3  12   42.56   10.38
   1  -3 -12   28.78    8.45
   1  -3 -12   57.34   11.79
  -1   3  11    5.66    1.94
  -1   3  11    7.09    4.52
  -1   3  11    6.56    5.04
   1  -3 -11   10.81    6.63
   1  -3 -11    9.37    4.87
  -1   3  10    1.01    1.59
  -1   3  10   -0.89    2.14
   1  -3 -10    4.42    4.22
  -1   3  10   -0.55    2.39
   1  -3 -10    4.16    4.46
  -1   3   9    8.57    2.20
  -1   3   9    7.61    2.30
  -1   3   9   11.47    4.29
   1  -3  -9   16.89    5.49
  -1   3   9    9.81    4.37
   1  -3  -9   10.02    4.69
  -1   3   8    1.72    1.72
   1  -3  -8    3.60    3.53
  -1   3   8    3.21    2.11
  -1   3   8    3.15    3.28
  -1   3   8    8.94    4.76
   1  -3  -8    5.48    5.27
   1  -3  -8    0.96    2.84
  -1   3   7  382.38   15.62
   1  -3  -7  388.74   23.12
   1  -3  -7  395.37   23.88
  -1   3   7  374.77   23.36
  -1   3   7  387.27   19.74
  -1   3   7  414.67   23.65
  -1   3   7  365.68   22.75
   1  -3  -7  387.61   23.38
   1  -3  -6    0.38    1.68
  -1   3   6    4.47    2.47
  -1   3   6   -2.08    2.51
   1  -3  -6    1.57    3.09
  -1   3   6    3.10    2.09
   1  -3  -6    9.28    5.15
  -1   3   6    5.40    3.58
  -1   3   6    2.75    2.94
  -1   3   5   47.17    7.58
   1  -3  -5   39.84    6.41
   1  -3  -5   42.08    7.15
  -1   3   5   40.89    5.19
  -1   3   5   39.69    7.33
  -1   3   5   45.58    7.26
   1  -3  -5   40.98    6.61
  -1   3   4  830.55   29.43
   1  -3  -4  843.56   30.06
  -1   3   4  763.49   22.18
   1  -3  -4  874.18   30.77
  -1   3   4  811.04   29.71
   1  -3  -4  874.87   30.47
  -1   3   4  850.97   30.45
  -1   3   3   23.50    4.62
   1  -3  -3   23.70    4.45
   1  -3  -3   20.85    4.27
  -1   3   3   20.75    2.24
  -1   3   3   26.87    4.72
   1  -3  -3   32.45    5.36
  -1   3   3   25.68    4.67
  -1   3   2   21.52    4.41
   1  -3  -2   18.68    4.25
   1  -3  -2   22.06    4.76
  -1   3   2   13.67    3.86
  -1   3   2   20.88    4.17
  -1   3   1   25.83    5.45
   1  -3  -1   25.58    4.76
   1  -3   0   17.77    3.53
  -1   3   0   17.45    4.13
   1  -3   0   17.43    5.22
  -1   3  -1   67.81    7.39
   1  -3   1   70.72    7.32
  -1   3  -1   70.82    6.38
  -1   3  -2  778.47   25.06
  -1   3  -2  755.83   23.50
   1  -3   3  134.99    9.81
  -1   3  -3  117.80   10.05
  -1   3  -4   46.54    5.34
   1  -3   4   53.35    6.74
  -1   3  -4   46.93    6.73
  -1   3  -5   69.59    6.50
   1  -3   5   76.16    8.97
  -1   3  -6  579.97   19.77
  -1   3  -6  515.77   19.35
  -1   3  -6  471.29   19.52
   1  -3   6  562.91   26.65
  -1   3  -7  818.71   24.59
  -1   3  -7  765.82   24.13
  -1   3  -7  658.12   25.58
  -1   3  -8   34.15    4.32
  -1   3  -8   21.39    4.34
  -1   3  -9    8.60    2.61
   1  -3   9    9.73    2.88
  -1   3 -10   -1.28    3.30
  -1   3 -11    9.11    5.64
   1  -3  12   30.58    7.67
  -1   3 -12   24.41    8.62
   1  -3  13   79.86   14.78
  -1   3 -13   95.22   18.12
   1  -3  14   21.85    8.34
  -1   3 -14   19.45    9.69
   1  -3  15   93.66   16.26
  -1   3 -15   88.94   19.41
   1  -3  16   -1.81    3.36
  -1   3 -16  -16.05    9.13
   1  -3  17   58.45   14.29
  -1   3 -17  101.04   24.73
  -1   3 -17   57.89   14.84
  -1   3 -18    1.53    3.82
   1  -2 -21  -12.45    8.32
  -1   2  20   28.24    9.85
   1  -2 -20    4.97    6.27
  -1   2  19   29.84   10.07
   1  -2 -19   31.90   13.29
   1  -2 -19    5.95    6.91
  -1   2  18    2.59    5.59
   1  -2 -18    5.63    7.79
   1  -2 -18    2.42    5.97
  -1   2  17    3.04    3.46
   1  -2 -17    1.32    4.70
   1  -2 -17    0.27    5.05
  -1   2  16   17.33    7.09
   1  -2 -16   14.21    9.48
   1  -2 -16   18.88    8.50
   1  -2 -15  195.09   25.87
  -1   2  15  196.01   21.91
   1  -2 -15  168.55   21.94
  -1   2  14   34.29    8.95
   1  -2 -14   19.71    7.53
   1  -2 -14   27.73    9.70
  -1   2  13    5.85    3.05
   1  -2 -13   14.25    7.73
   1  -2 -13    8.05    5.41
  -1   2  12   -0.23    4.04
   1  -2 -12   -0.33    4.57
   1  -2 -12    2.31    3.40
   1  -2 -11   19.20    2.00
   1  -2 -11   11.04    1.91
  -1   2  11   23.36    7.02
  -1   2  11   15.74    7.08
   1  -2 -11    5.94    5.48
   1  -2 -11   35.02    9.86
  -1   2  10   23.48    8.15
  -1   2  10   15.10    7.35
   1  -2 -10   13.81    6.52
   1  -2 -10   22.92    8.25
  -1   2   9  608.69   18.25
   1  -2  -9  644.85   35.44
  -1   2   9  704.85   34.27
  -1   2   9  626.80   29.75
   1  -2  -9  610.87   32.74
  -1   2   8    2.10    1.21
  -1   2   8    5.70    4.95
  -1   2   8    4.34    3.58
   1  -2  -8   -1.69    2.85
   1  -2  -8   -2.63    3.20
  -1   2   7   10.25    2.44
  -1   2   7    8.29    2.35
  -1   2   7   13.92    4.29
  -1   2   7   15.27    5.22
   1  -2  -7    6.23    4.31
   1  -2  -7    6.63    4.04
  -1   2   7    5.53    3.68
  -1   2   6   55.28    5.13
   1  -2  -6   57.37    8.65
  -1   2   6   51.45    4.98
  -1   2   6   63.59    7.56
  -1   2   6   59.52    8.95
  -1   2   6   46.04    7.75
   1  -2  -6   60.72    8.99
   1  -2  -6   60.90    9.17
   1  -2  -5    1.78    1.62
  -1   2   5    1.59    1.40
   1  -2  -5   -2.30    2.62
  -1   2   5    4.44    2.06
  -1   2   5    3.67    2.86
  -1   2   5   -1.21    1.96
  -1   2   5   -2.94    2.33
   1  -2  -5   -0.07    2.31
  -1   2   4  135.96    7.94
  -1   2   4  131.13   10.46
   1  -2  -4  122.54   10.52
  -1   2   4  139.36   11.14
   1  -2  -4  133.57   10.70
  -1   2   4  117.72    7.99
  -1   2   4  132.73   10.84
   1  -2  -4  116.46   10.49
  -1   2   4  129.81   10.89
  -1   2   3  113.85    9.21
  -1   2   3  127.26    7.32
   1  -2  -3  120.72    9.20
  -1   2   3  124.49    9.18
  -1   2   3  106.04    6.30
   1  -2  -3  124.94    9.15
  -1   2   3  134.14    9.62
   1  -2  -3  120.26    9.58
  -1   2   3  120.96    9.19
  -1   2   2  429.31   14.68
  -1   2   2  402.29   16.64
   1  -2  -2  391.42   16.26
   1  -2  -2  398.72   15.82
  -1   2   2  402.39   16.30
  -1   2   2  359.43   10.92
   1  -2  -2  388.55   10.97
   1  -2  -2  398.45   17.15
  -1   2   2  408.74   16.90
  -1   2   1   35.26    4.03
  -1   2   1   20.03    3.73
   1  -2  -1   20.67    3.54
  -1   2   1   18.54    3.43
  -1   2   0  532.84   16.88
  -1   2   0  500.52   18.53
   1  -2   0  497.57   18.11
   1  -2   1   42.24    4.62
  -1   2  -1   59.73    5.45
  -1   2  -1   48.22    5.08
  -1   2  -1   55.88    4.02
  -1   2  -2 1759.11   42.05
  -1   2  -2 1684.39   39.47
   1  -2   2 1787.74   39.86
  -1   2  -2 1738.26   39.50
  -1   2  -3 1985.68   44.87
   1  -2   3 2088.39   48.39
  -1   2  -4   51.88    4.96
  -1   2  -4   51.82    4.25
   1  -2   4   50.42    6.23
  -1   2  -5   72.60    5.95
  -1   2  -5   71.21    6.05
  -1   2  -5   55.86    5.39
   1  -2   5   96.68   10.04
  -1   2  -6   28.55    3.80
  -1   2  -6   22.90    4.02
   1  -2   6   47.95    7.67
  -1   2  -7    9.12    2.15
   1  -2   7   12.95    4.46
   1  -2   8  187.75    8.06
  -1   2  -8  191.77    9.04
  -1   2  -9    0.13    3.06
  -1   2 -10  338.26   28.60
  -1   2 -11   -2.50    4.08
  -1   2 -12   17.68    7.95
   1  -2  13   17.06    7.34
  -1   2 -13    9.75    6.69
   1  -2  14   87.07   15.27
  -1   2 -14   64.25   15.55
   1  -2  15   45.40   11.66
  -1   2 -15   29.00   10.48
   1  -2  16   20.99    8.63
  -1   2 -16   22.95   10.63
  -1   2 -16   29.22   10.55
   1  -2  17    0.29    4.30
  -1   2 -17    6.62    6.36
   1  -2  18   37.68   11.95
  -1   2 -18   13.86   12.54
  -1   2 -18   14.91    9.06
   1  -1 -21   38.43   15.43
   1  -1 -20   -0.36    4.04
  -1   1  19   81.98   16.91
   1  -1 -19   52.35   15.00
   1  -1 -19   62.51   18.46
  -1   1  18   78.05   15.62
   1  -1 -18   98.87   21.62
   1  -1 -18   57.94   16.02
  -1   1  17    5.89    5.49
   1  -1 -17   14.87    9.87
   1  -1 -17    9.99    7.52
  -1   1  16  108.77   17.10
   1  -1 -16   93.15   18.93
   1  -1 -16   74.83   16.16
  -1   1  15  154.43   20.05
   1  -1 -15  103.82   19.49
   1  -1 -15  131.93   20.58
  -1   1  14  109.02   15.87
   1  -1 -14   93.87   16.53
   1  -1 -14   96.36   17.60
   1  -1 -13  194.68   23.84
  -1   1  13  179.87   19.37
   1  -1 -13  196.80   22.34
  -1   1  12    2.02    3.71
   1  -1 -12   -2.76    5.58
   1  -1 -12    5.58    4.40
  -1   1  11  479.59   29.29
   1  -1 -11  480.03   34.62
   1  -1 -11  462.19   31.90
   1  -1 -10  370.03   28.47
  -1   1  10  354.87   24.01
   1  -1 -10  366.70   26.86
  -1   1   9  626.87   30.91
   1  -1  -9  656.15   36.40
   1  -1  -9  605.12   33.27
   1  -1  -8  248.66    9.14
  -1   1   8  253.59   18.09
   1  -1  -8  288.66   22.10
  -1   1   8  277.75   20.07
   1  -1  -8  271.75   20.67
  -1   1   7   24.88    6.04
  -1   1   7   25.13    7.49
  -1   1   7   24.81    5.85
   1  -1  -7   15.53    5.42
   1  -1  -7   26.94    7.73
  -1   1   7    9.69    3.90
  -1   1   6  274.43   10.49
  -1   1   6  305.38   18.54
  -1   1   6  254.84   15.92
   1  -1  -6  274.59   17.59
  -1   1   6  305.79   19.20
   1  -1  -6  306.50   19.43
  -1   1   6  287.45   17.18
   1  -1  -6  295.85   18.78
  -1   1   5  500.85   15.62
  -1   1   5  488.52   23.58
   1  -1  -5  512.91   24.20
  -1   1   5  555.37   24.60
   1  -1  -5  503.27   22.76
  -1   1   5  486.58   20.76
   1  -1  -5  507.23   24.21
  -1   1   5  486.98   21.44
   1  -1  -4   52.62    7.22
   1  -1  -4   36.30    3.62
  -1   1   4   44.73    4.42
  -1   1   4   48.46    5.97
  -1   1   4   54.44    7.15
   1  -1  -4   51.86    7.98
   1  -1  -4   41.20    6.34
  -1   1   4   44.81    6.12
   1  -1  -4   47.36    7.51
  -1   1   4   37.27    6.17
  -1   1   3  226.17    9.32
   1  -1  -3  227.42    9.31
   1  -1  -3  229.33   12.89
  -1   1   3  228.89    9.37
   1  -1  -3  236.83   12.44
   1  -1  -3  236.86   12.79
  -1   1   3  232.75   12.38
  -1   1   3  249.23   13.08
   1  -1  -3  231.10   10.61
  -1   1   3  217.18   10.18
  -1   1   3  230.58   12.75
   1  -1  -3  202.90   12.32
   1  -1  -2  174.79    7.87
  -1   1   2  194.33   10.24
   1  -1  -2  193.86   10.29
  -1   1   2  161.89    7.67
  -1   1   2  173.88    7.87
   1  -1  -2  179.68    9.29
  -1   1   2  163.71    7.47
  -1   1   2  173.50    9.31
   1  -1  -2  168.00    7.60
   1  -1  -2  182.18    9.83
  -1   1   2  191.66   10.09
   1  -1  -2  154.40    9.64
  -1   1   2  174.14    9.96
   1  -1  -1 8937.96  171.39
   1  -1  -1 9435.03  169.07
  -1   1   1 9192.71  169.09
  -1   1   1 8939.46  171.36
  -1   1   1 9195.41  168.80
  -1   1   1 9999.00  170.96
  -1   1   1 9144.63  169.27
   1  -1  -1 9339.70  168.90
   1  -1  -1 9736.80  170.57
  -1   1   1 9816.06  171.68
   1  -1  -1 9802.20  171.51
   1  -1   0  924.50   22.89
  -1   1   0  932.93   23.15
  -1   1   0  936.21   23.19
   1  -1   0  944.76   21.29
  -1   1   0  893.96   21.51
   1  -1   0  871.26   23.85
  -1   1   0  893.63   24.59
  -1   1  -1  894.59   22.47
  -1   1  -1  931.77   22.88
  -1   1  -1  847.68   23.28
   1  -1   1  811.01   22.49
   1  -1   1  915.81   22.58
  -1   1  -2   22.59    3.16
  -1   1  -2   26.74    3.86
  -1   1  -2   25.50    3.18
   1  -1   2   23.82    2.97
   1  -1   2   22.34    2.90
  -1   1  -3 3134.31   62.96
  -1   1  -3 3256.24   63.12
   1  -1   3 3111.68   62.22
   1  -1   3 3287.66   66.89
  -1   1  -4  120.48    6.83
   1  -1   4  134.27    9.48
  -1   1  -5  878.05   23.14
   1  -1   5  966.34   31.57
  -1   1  -6  510.85   15.63
   1  -1   6  546.59   24.43
   1  -1   7  979.39   22.59
  -1   1  -7 1045.95   42.77
   1  -1   7 1031.44   37.97
  -1   1  -8  208.08   19.24
  -1   1  -9   36.85    9.87
  -1   1 -10    7.47    5.63
  -1   1 -11  469.92   34.69
  -1   1 -12  208.34   24.18
  -1   1 -13   91.88   17.91
  -1   1 -14    1.93    4.75
   1  -1  15  161.67   21.05
  -1   1 -15  169.82   21.71
  -1   1 -15  153.67   23.67
   1  -1  16   14.47    8.19
  -1   1 -16   14.23    9.02
  -1   1 -16    6.49    6.16
   1  -1  17   62.40   14.52
  -1   1 -17   43.11   12.30
  -1   1 -17   57.34   16.50
   1  -1  18   13.12    7.49
  -1   1 -18    1.77    6.02
  -1   1 -18   -7.55    6.10
  -1   1 -19   48.45   13.67
  -1   1 -19   60.48   18.26
   1   0 -20   21.10   11.21
  -1   0  19    7.78    6.69
   1   0 -19    1.65    5.37
   1   0 -19    8.35    7.91
  -1   0  18   22.34   10.09
   1   0 -18   10.39    8.59
   1   0 -18   -1.50    5.34
  -1   0  17    6.08    5.39
   1   0 -17    2.17    5.16
   1   0 -17   -4.85    6.74
  -1   0  16   20.90    8.92
   1   0 -16   38.58   14.07
   1   0 -16   24.73    9.23
  -1   0  15   14.40    6.77
   1   0 -15   13.97    7.28
   1   0 -15   12.00    5.74
  -1   0  14   57.44   11.80
   1   0 -14   36.77   11.18
   1   0 -14   59.92   14.62
  -1   0  13    2.09    2.72
   1   0 -13    4.02    4.93
   1   0 -13   -3.58    5.12
  -1   0  12  272.75   23.53
   1   0 -12  277.26   27.77
   1   0 -12  292.53   27.03
  -1   0  11    1.94    4.53
   1   0 -11   -1.70    3.20
   1   0 -11   -1.42    3.46
  -1   0  10    2.61    3.72
   1   0 -10    6.26    5.05
   1   0 -10   -3.51    4.22
  -1   0   9   19.37    5.69
   1   0  -9   23.81    6.83
  -1   0   8  132.95   13.03
   1   0  -8  129.59   14.89
   1   0  -8   96.45   11.80
   1   0  -7  233.18   17.31
  -1   0   7  263.24   18.08
   1   0  -7  259.18   20.25
  -1   0   7  260.02   18.20
   1   0  -6    2.96    1.00
   1   0  -6    3.20    1.08
  -1   0   6   -0.11    1.96
   1   0  -6    3.18    3.02
  -1   0   6    6.91    3.45
   1   0  -6    7.53    4.15
   1   0  -5   32.19    3.05
   1   0  -5   48.37    3.81
   1   0  -5   43.04    3.61
  -1   0   5   47.75    7.09
   1   0  -5   41.88    6.55
  -1   0   5   49.34    7.12
   1   0  -5   53.17    8.30
   1   0  -4   22.66    2.89
   1   0  -4   24.62    3.09
   1   0  -4   27.19    5.09
  -1   0   4   29.28    5.05
  -1   0   4   24.76    5.37
   1   0  -4   22.93    5.52
  -1   0   4   32.77    5.35
   1   0  -3  224.23    8.77
   1   0  -3  226.41    8.94
   1   0  -3  228.47   11.61
  -1   0   3  225.73   12.51
   1   0  -3  249.73   13.15
   1   0  -3  233.91   13.11
  -1   0   3  240.52   11.82
  -1   0   3  236.90   12.16
   1   0  -3  244.73   12.56
   1   0  -2  553.53   15.56
  -1   0   2  571.10   17.64
   1   0  -2  578.79   20.19
  -1   0   2  550.32   18.46
   1   0  -2  578.29   17.77
   1   0  -2  595.48   18.85
  -1   0   2  554.35   17.91
   1   0  -2  570.59   18.27
  -1   0   1 1514.95   33.49
   1   0  -1 1560.04   33.59
   1   0  -1 1403.83   31.25
  -1   0   1 1381.80   31.48
   1   0  -1 1444.41   31.22
   1   0  -1 1404.69   31.34
  -1   0   1 1415.95   31.09
   1   0  -1 1459.36   33.43
  -1   0   1 1426.58   31.42
   1   0  -1 1476.50   31.49
   1   0   0  740.72   17.72
  -1   0   0  607.27   16.86
  -1   0   0  632.06   16.90
   1   0   0  706.14   16.45
   1   0   0  688.56   17.21
  -1   0   0  523.57   15.30
  -1   0  -1   13.59    2.32
   1   0   1   12.83    2.35
   1   0   1   11.22    2.17
  -1   0  -1   11.74    2.08
  -1   0  -1   13.00    2.16
   1   0   2  232.92    8.80
  -1   0  -2  232.46    8.96
   1   0   3   27.14    3.05
   1   0   3   26.76    2.96
   1   0   4  629.98   16.76
   1   0   4  628.14   16.69
   1   0   4  644.28   17.92
  -1   0  -4  671.71   24.67
   1   0   5    6.26    1.76
   1   0   5    5.43    1.51
   1   0   5    7.77    1.76
   1   0   5    7.93    2.38
  -1   0  -5    3.15    3.46
   1   0   6   45.14    3.43
   1   0   6   48.98    3.38
   1   0   6   62.30    6.31
  -1   0  -6   51.78    8.78
   1   0   7   48.09    6.30
  -1   0  -7   37.69    7.66
   1   0   8   15.96    4.27
  -1   0  -8   18.12    6.80
  -1   0  -9   24.97    6.61
  -1   0 -10  246.58   22.90
  -1   0 -11    2.21    3.21
  -1   0 -12   23.37    8.30
  -1   0 -13    9.74    5.35
  -1   0 -13    9.03    5.48
  -1   0 -14   14.91    6.64
  -1   0 -14    4.05    4.35
  -1   0 -15   -4.53    7.42
  -1   0 -15    1.11    4.56
   1   0  16   12.61    7.45
  -1   0 -16    2.11    5.37
  -1   0 -16    7.03    4.26
   1   0  17   51.81   12.80
  -1   0 -17   36.28   11.12
  -1   0 -18    2.06    4.51
  -1   0 -18   -3.43    5.56
   1   0  19    2.22    6.29
  -1   0 -19   -0.47    5.62
   1   1 -20  -27.55   11.84
   1   1 -19   26.71   12.16
  -1  -1  18    5.97    5.85
   1   1 -18   13.31    8.82
   1   1 -18    6.63    7.56
  -1  -1  17    7.05    4.49
   1   1 -17   -0.16    6.87
   1   1 -17   19.97   11.65
  -1  -1  16   67.86   14.50
   1   1 -16   57.64   15.42
   1   1 -16   56.08   15.98
  -1  -1  15   -0.23    4.45
   1   1 -15    4.92    7.30
   1   1 -15   15.27    9.59
  -1  -1  14   13.28    6.55
   1   1 -14   10.44    7.12
   1   1 -14    9.91    6.11
  -1  -1  13   -1.94    3.45
   1   1 -13   -8.37    5.81
   1   1 -13   -5.92    5.42
  -1  -1  12   10.46    6.04
   1   1 -12   16.22    8.04
   1   1 -11  465.15   35.42
  -1  -1  11  501.71   31.44
  -1  -1  10   40.11    9.29
   1   1 -10   39.27   10.80
  -1  -1   9   70.68   11.11
   1   1  -9   80.68   13.49
  -1  -1   8   38.03    8.31
   1   1  -8   21.81    5.78
   1   1  -8   38.28    9.31
   1   1  -7   74.62    9.85
  -1  -1   7   76.21    9.84
   1   1  -7   68.84   10.74
   1   1  -6    2.03    1.06
   1   1  -6    2.40    1.14
  -1  -1   6    8.27    4.25
   1   1  -6    3.44    2.75
  -1  -1   6    1.73    2.82
   1   1  -6    7.95    4.03
   1   1  -5    1.98    1.16
  -1  -1   5   11.16    4.66
   1   1  -5    1.77    2.25
   1   1  -5    7.68    5.11
   1   1  -5    2.51    3.57
  -1  -1   5    4.61    2.99
  -1  -1   4   86.66    5.36
   1   1  -4   98.19    5.28
   1   1  -4  101.67   11.30
   1   1  -4   99.44    9.54
  -1  -1   4  114.70   10.33
  -1  -1   4  111.50   10.01
   1   1  -4  121.18   11.26
   1   1  -3  814.45   19.95
  -1  -1   3  808.49   20.31
   1   1  -3  848.07   26.54
  -1  -1   3  868.72   26.61
  -1  -1   3  840.76   27.62
   1   1  -3  880.41   28.39
   1   1  -2  194.54    7.78
  -1  -1   2  191.33    7.88
   1   1  -2  215.32   10.70
  -1  -1   2  196.21   10.26
   1   1  -2  213.43   11.20
  -1  -1   2  195.73   10.91
  -1  -1   1 1700.43   37.70
   1   1  -1 1806.46   38.27
  -1  -1   1 1602.00   35.08
   1   1  -1 1636.79   35.12
   1   1   0   72.23    4.58
  -1  -1   0   74.35    4.73
  -1  -1  -1  809.88   20.09
   1   1   1  706.87   19.24
   1   1   1  854.12   19.14
  -1  -1  -1  813.76   19.19
  -1  -1  -2   18.21    2.66
   1   1   2   17.85    2.82
   1   1   2   12.13    2.18
  -1  -1  -2   11.38    2.23
   1   1   3 1772.60   36.68
  -1  -1  -3 1739.74   37.02
   1   1   3 1805.39   40.91
  -1  -1  -3 1860.85   41.16
  -1  -1  -3 1747.96   35.68
  -1  -1  -4  169.87    7.92
   1   1   4  185.24    7.79
  -1  -1  -4  192.05   12.36
   1   1   4  177.31   11.80
  -1  -1  -4  165.97    9.18
  -1  -1  -5  423.19   12.80
   1   1   5  424.80   12.07
   1   1   5  451.14   20.29
  -1  -1  -5  430.33   20.26
  -1  -1  -6    6.01    1.59
   1   1   6    6.46    1.33
  -1  -1  -6    7.53    4.08
   1   1   7   51.62    3.79
   1   1   7   78.65    4.42
  -1  -1  -7   82.85   11.32
   1   1   7   77.47    8.22
   1   1   8   69.78    8.02
  -1  -1  -8   57.01   10.41
   1   1   9  143.40   12.36
  -1  -1  -9  114.87   14.63
  -1  -1  -9  113.81   12.52
   1   1  10   61.90    8.79
  -1  -1 -10   37.82    7.80
  -1  -1 -10   58.18   11.06
   1   1  11   90.06   11.49
  -1  -1 -11   86.61   14.20
  -1  -1 -11   86.35   12.29
  -1  -1 -12   43.39   10.36
  -1  -1 -12   37.07    8.67
  -1  -1 -13   34.08   11.52
  -1  -1 -13   28.38    8.75
  -1  -1 -14    5.74    5.94
  -1  -1 -14   16.48    6.72
  -1  -1 -15   45.47   11.00
  -1  -1 -15   62.84   14.24
  -1  -1 -16    1.50    3.00
  -1  -1 -16   17.51    9.61
   1   1  17  115.46   18.69
  -1  -1 -17  142.30   23.92
  -1  -1 -17   93.64   17.26
   1   1  18   29.63    9.85
  -1  -1 -18   32.66   10.59
  -1  -1 -18   31.59   11.73
   1   1  19    6.75    4.52
  -1  -1 -19   24.46   12.84
  -1  -1 -19   14.57    7.11
  -1  -1 -20   12.78   11.51
   1   2 -19   18.41   11.09
  -1  -2  18   -7.19    6.63
   1   2 -18   11.37    9.65
   1   2 -18   17.71   10.43
  -1  -2  17   64.63   14.52
   1   2 -17   62.75   16.11
   1   2 -17   55.22   15.91
  -1  -2  16   -6.84    6.66
   1   2 -16   14.22    9.03
   1   2 -16   10.00    6.82
  -1  -2  15   18.98    8.14
   1   2 -15   22.40   10.21
   1   2 -15   25.63   10.25
  -1  -2  14   37.44    9.73
   1   2 -14   44.13   13.60
   1   2 -14   31.22    9.96
  -1  -2  13    3.75    4.25
   1   2 -13   17.08    8.16
  -1  -2  12   28.30    8.29
   1   2 -12   29.32   10.62
   1   2 -11  212.87   24.22
  -1  -2  11  217.79   20.88
  -1  -2  10   23.45    6.96
   1   2 -10   17.15    7.44
  -1  -2   9   82.86   11.97
   1   2  -9   90.35   14.04
   1   2  -8   32.97    7.14
  -1  -2   8   30.00    7.21
   1   2  -8   18.76    6.46
  -1  -2   7   49.82    8.51
   1   2  -7   35.85    6.82
   1   2  -7   55.21    9.87
  -1  -2   6    2.57    1.73
  -1  -2   6   28.94    8.26
   1   2  -6    0.30    2.00
  -1  -2   6   21.16    6.44
   1   2  -6   18.18    8.62
   1   2  -6   10.86    7.14
  -1  -2   5  103.64    5.85
  -1  -2   5  121.55   11.12
  -1  -2   5  117.66   11.57
   1   2  -5  113.47   12.05
  -1  -2   4  149.59    7.27
   1   2  -4  135.09    6.98
  -1  -2   4  164.21   12.30
  -1  -2   4  162.68   12.67
   1   2  -4  155.98   13.28
  -1  -2   3   64.76    5.51
   1   2  -3   82.53    5.48
  -1  -2   3   98.66    9.29
   1   2  -3   98.90    9.70
   1   2  -3   57.02    8.75
  -1  -2   3   76.81    9.06
   1   2  -2  154.30    8.09
  -1  -2   2  110.86    7.27
  -1  -2   2  236.27   12.51
   1   2  -2  196.56   11.41
   1   2  -2   97.51   10.43
  -1  -2   1   77.60    5.21
   1   2  -1   88.32    5.40
  -1  -2   1   89.32    6.73
   1   2  -1   90.10    6.53
  -1  -2   0   10.23    2.24
   1   2   0   10.02    2.80
  -1  -2  -1  242.38    9.41
   1   2   1  253.07    9.50
  -1  -2  -2  627.73   17.09
   1   2   2  624.29   16.99
   1   2   2  595.96   17.21
  -1  -2  -2  590.97   17.31
  -1  -2  -3 2036.31   42.87
   1   2   3 2072.76   42.77
   1   2   3 2127.50   46.89
  -1  -2  -3 2228.32   46.93
   1   2   3 1975.02   42.01
  -1  -2  -4  116.94    6.40
   1   2   4  131.06    6.49
   1   2   4  126.54    9.22
  -1  -2  -4  126.01    8.99
  -1  -2  -4  129.31    7.44
   1   2   4  102.56    6.70
   1   2   5  241.10    9.38
  -1  -2  -5  212.62    9.35
  -1  -2  -5  221.13   14.33
   1   2   5  217.00   13.71
   1   2   5  220.10   11.26
  -1  -2  -5  218.43   11.53
  -1  -2  -6  171.06    8.06
   1   2   6  158.89    7.84
  -1  -2  -6  187.00   14.02
   1   2   6  186.04   13.70
  -1  -2  -6  174.48   11.35
  -1  -2  -7  273.74   10.75
   1   2   7  300.30   19.11
  -1  -2  -7  304.03   19.79
  -1  -2  -7  295.36   16.36
  -1  -2  -8  206.86    8.81
   1   2   8  215.38   17.26
  -1  -2  -8  196.79   16.67
  -1  -2  -8  216.81   15.10
  -1  -2  -9    8.66    1.91
   1   2   9   10.10    3.94
  -1  -2  -9    1.83    3.34
  -1  -2  -9    7.93    3.47
   1   2  10    5.39    2.93
  -1  -2 -10    2.73    4.21
  -1  -2 -10    4.19    2.30
   1   2  11   10.42    4.66
  -1  -2 -11   16.43    6.05
  -1  -2 -11    8.65    4.44
   1   2  12   61.12   10.52
  -1  -2 -12   60.37   10.14
  -1  -2 -12   76.93   13.04
   1   2  13    0.28    2.32
  -1  -2 -13    0.75    3.37
  -1  -2 -13   -6.02    4.14
  -1  -2 -14   59.38   11.59
  -1  -2 -14   96.88   16.89
  -1  -2 -15    9.67    5.64
  -1  -2 -15    8.09    6.04
  -1  -2 -16   64.53   15.32
  -1  -2 -16   46.61   11.43
  -1  -2 -17   -1.12    3.29
  -1  -2 -17   -8.32    6.76
   1   2  18   37.05   10.76
  -1  -2 -18   15.13    7.54
  -1  -2 -18   14.09    7.85
   1   2  19   -0.11    4.58
  -1  -2 -19    8.03    6.88
  -1  -2 -19   10.21    7.33
   1   2  20   12.66    7.55
  -1  -2 -20    7.91    6.40
  -1  -2 -20    3.21    5.58
   1   3 -19   13.34   10.72
   1   3 -18   12.64    8.93
  -1  -3  17    4.61    5.94
   1   3 -17    5.68    6.05
  -1  -3  16    3.66    4.76
   1   3 -16    3.01    4.64
   1   3 -16    2.10    6.64
  -1  -3  15   47.09   11.63
   1   3 -15   67.76   16.29
  -1  -3  14   -2.56    4.24
   1   3 -14   -6.28    7.20
  -1  -3  13   20.59    7.38
   1   3 -13   36.87   11.11
  -1  -3  12    6.09    5.04
   1   3 -12  -12.26    7.53
  -1  -3  11   52.57   11.31
   1   3 -11   30.31    9.49
  -1  -3  10   82.12   12.76
   1   3 -10   64.35   13.51
  -1  -3   9  659.94   34.92
   1   3  -9  638.85   40.02
  -1  -3   8   24.81    6.94
   1   3  -8   11.73    4.37
   1   3  -8   12.79    5.29
  -1  -3   7   91.21    5.90
   1   3  -7   72.18   10.40
  -1  -3   7  120.21   14.16
   1   3  -7  101.75   14.29
  -1  -3   6  367.76   13.21
  -1  -3   6  400.88   22.77
   1   3  -6  402.22   24.69
  -1  -3   5  195.01    9.34
  -1  -3   5  223.62   15.89
   1   3  -5  225.46   17.59
  -1  -3   5  221.13   17.16
  -1  -3   4   57.28    4.92
  -1  -3   4   71.54    8.35
   1   3  -4   55.42    8.50
  -1  -3   3  654.52   19.51
   1   3  -3  686.65   25.96
  -1  -3   3  693.46   26.06
   1   3  -3  745.66   28.67
   1   3  -2 2356.14   50.35
  -1  -3   2 2126.03   48.30
   1   3  -2 2398.21   55.50
  -1  -3   2 2349.69   55.11
   1   3  -2 2344.19   57.84
   1   3  -1 2138.89   49.91
  -1  -3   1 2242.40   50.73
  -1  -3   1 2212.59   46.73
   1   3  -1 2056.75   47.00
   1   3   0  178.91    9.44
  -1  -3   0  185.67    9.03
   1   3   0  190.15    9.45
   1   3   1  777.91   22.93
  -1  -3  -1  826.07   23.01
   1   3   2 1174.41   31.36
  -1  -3  -2 1151.19   29.35
   1   3   2 1242.96   30.52
  -1  -3  -3 2505.11   51.09
   1   3   3 2762.05   55.46
  -1  -3  -3 2638.44   54.57
  -1  -3  -3 2598.00   58.38
   1   3   3 2593.78   57.87
  -1  -3  -4  767.90   22.19
   1   3   4  830.54   23.08
  -1  -3  -4  817.64   27.65
   1   3   4  851.81   27.20
   1   3   4  823.43   23.90
  -1  -3  -5   36.57    4.46
   1   3   5   45.47    4.94
  -1  -3  -5   42.52    6.11
  -1  -3  -5   40.01    5.21
   1   3   5   36.93    5.78
   1   3   5   37.70    5.01
  -1  -3  -6 2214.12   48.36
  -1  -3  -6 2298.29   60.26
   1   3   6 2255.78   60.09
   1   3   6 2202.78   54.14
  -1  -3  -6 2292.60   54.44
  -1  -3  -7 1857.22   42.72
   1   3   7 1971.73   57.16
  -1  -3  -7 1908.76   56.66
  -1  -3  -7 1950.66   50.78
   1   3   7 1952.02   50.77
  -1  -3  -8   90.27    6.40
  -1  -3  -8   87.67   11.90
   1   3   8   94.57   11.32
  -1  -3  -8   91.33    9.51
  -1  -3  -9  366.65   14.20
  -1  -3  -9  407.47   26.12
  -1  -3  -9  388.73   21.89
  -1  -3 -10   24.50    3.35
   1   3  10   24.37    6.16
  -1  -3 -10   24.92    6.60
  -1  -3 -10   19.37    5.46
  -1  -3 -11  197.40    9.04
  -1  -3 -11  206.76   20.61
   1   3  11  209.95   18.42
  -1  -3 -11  210.41   17.82
   1   3  12   36.65    9.64
  -1  -3 -12   44.92   10.49
  -1  -3 -12   45.23    9.16
   1   3  13  188.52   20.01
  -1  -3 -13  174.35   21.54
  -1  -3 -13  161.68   17.78
   1   3  14   36.53    8.38
  -1  -3 -14   34.76    8.67
  -1  -3 -14   32.41    9.59
  -1  -3 -15  159.43   22.74
   1   3  15  145.19   19.88
  -1  -3 -15  131.28   17.82
  -1  -3 -16   32.09   12.04
  -1  -3 -16   16.38    7.82
  -1  -3 -17   33.72   11.83
  -1  -3 -17   10.64    5.76
  -1  -3 -18   59.53   13.49
  -1  -3 -18   63.52   16.71
  -1  -3 -19  150.96   25.68
   1   3  19  144.64   20.88
  -1  -3 -19  123.01   20.54
  -1  -3 -20   24.14   12.04
   1   3  20   22.94    9.39
  -1  -3 -20   31.44   11.18
   1   4 -18    1.10    6.37
   1   4 -17   -1.22    5.82
  -1  -4  16    5.08    5.04
   1   4 -16  -10.09    8.07
  -1  -4  15    7.33    5.88
   1   4 -15    4.87    6.42
  -1  -4  14   79.54   14.96
   1   4 -14   63.20   16.10
  -1  -4  13   -6.52    6.33
   1   4 -13    0.85    4.63
  -1  -4  12   74.22   13.18
   1   4 -12   64.56   15.15
  -1  -4  11   26.20    8.15
   1   4 -11   29.02    9.78
  -1  -4  10  160.96   17.93
   1   4 -10  110.77   17.69
  -1  -4   9   78.51    4.90
  -1  -4   9   90.49   13.01
   1   4  -9   83.08   14.69
  -1  -4   8  198.24    9.43
  -1  -4   8  202.37   18.52
   1   4  -8  197.87   19.82
  -1  -4   7   25.58    3.51
  -1  -4   7   24.98    6.89
   1   4  -7   22.72    7.34
  -1  -4   6   36.18    4.92
  -1  -4   6   59.67    9.59
   1   4  -6   40.07    9.25
  -1  -4   5   44.30    4.73
  -1  -4   5   53.48    8.11
   1   4  -5   55.79    9.47
  -1  -4   4  124.82    8.49
  -1  -4   4  142.09   12.57
   1   4  -4  139.16   14.01
  -1  -4   3    4.36    2.04
   1   4  -3    3.59    2.77
  -1  -4   3    5.89    3.16
   1   4  -3    0.45    3.41
  -1  -4   2   74.38    6.37
  -1  -4   2   74.37    7.77
   1   4  -2   83.00    8.12
  -1  -4   1  118.97    8.50
   1   4  -1  121.02    9.05
  -1  -4   1  125.08    9.26
  -1  -4   0 1194.83   31.74
   1   4   0 1140.88   31.40
  -1  -4  -1 1374.56   35.73
   1   4   1 1436.57   37.19
  -1  -4  -2  214.82   11.37
   1   4   2  205.86   11.59
   1   4   2  215.14    8.61
   1   4   3   48.90    4.27
  -1  -4  -3   82.88    8.86
   1   4   3   81.52    7.12
  -1  -4  -3   47.43    7.77
   1   4   3   50.79    7.19
  -1  -4  -3   43.46    4.21
  -1  -4  -4  255.81   11.26
  -1  -4  -4  257.83   12.77
   1   4   4  262.93   14.84
  -1  -4  -4  270.72   14.90
  -1  -4  -5  187.33   10.88
  -1  -4  -5  203.81   11.37
   1   4   5  189.53   13.36
  -1  -4  -5  210.89   13.94
   1   4   5  199.39   12.18
  -1  -4  -6   56.01    5.79
  -1  -4  -6   57.20    8.09
   1   4   6   61.49    8.26
   1   4   6   64.09    7.31
  -1  -4  -7  553.19   19.40
   1   4   7  561.59   27.33
  -1  -4  -7  537.30   27.09
  -1  -4  -7  571.25   23.88
   1   4   7  560.92   23.72
  -1  -4  -8  488.36   17.92
   1   4   8  469.74   26.46
  -1  -4  -8  475.20   26.77
   1   4   8  460.59   22.75
  -1  -4  -8  486.22   24.00
  -1  -4  -9  233.28   11.89
  -1  -4  -9  229.96   19.01
  -1  -4  -9  240.64   16.86
   1   4   9  241.94   16.72
  -1  -4 -10    3.80    2.05
  -1  -4 -10    3.64    5.51
  -1  -4 -10    0.68    2.26
  -1  -4 -11   87.22    7.01
  -1  -4 -11   60.09   11.21
  -1  -4 -11   62.73    9.73
  -1  -4 -12   83.74    6.74
  -1  -4 -12   90.65   14.69
   1   4  12   57.15   11.92
  -1  -4 -12   82.35   11.65
  -1  -4 -13    1.48    1.37
  -1  -4 -13    1.39    3.57
  -1  -4 -14    3.32    4.06
   1   4  14   -0.05    3.25
  -1  -4 -14    1.62    3.41
   1   4  15  131.86   18.00
  -1  -4 -15  143.73   21.31
  -1  -4 -15  121.73   16.59
  -1  -4 -16    1.65    4.07
   1   4  16    0.82    4.22
  -1  -4 -16    0.94    3.09
   1   4  17   60.02   12.54
  -1  -4 -17   33.91   12.66
  -1  -4 -17   36.89    9.46
  -1  -4 -18   -2.12    4.24
  -1  -4 -18    9.22    7.49
   1   4  19   17.30    8.22
  -1  -4 -19    2.83    7.48
  -1  -4 -19    1.09    3.47
  -1  -4 -20    6.50    9.85
   1   4  20    0.03    3.30
  -1  -4 -20    0.92    3.48
   1   4  21    8.17    4.75
  -1  -4 -21   -0.15    7.39
   1   5 -17   77.93   18.35
  -1  -5  16   11.65    6.70
   1   5 -16   16.45    6.98
  -1  -5  15   37.16   11.86
   1   5 -15   28.17   13.20
  -1  -5  14    8.99    5.79
   1   5 -14   22.03    9.82
  -1  -5  13   43.16   11.33
   1   5 -13   56.17   14.66
  -1  -5  12    1.26    3.01
   1   5 -12   -7.46    8.01
  -1  -5  11   73.85   13.28
   1   5 -11   68.15   14.77
   1   5 -10  180.77    9.14
  -1  -5  10  246.99   22.99
   1   5 -10  216.59   25.95
  -1  -5   9    3.65    1.67
  -1  -5   9    3.07    3.34
  -1  -5   8   17.30    3.03
  -1  -5   8   18.89    6.65
   1   5  -8   15.18    7.02
  -1  -5   7  242.22   12.51
  -1  -5   7  237.91   19.62
   1   5  -7  270.03   22.84
  -1  -5   6   37.48    4.87
  -1  -5   6   47.58    8.66
   1   5  -6   41.74    8.97
  -1  -5   5  264.29   13.35
  -1  -5   5  263.57   18.66
   1   5  -5  290.80   21.54
  -1  -5   4  145.90    9.71
  -1  -5   4  129.85   12.37
   1   5  -4  127.63   13.76
  -1  -5   3  172.08   10.78
  -1  -5   3  175.25   13.38
   1   5  -3  174.60   13.58
   1   5  -3  183.07   15.56
  -1  -5   2  566.52   21.28
  -1  -5   2  585.30   24.30
   1   5  -2  569.81   24.17
  -1  -5   1  710.42   24.89
   1   5  -1  727.75   25.92
  -1  -5   1  700.64   25.97
  -1  -5   0   99.24    8.36
   1   5   0   92.75    7.76
  -1  -5  -1  321.42   16.23
  -1  -5  -2  542.11   21.30
   1   5   2  537.59   17.76
   1   5   3  187.28    9.56
  -1  -5  -3  194.28   12.06
   1   5   3  200.84   13.56
  -1  -5  -3  186.61    9.35
   1   5   4  670.28   20.73
  -1  -5  -4  668.19   24.15
  -1  -5  -4  721.33   27.72
   1   5   4  672.60   26.73
  -1  -5  -4  655.04   21.00
  -1  -5  -5 3204.29   70.34
  -1  -5  -5 3274.76   73.08
   1   5   5 3264.95   79.29
  -1  -5  -5 3418.92   79.82
  -1  -5  -6  544.20   22.17
  -1  -5  -6  594.46   22.15
   1   5   6  605.96   27.23
  -1  -5  -6  593.86   27.50
   1   5   6  577.84   24.35
  -1  -5  -7 1758.68   49.69
  -1  -5  -7 1762.55   45.53
  -1  -5  -7 1837.03   56.63
   1   5   7 1782.36   55.51
   1   5   7 1842.62   51.42
  -1  -5  -8  476.54   23.97
  -1  -5  -8  507.60   19.89
   1   5   8  507.16   27.66
  -1  -5  -8  496.83   27.76
  -1  -5  -8  492.51   23.82
   1   5   8  494.52   24.29
  -1  -5  -9  328.45   15.81
  -1  -5  -9  354.79   24.16
  -1  -5  -9  344.49   21.16
   1   5   9  343.55   20.81
  -1  -5 -10    5.88    2.63
  -1  -5 -10    0.98    3.01
   1   5  10    3.31    2.27
  -1  -5 -10    5.73    3.69
  -1  -5 -11  428.19   18.40
  -1  -5 -11  377.69   28.20
  -1  -5 -11  435.86   25.89
  -1  -5 -12   50.83    6.15
  -1  -5 -12   57.36   11.29
  -1  -5 -12   51.16    9.54
  -1  -5 -13    1.80    2.16
   1   5  13    0.87    3.03
  -1  -5 -13   -2.85    5.34
  -1  -5 -13   -3.93    4.52
  -1  -5 -14    3.13    1.43
   1   5  14    0.88    4.00
  -1  -5 -14    5.32    3.23
  -1  -5 -14   -1.45    4.06
  -1  -5 -15    7.87    2.22
   1   5  15    1.01    3.82
  -1  -5 -15    0.02    4.73
  -1  -5 -15    0.12    3.56
   1   5  16    1.59    4.73
  -1  -5 -16    3.07    4.07
  -1  -5 -16   10.32    5.19
  -1  -5 -17   26.73    9.25
   1   5  17   23.70    7.85
  -1  -5 -17   35.32    9.85
  -1  -5 -18    6.89    8.12
   1   5  18    2.85    3.98
  -1  -5 -18    3.14    3.77
   1   5  19   11.84    5.19
  -1  -5 -19   20.73   10.42
  -1  -5 -19    4.49    4.32
  -1  -5 -20   32.61   13.53
   1   5  20   33.33   10.69
  -1  -5 -20   29.61   10.02
  -1  -5 -21   23.82   11.77
   1   5  21   22.56    9.29
  -1  -6  15   -1.67    3.94
   1   6 -15   21.52   11.16
  -1  -6  14    1.75    3.63
   1   6 -14  135.34   25.41
  -1  -6  13   17.65    8.10
   1   6 -13    1.90    7.26
  -1  -6  12   -1.35    4.22
   1   6 -12    5.78    8.13
  -1  -6  11   62.74   12.48
   1   6 -11   68.00   16.25
  -1  -6  10   -4.38    4.37
  -1  -6   9   63.88    6.25
  -1  -6   9   57.94   11.51
  -1  -6   8    7.01    2.35
  -1  -6   8   -1.26    3.48
  -1  -6   7  174.17   11.18
  -1  -6   7  156.98   16.56
   1   6  -7  170.17   19.04
  -1  -6   6   14.45    3.68
  -1  -6   6   18.53    5.97
   1   6  -6   17.25    5.88
  -1  -6   5  339.12   16.81
  -1  -6   5  354.06   22.68
   1   6  -5  374.40   25.40
  -1  -6   4   25.48    5.72
  -1  -6   4   39.96    7.88
   1   6  -4   32.84    9.78
  -1  -6   3   22.91    5.66
  -1  -6   3   41.47    7.97
   1   6  -3   16.73    7.07
  -1  -6   2  290.07   15.67
   1   6  -2  276.51   17.12
  -1  -6   2  298.40   17.65
  -1  -6   1  117.32   10.75
   1   6  -1  109.65   10.13
  -1  -6   1  125.98   11.02
  -1  -6   0  307.35   16.57
   1   6   0  323.79   15.99
  -1  -6  -1    5.17    3.18
   1   6   1    8.69    2.88
  -1  -6  -2  229.16   14.42
   1   6   2  229.88   12.25
  -1  -6  -3 1735.55   48.52
  -1  -6  -3 1754.06   42.11
   1   6   3 1684.37   42.75
   1   6   4  101.49    7.83
  -1  -6  -4  112.82   10.07
   1   6   4  114.27   11.34
  -1  -6  -4  102.23    7.89
   1   6   5  257.04   13.17
  -1  -6  -5  223.46   12.78
   1   6   5  233.87   17.00
  -1  -6  -5  261.88   17.95
  -1  -6  -5  277.46   16.15
  -1  -6  -6  398.09   18.68
   1   6   6  403.86   17.88
  -1  -6  -6  383.86   19.13
  -1  -6  -6  415.07   23.29
   1   6   6  383.16   22.60
  -1  -6  -7   64.53    7.90
  -1  -6  -7  105.26   10.72
   1   6   7   74.09   10.44
  -1  -6  -7   85.64   10.95
   1   6   7   94.75   10.67
  -1  -6  -8   10.30    3.80
  -1  -6  -8    3.24    1.62
  -1  -6  -8    5.81    3.41
   1   6   8    8.25    3.79
   1   6   8    5.46    2.68
  -1  -6  -9    6.33    3.91
  -1  -6  -9    6.41    2.90
  -1  -6  -9   15.47    5.32
   1   6   9    4.00    2.44
  -1  -6 -10  140.60   14.65
  -1  -6 -10  158.46   11.50
  -1  -6 -10  142.24   16.37
   1   6  10  158.39   14.87
  -1  -6 -10  162.74   14.79
  -1  -6 -11  165.52   11.81
  -1  -6 -11  186.41   19.13
  -1  -6 -11  185.62   17.08
  -1  -6 -12   60.93    7.20
  -1  -6 -12   65.69   12.36
  -1  -6 -12   47.54    8.76
  -1  -6 -13   79.42    8.31
  -1  -6 -13   83.43   14.96
  -1  -6 -13   86.53   13.10
  -1  -6 -14  259.77   15.07
  -1  -6 -14  254.07   26.45
   1   6  14  257.27   24.38
  -1  -6 -14  291.55   24.11
  -1  -6 -15   59.20    7.04
   1   6  15   25.85   10.59
  -1  -6 -15   56.73   13.15
  -1  -6 -15   55.10   10.76
  -1  -6 -16   82.28    7.55
  -1  -6 -16   84.55   16.70
   1   6  16   92.14   16.87
  -1  -6 -16   90.79   15.16
  -1  -6 -17   15.01    7.61
   1   6  17   20.77    7.58
  -1  -6 -17   20.60    6.57
  -1  -6 -18    6.01    5.29
   1   6  18   15.68    7.04
  -1  -6 -18    2.77    4.53
  -1  -6 -19    5.18    5.34
  -1  -6 -19   -1.94    4.62
  -1  -6 -20   -1.85    4.48
   1   6  20    2.70    2.91
  -1  -6 -20    7.42    6.91
  -1  -6 -21   13.42    9.66
   1   6  21   25.57    9.77
  -1  -6 -21    1.92    5.26
   1   6  22   15.74    9.32
  -1  -7  15    9.40    5.56
  -1  -7  14   -1.43    5.42
   1   7 -14   -3.56    5.61
  -1  -7  13    0.23    4.56
   1   7 -13    2.92    5.39
  -1  -7  12   26.79    9.19
   1   7 -12   38.28   13.69
  -1  -7  11  149.84   19.86
   1   7 -11  164.25   24.96
  -1  -7  10   -0.52    3.29
  -1  -7   9   19.18    6.95
   1   7  -9    9.46    6.21
  -1  -7   8    1.12    1.87
  -1  -7   8   -0.51    4.09
   1   7  -8   -3.07    3.29
  -1  -7   7   43.56    6.33
  -1  -7   7   47.29    9.69
   1   7  -7   44.53   10.34
  -1  -7   6   94.13    9.12
  -1  -7   6   91.37   12.64
   1   7  -6   98.66   14.17
  -1  -7   5  184.79   13.26
  -1  -7   5  216.24   18.23
   1   7  -5  225.43   21.05
  -1  -7   4   67.94    7.95
  -1  -7   4   63.75    9.59
   1   7  -4   67.49   10.60
  -1  -7   3  180.96   13.63
  -1  -7   3  193.39   15.80
   1   7  -3  188.24   17.83
   1   7  -2   52.44    7.62
  -1  -7   2   56.18    8.34
  -1  -7   2   48.60    7.30
   1   7  -1  428.05   21.57
  -1  -7   1  436.91   21.82
   1   7   0  261.51   10.27
  -1  -7   0  264.50   16.58
   1   7   0  281.00   15.64
  -1  -7  -1  549.84   24.96
   1   7   1  562.99   21.88
  -1  -7  -2  189.06   14.36
   1   7   2  146.69   10.09
   1   7   2  175.87   12.10
  -1  -7  -3  217.90   16.32
   1   7   3  158.83   12.70
   1   7   4   34.51    5.91
  -1  -7  -4   33.72    5.55
  -1  -7  -4   62.03    8.71
   1   7   4   33.31    8.51
   1   7   5   94.95    9.13
   1   7   5  116.20   13.20
  -1  -7  -5   85.51    9.02
  -1  -7  -6 1033.92   34.13
   1   7   6 1080.85   33.78
  -1  -7  -6 1052.25   36.40
  -1  -7  -6 1107.71   42.76
   1   7   6 1019.64   41.05
   1   7   7 1713.80   47.20
  -1  -7  -7 1601.09   48.25
  -1  -7  -7 1688.34   49.27
  -1  -7  -7 1748.50   57.91
   1   7   7 1729.20   57.26
   1   7   7 1668.57   52.46
  -1  -7  -8    1.90    2.14
  -1  -7  -8   -0.92    2.51
  -1  -7  -8    7.27    4.83
   1   7   8    3.81    2.63
  -1  -7  -9  772.63   33.79
  -1  -7  -9  862.78   32.22
  -1  -7  -9  888.04   41.78
   1   7   9  891.25   37.25
  -1  -7 -10  155.48   15.06
  -1  -7 -10  170.15   12.95
  -1  -7 -10  182.48   19.10
   1   7  10  164.46   15.61
  -1  -7 -11  162.35   12.55
  -1  -7 -11  157.25   18.79
  -1  -7 -12  197.97   14.10
  -1  -7 -12  230.59   22.88
  -1  -7 -12  210.75   18.73
  -1  -7 -13   14.83    4.25
  -1  -7 -13    6.85    6.59
  -1  -7 -13   11.45    6.49
  -1  -7 -14   30.44    5.66
  -1  -7 -14   18.63    8.85
  -1  -7 -14   29.29    7.64
  -1  -7 -15  126.10   11.23
  -1  -7 -15  104.68   17.62
   1   7  15  112.07   17.38
  -1  -7 -15  136.34   17.30
  -1  -7 -16  175.35   12.91
   1   7  16  191.50   21.78
  -1  -7 -16  152.11   21.68
  -1  -7 -16  165.80   19.70
  -1  -7 -17    5.01    6.50
   1   7  17    0.23    3.61
  -1  -7 -17    4.67    3.69
   1   7  18    2.14    3.46
  -1  -7 -18    2.98    5.63
  -1  -7 -18    5.78    4.96
  -1  -7 -19  193.95   28.21
   1   7  19  233.72   26.76
  -1  -7 -19  237.03   26.48
   1   7  20   19.65    8.33
  -1  -7 -20   11.96    7.95
  -1  -7 -20   10.09    6.13
  -1  -7 -21   43.95   14.71
   1   7  21   42.93   11.95
   1   7  21   42.74   12.36
  -1  -7 -21   27.88   10.33
   1   7  22    9.04    5.76
  -1  -8  14   16.29    7.89
   1   8 -14    6.68    8.15
  -1  -8  13   -5.92    5.48
   1   8 -13   10.27    8.55
  -1  -8  12   71.29   14.85
   1   8 -12   50.44   17.42
  -1  -8  11    5.73    5.42
  -1  -8  10   34.87    9.40
  -1  -8   9   56.16   11.34
   1   8  -9   53.45   12.25
  -1  -8   8  387.22   19.66
  -1  -8   8  404.48   29.51
   1   8  -8  396.63   32.47
  -1  -8   7    1.75    2.06
  -1  -8   7    1.43    3.03
   1   8  -7   -2.69    4.10
  -1  -8   6    8.13    3.37
  -1  -8   6    8.97    4.43
   1   8  -6    2.89    4.76
  -1  -8   5    4.43    3.28
  -1  -8   5   16.36    6.22
   1   8  -5   11.13    6.48
  -1  -8   4  231.40   15.88
  -1  -8   4  247.01   19.51
   1   8  -4  249.73   21.42
  -1  -8   3   15.67    4.43
  -1  -8   3   18.50    5.49
   1   8  -3    6.11    2.96
  -1  -8   2   77.03   10.04
  -1  -8   2   86.46   10.07
   1   8  -1   29.69    4.47
   1   8  -1   39.14    6.57
  -1  -8   1   32.22    6.96
   1   8   0  173.91    8.77
  -1  -8   0  187.41   14.74
   1   8   0  188.78   13.62
  -1  -8  -1   91.25   10.70
   1   8   1  100.86    9.10
   1   8   1   91.56   10.04
   1   8   2   20.86    5.36
   1   8   2   16.37    3.68
  -1  -8  -2   20.51    6.06
  -1  -8  -3   30.07    7.32
   1   8   3   37.58    6.44
  -1  -8  -4  636.19   28.64
   1   8   4  627.16   32.01
  -1  -8  -4  634.99   24.55
   1   8   4  626.53   25.74
   1   8   5  456.21   21.37
  -1  -8  -5  426.70   23.53
   1   8   5  462.52   27.22
  -1  -8  -5  443.20   20.70
   1   8   6   10.26    3.33
  -1  -8  -6   14.83    3.78
   1   8   6   16.91    5.36
  -1  -8  -6   19.68    4.90
   1   8   7   12.70    3.73
  -1  -8  -7   16.89    4.53
  -1  -8  -7    4.87    2.70
  -1  -8  -7   11.67    5.61
  -1  -8  -8    1.07    2.16
  -1  -8  -8    2.33    2.85
  -1  -8  -8    3.85    2.92
   1   8   8    1.39    2.49
  -1  -8  -9   58.43    8.56
  -1  -8  -9   56.70    8.21
  -1  -8  -9   59.06   10.73
   1   8   9   72.24   10.47
  -1  -8 -10   27.01    6.25
  -1  -8 -10   48.59    7.44
  -1  -8 -10   34.04    8.49
  -1  -8 -11  156.74   13.45
  -1  -8 -11  145.52   17.69
  -1  -8 -12   79.95    9.49
  -1  -8 -12   89.45   14.43
  -1  -8 -13   28.54    5.78
  -1  -8 -13   17.16    8.03
  -1  -8 -14  261.84   17.31
  -1  -8 -14  260.65   26.82
  -1  -8 -15   73.41    9.04
  -1  -8 -15   63.56   13.95
  -1  -8 -15   67.51   12.11
  -1  -8 -16   10.46    3.24
  -1  -8 -16   18.77    8.82
   1   8  16   11.99    6.11
  -1  -8 -16   -0.60    2.81
  -1  -8 -17    7.29    3.24
  -1  -8 -17    7.71    7.89
   1   8  17    6.80    5.47
  -1  -8 -17    6.29    3.87
   1   8  18    4.85    5.19
  -1  -8 -18    1.67    4.24
   1   8  19    3.95    4.13
  -1  -8 -19   -0.50    6.32
  -1  -8 -19   11.51    6.11
   1   8  20   35.09   11.31
  -1  -8 -20   47.44   14.04
  -1  -8 -20   35.74   10.60
  -1  -8 -21    4.97    4.92
   1   8  21  -18.63    8.57
  -1  -8 -21   -8.06    5.96
  -1  -8 -22    9.39    8.31
   1   8  22   17.18    8.19
   1   8  22   13.17    7.65
  -1  -9  13   35.16   11.61
   1   9 -13   32.00   14.65
  -1  -9  12   17.87    9.15
   1   9 -12    9.90   11.18
  -1  -9  11  143.66   20.48
  -1  -9  10   50.52   11.60
  -1  -9   9  134.98   18.08
   1   9  -9  118.48   18.71
  -1  -9   8   -5.30    5.17
   1   9  -8    3.74    4.32
  -1  -9   7  430.59   22.68
  -1  -9   7  389.79   29.06
   1   9  -7  429.72   33.10
  -1  -9   6  170.58   13.94
  -1  -9   6  179.67   18.64
   1   9  -6  174.04   20.30
  -1  -9   5   65.92    9.00
  -1  -9   5   69.50   11.49
   1   9  -5   71.73   12.92
  -1  -9   4   34.90    6.78
  -1  -9   4   45.79    9.09
   1   9  -4   41.50    9.64
  -1  -9   3  740.32   31.75
  -1  -9   3  745.76   34.83
   1   9  -3  679.77   36.58
   1   9  -2  101.41    9.29
  -1  -9   2  120.01   12.68
  -1  -9   2  104.55   11.48
   1   9  -1  166.52   10.45
   1   9  -1  190.20   15.09
  -1  -9   1  164.55   15.13
   1   9   0  106.46    7.11
  -1  -9   0  107.59   11.74
   1   9   0  116.55   11.05
  -1  -9  -1  457.41   25.83
   1   9   1  486.82   22.19
   1   9   1  474.75   25.07
  -1  -9  -2  236.02   18.02
   1   9   2  227.31   13.94
   1   9   2  223.71   16.10
  -1  -9  -3  770.51   34.00
   1   9   3  769.84   27.09
   1   9   3  817.09   31.85
  -1  -9  -4   53.81    8.91
   1   9   4   35.63    6.87
  -1  -9  -5  287.11   19.70
   1   9   5  326.68   19.20
  -1  -9  -5  315.71   17.95
  -1  -9  -6   54.78    8.14
   1   9   6   41.49    6.87
  -1  -9  -6   44.95    6.77
  -1  -9  -7  453.50   25.26
   1   9   7  516.35   24.30
  -1  -9  -7  458.77   23.58
   1   9   8   68.38    8.62
  -1  -9  -8   56.94    8.31
  -1  -9  -8   65.76   11.20
  -1  -9  -8   64.22    8.89
  -1  -9  -9   67.39    9.42
  -1  -9  -9   97.81   13.98
  -1  -9  -9   77.95   10.18
  -1  -9 -10   11.34    4.81
  -1  -9 -10    7.88    3.42
  -1  -9 -10    9.78    5.52
  -1  -9 -11  356.92   21.75
  -1  -9 -11  339.12   27.89
  -1  -9 -12    3.73    2.83
  -1  -9 -12   -3.96    3.53
  -1  -9 -13   12.92    4.60
  -1  -9 -13    6.35    7.38
  -1  -9 -14  131.17   12.87
  -1  -9 -14  145.83   19.58
  -1  -9 -15  100.28   11.17
  -1  -9 -15  124.94   19.49
  -1  -9 -16   41.63    7.31
  -1  -9 -16   21.17    9.44
  -1  -9 -17   46.91    7.64
   1   9  17   41.85   11.57
  -1  -9 -17   35.74   11.10
   1   9  18   31.99   10.11
  -1  -9 -18   40.73   12.78
  -1  -9 -19   10.97    8.78
   1   9  19   17.87    7.83
   1   9  20   10.52    8.97
  -1  -9 -20   -7.16    8.33
  -1  -9 -20    1.21    3.23
   1   9  21   34.83   11.49
  -1  -9 -21    6.10    6.80
  -1  -9 -21   26.14   10.40
   1   9  22   14.94    8.07
   1   9  22    2.58    3.95
   1   9  23   38.67   12.75
   1   9  23   44.40   12.66
  -1 -10  13   -1.35    4.01
  -1 -10  12   20.02    8.18
   1  10 -12   18.58   11.74
  -1 -10  11   89.45   16.83
  -1 -10  10    6.75    5.99
  -1 -10   9   -0.27    3.23
   1  10  -9   10.56    6.74
  -1 -10   8   36.21    9.77
   1  10  -8   27.32    9.74
  -1 -10   7  128.68   12.71
  -1 -10   7  115.19   15.96
   1  10  -7  130.68   18.77
  -1 -10   6    1.08    2.54
  -1 -10   6    4.30    3.65
   1  10  -6    8.01    7.75
  -1 -10   5    3.39    1.99
  -1 -10   5    0.20    2.78
   1  10  -5   10.74    6.45
  -1 -10   4    0.35    1.90
  -1 -10   4   -0.71    2.14
   1  10  -4    6.52    5.58
   1  10  -3   30.61    5.95
  -1 -10   3   33.30    7.03
  -1 -10   3   32.52    7.63
   1  10  -3   36.30    8.91
   1  10  -2   21.39    4.55
  -1 -10   2   27.05    6.83
   1  10  -1  363.28   16.70
  -1 -10   1  396.02   23.92
  -1 -10   0    4.78    3.73
   1  10   0    0.99    2.55
  -1 -10  -1   85.34   11.25
   1  10   1   93.00    9.78
   1  10   1   84.00   11.24
   1  10   2   22.05    5.54
   1  10   2   18.42    4.21
  -1 -10  -2   17.90    5.50
   1  10   3    8.72    4.29
  -1 -10  -3   13.32    5.27
   1  10   3   10.72    3.24
  -1 -10  -4   62.58   10.01
   1  10   4   69.98    9.37
  -1 -10  -5   61.10    9.21
  -1 -10  -5   75.30    9.00
   1  10   5   77.20    9.76
  -1 -10  -6   83.58   10.96
   1  10   6   97.52   10.93
  -1 -10  -6   88.14    9.95
  -1 -10  -7  202.25   17.38
   1  10   7  223.65   16.52
  -1 -10  -7  222.67   16.51
  -1 -10  -8    8.20    3.89
   1  10   8    4.07    3.75
  -1 -10  -8    7.52    3.27
   1  10   9   70.17    9.44
  -1 -10  -9   69.21   10.09
  -1 -10  -9   76.61   12.40
  -1 -10  -9   66.62    9.72
  -1 -10 -10   56.79    9.44
  -1 -10 -10   46.25    7.98
  -1 -10 -10   72.05   13.30
  -1 -10 -11  195.79   16.70
  -1 -10 -11  200.31   22.22
  -1 -10 -12    4.62    3.53
  -1 -10 -12    6.04    6.08
  -1 -10 -13   10.80    4.91
  -1 -10 -13    2.12    3.73
  -1 -10 -14    3.72    3.33
  -1 -10 -14   -5.17    4.82
  -1 -10 -15   87.87   11.05
  -1 -10 -15   66.02   14.94
  -1 -10 -16    1.76    2.24
  -1 -10 -16   -8.67    5.90
  -1 -10 -17   10.31    4.27
  -1 -10 -17   16.42    9.13
   1  10  18   50.36   12.89
  -1 -10 -18   53.45   14.16
  -1 -10 -19   12.61    7.25
   1  10  19   27.70    9.81
   1  10  20   -0.34    4.64
  -1 -10 -20    7.99    5.03
   1  10  21    4.94    5.26
  -1 -10 -21   10.58    8.94
   1  10  22    7.40    6.74
   1  10  22   14.90    6.96
  -1 -10 -22   12.81   10.02
   1  10  23   29.41   11.00
   1  10  23   29.74   10.49
   1  10  24    2.78    5.75
  -1 -11  12   20.53    8.93
  -1 -11  11   79.14   15.93
  -1 -11  10   21.58    8.56
  -1 -11   9   22.67    8.42
   1  11  -9   11.55    6.49
  -1 -11   8   -3.20    4.86
   1  11  -8    6.68    6.32
  -1 -11   7   55.66   11.63
   1  11  -7   62.18   13.06
   1  11  -6    6.26    5.05
  -1 -11   6   10.87    4.49
  -1 -11   6    9.80    5.81
   1  11  -6   15.51    8.66
   1  11  -5   38.74    7.70
  -1 -11   5   37.09    7.21
  -1 -11   5   32.97    8.20
   1  11  -5   31.20    9.22
   1  11  -4    2.75    1.84
  -1 -11   4   -0.29    2.74
  -1 -11   4   -6.66    4.09
   1  11  -4    7.04    4.36
  -1 -11   3   12.21    4.40
   1  11  -3   11.62    3.94
   1  11  -3   15.37    6.96
  -1 -11   2   51.09    9.11
   1  11  -2   41.05    6.51
   1  11  -2   74.93   12.72
  -1 -11   1   24.68    7.30
   1  11  -1   15.73    3.42
  -1 -11   0  107.80   12.89
   1  11   0   98.00   13.36
  -1 -11  -1  102.01   13.04
   1  11   1   90.95   10.24
   1  11   1   86.23   12.08
   1  11   2   15.12    5.82
  -1 -11  -2   11.87    4.77
   1  11   2   17.34    4.62
  -1 -11  -3   99.83   12.87
   1  11   3  101.41    9.53
   1  11   3   99.01   12.04
   1  11   4   33.53    6.93
   1  11   4   30.64    5.08
  -1 -11  -4   43.79    8.60
  -1 -11  -5   32.76    8.67
   1  11   5   36.20    7.87
  -1 -11  -6   18.53    6.32
  -1 -11  -6   21.25    5.00
   1  11   6   25.33    6.47
  -1 -11  -7  122.97   13.89
   1  11   7  130.64   13.32
  -1 -11  -7  133.30   13.21
  -1 -11  -8    2.80    2.88
   1  11   8    5.46    3.92
  -1 -11  -8   -0.07    4.42
  -1 -11  -9    8.23    4.40
   1  11   9   11.98    4.60
  -1 -11  -9   15.94    6.54
   1  11  10   18.27    6.33
  -1 -11 -10    9.69    4.77
  -1 -11 -10   10.89    6.06
  -1 -11 -10    0.85    3.94
  -1 -11 -11  282.56   21.44
  -1 -11 -11  296.69   27.80
  -1 -11 -12  100.07   12.60
  -1 -11 -12   94.41   15.75
  -1 -11 -13   71.92   11.03
  -1 -11 -13   74.19   14.34
  -1 -11 -14   15.63    4.81
  -1 -11 -14    5.71    4.67
  -1 -11 -15  111.06   13.34
  -1 -11 -15  135.75   21.08
  -1 -11 -16  206.34   17.94
  -1 -11 -16  206.00   26.51
  -1 -11 -17   47.05    8.44
  -1 -11 -17   42.16   12.67
  -1 -11 -18    9.64    5.06
  -1 -11 -18    0.23    5.73
   1  11  19   99.27   18.82
  -1 -11 -19  113.56   21.50
  -1 -11 -20   -2.42    6.08
   1  11  20    8.38    6.91
   1  11  21   13.10    8.50
  -1 -11 -21    2.23    6.93
   1  11  22   -0.75    3.56
  -1 -11 -22    0.01    5.70
   1  11  23   38.16   13.25
   1  11  23   67.71   15.08
  -1 -12  11    2.29    4.68
  -1 -12  10   -1.25    5.67
  -1 -12   9   16.43    8.07
   1  12  -9   19.35    7.94
  -1 -12   8   10.11    5.28
   1  12  -8   11.34    7.41
  -1 -12   7    3.04    3.54
   1  12  -7    1.68    4.37
   1  12  -6   14.07    5.33
  -1 -12   6    3.51    2.05
  -1 -12   6    4.62    3.40
   1  12  -6    7.97    5.63
  -1 -12   5   -2.76    2.98
   1  12  -5    2.96    3.07
   1  12  -5   -0.57    4.28
  -1 -12   4  118.18   13.68
   1  12  -4  130.62   13.36
   1  12  -4  121.33   17.59
  -1 -12   3   11.62    4.71
   1  12  -3    4.23    2.29
   1  12  -3   10.61    6.22
  -1 -12   2    7.16    4.64
   1  12  -2    7.89    2.64
   1  12  -2   14.31    5.93
  -1 -12   1   27.97    7.94
   1  12   0   64.90   11.94
  -1 -12   0   70.80   11.00
   1  12   1   39.50    8.97
   1  12   1   34.05    6.63
  -1 -12  -1   36.31    8.35
   1  12   2   -0.10    3.58
   1  12   2   -0.33    1.62
  -1 -12  -3  143.37   16.19
   1  12   3  133.27   11.67
   1  12   3  138.38   15.06
  -1 -12  -4  172.85   17.90
   1  12   4  165.28   12.30
   1  12   4  140.43   14.86
   1  12   5    2.55    2.89
   1  12   5    3.23    2.15
  -1 -12  -5    4.93    3.88
  -1 -12  -6   86.86   12.13
   1  12   6  105.09   12.53
  -1 -12  -7   87.16   12.31
   1  12   7   92.86   12.02
  -1 -12  -7   77.85   10.61
  -1 -12  -8   59.38    9.41
   1  12   8   55.57    9.23
  -1 -12  -8   49.09    9.23
  -1 -12  -9   23.85    6.61
   1  12   9   32.40    7.48
  -1 -12  -9   37.79    8.53
   1  12  10    9.60    4.95
  -1 -12 -10    7.65    4.57
  -1 -12 -11   19.64    6.45
  -1 -12 -11   23.72    7.38
  -1 -12 -12  203.71   18.91
  -1 -12 -12  197.25   23.49
  -1 -12 -13   11.31    5.58
  -1 -12 -13    8.59    6.51
  -1 -12 -14  142.89   15.56
  -1 -12 -14  134.55   20.56
  -1 -12 -15   68.54   10.90
  -1 -12 -15   42.96   12.46
  -1 -12 -16   81.91   11.99
  -1 -12 -16   83.63   17.11
  -1 -12 -17  100.09   13.22
  -1 -12 -17  118.61   20.55
  -1 -12 -18   48.77    9.34
  -1 -12 -18   54.36   15.52
  -1 -12 -19   45.97   14.42
   1  12  20   11.48    6.27
  -1 -12 -20   20.03   10.25
   1  12  21   16.53    8.19
  -1 -12 -21    3.80    4.74
   1  12  22    1.77    3.37
  -1 -12 -22    2.33    5.40
   1  12  23    3.80    4.88
   1  12  23    4.14    4.28
  -1 -13  10   -0.94    3.82
  -1 -13   9   82.00   15.81
   1  13  -9   36.52   11.60
   1  13  -8    4.72    3.59
   1  13  -7   84.98   16.71
   1  13  -6  103.73   17.63
  -1 -13   5    0.95    2.78
   1  13  -5    7.51    5.36
  -1 -13   4    6.54    4.33
   1  13  -4   28.09   10.36
  -1 -13   3  470.26   28.85
   1  13  -3  361.17   21.77
   1  13  -3  399.48   32.17
  -1 -13   2    3.52    2.54
   1  13  -2    3.48    4.48
  -1 -13   1  184.99   18.91
   1  13  -1  136.51   18.21
  -1 -13   0   24.95    7.13
   1  13   0   22.60    7.72
  -1 -13  -1  126.17   15.71
   1  13   1  124.17   16.20
   1  13   2   59.89   10.66
  -1 -13  -2   61.48   10.86
   1  13   2   54.69    8.13
  -1 -13  -3  285.52   23.30
   1  13   3  275.60   17.89
   1  13   3  300.72   23.68
   1  13   4    3.85    3.77
   1  13   4    4.55    2.48
  -1 -13  -4    0.75    4.40
   1  13   5   -1.89    3.17
   1  13   5    3.70    2.66
   1  13   6  263.77   21.28
  -1 -13  -6  230.27    9.37
   1  13   6  219.23   14.15
  -1 -13  -6  244.01   21.85
   1  13   7  324.12   23.60
  -1 -13  -7  298.86   24.16
   1  13   8   -0.92    2.28
  -1 -13  -8    0.56    2.57
   1  13   9  312.46   22.92
  -1 -13  -9  293.44   23.85
   1  13  10   61.06   10.09
  -1 -13 -10   59.85   10.49
   1  13  11  177.17   17.64
  -1 -13 -11  178.24   18.49
  -1 -13 -12   17.44    5.84
  -1 -13 -12    4.76    4.16
  -1 -13 -13   10.56    4.91
  -1 -13 -13   15.91    6.77
  -1 -13 -14    4.97    3.89
  -1 -13 -14    3.51    4.59
  -1 -13 -15  185.06   18.49
  -1 -13 -15  178.65   24.68
  -1 -13 -16   -0.38    2.42
  -1 -13 -16   -1.91    6.43
  -1 -13 -17  112.45   14.63
  -1 -13 -17  118.88   21.25
  -1 -13 -18    8.47    4.10
  -1 -13 -18    9.94    8.42
  -1 -13 -19   40.16    9.30
  -1 -13 -19   89.48   19.56
  -1 -13 -20    2.74    6.12
   1  13  21   21.18   10.05
  -1 -13 -21   32.25   12.27
   1  13  22    2.98    5.76
   1  13  23   19.56    9.26
   1  13  23   22.22    8.52
   1  13  24   21.23    8.83
   1  14  -9   13.58    7.85
   1  14  -8    4.66    4.86
   1  14  -7   35.48   12.37
   1  14  -6    8.80    6.97
  -1 -14   5    8.34    4.81
   1  14  -5    3.56    6.22
  -1 -14   4   14.45    6.00
   1  14  -4   25.00    9.32
  -1 -14   3   15.35    6.06
   1  14  -3    4.33    4.61
  -1 -14   2   89.73   13.84
   1  14  -2   98.38   16.32
   1  14  -2   84.50   15.93
   1  14  -1    4.73    4.35
  -1 -14   1    6.49    3.81
   1  14   0   -0.27    3.07
  -1 -14   0    2.99    4.13
   1  14   1   11.58    4.80
  -1 -14  -1   17.14    6.02
   1  14   2   38.84    9.11
  -1 -14  -2   36.41    8.47
   1  14   3   63.17   11.44
  -1 -14  -3   58.83   11.03
   1  14   3   60.04    8.56
  -1 -14  -4  286.39   24.95
   1  14   4  247.14   16.48
   1  14   4  236.85   21.85
   1  14   5   10.69    4.79
   1  14   5    8.89    2.94
  -1 -14  -5    9.46    5.12
   1  14   6    4.37    4.28
   1  14   6    0.73    1.21
  -1 -14  -6    1.55    3.01
   1  14   7  171.13   17.95
   1  14   7  114.63   10.03
  -1 -14  -7  155.62   17.76
   1  14   8   -0.64    2.74
  -1 -14  -8   13.13    8.20
   1  14   9   26.57    7.35
  -1 -14  -9   22.41    7.20
   1  14  10   15.48    6.01
  -1 -14 -10    9.72    5.61
   1  14  11   98.00   13.63
  -1 -14 -11  113.67   15.30
   1  14  12  140.76   16.33
  -1 -14 -12   95.79   13.79
  -1 -14 -13    9.55    6.27
  -1 -14 -13   -0.81    4.52
  -1 -14 -14    1.24    2.25
  -1 -14 -14    1.60    6.55
  -1 -14 -15   97.57   14.17
  -1 -14 -15   65.46   14.99
  -1 -14 -16   25.09    6.78
  -1 -14 -16   34.71   11.62
  -1 -14 -17   43.34    9.40
  -1 -14 -17   54.53   14.76
  -1 -14 -18    0.61    2.42
  -1 -14 -18    1.74    6.44
  -1 -14 -19    0.13    2.58
  -1 -14 -19   27.86   12.15
  -1 -14 -20    4.57    9.18
  -1 -14 -21    8.26    8.43
   1  14  21    2.39    5.94
   1  14  22    4.64    4.25
   1  15  -8   -4.68    5.65
   1  15  -7   70.84   16.27
   1  15  -6    6.49    5.62
   1  15  -5   10.80    7.09
  -1 -15   4    6.20    4.49
   1  15  -4   13.20    8.22
   1  15  -4    1.51    6.12
  -1 -15   3   23.64    7.08
   1  15  -3   14.65    7.46
   1  15  -3   23.51    8.72
  -1 -15   2    8.20    5.01
   1  15  -2    5.15    4.17
   1  15  -2   -2.40    5.43
  -1 -15   1   70.10   12.14
   1  15  -1   47.96   11.75
   1  15  -1   66.59   13.68
   1  15   0    9.99    6.17
  -1 -15   0   15.33    6.16
   1  15   1   31.17    8.80
  -1 -15  -1   28.09    9.55
   1  15   2   20.41    7.36
  -1 -15  -2   14.91    5.65
   1  15   3    7.27    6.58
  -1 -15  -3   12.69    5.64
   1  15   4   40.27    9.62
  -1 -15  -4   25.00    7.74
   1  15   5   79.94   13.19
  -1 -15  -5   93.38   14.93
   1  15   6    6.13    3.53
  -1 -15  -6    7.87    7.23
   1  15   7  197.78   20.20
  -1 -15  -7  185.44   20.40
   1  15   8   29.38    8.26
  -1 -15  -8   21.72    7.27
   1  15   9   28.62    7.84
  -1 -15  -9   32.57    9.66
   1  15  10   47.16    9.62
  -1 -15 -10   38.34    9.77
   1  15  11  121.47   15.57
  -1 -15 -11  103.61   15.56
   1  15  12    7.31    4.37
  -1 -15 -12    8.97    5.95
  -1 -15 -13   18.69    7.23
  -1 -15 -14    6.03    4.29
  -1 -15 -15  109.22   15.72
  -1 -15 -15  103.62   20.40
  -1 -15 -16    3.21    3.00
  -1 -15 -16    3.17    6.00
  -1 -15 -17   92.58   13.99
  -1 -15 -17  104.46   20.47
  -1 -15 -18    4.49    4.31
  -1 -15 -18   -2.34    5.77
  -1 -15 -19    9.97    5.03
  -1 -15 -19   18.04    9.27
  -1 -15 -20  116.10   23.90
  -1 -15 -21   -5.57    8.04
   1  16  -7   12.88    8.41
   1  16  -6   -8.71    6.51
   1  16  -6   -0.14    5.88
   1  16  -5  -15.24    7.89
   1  16  -5    2.43    5.92
   1  16  -4   32.39   11.67
   1  16  -4   31.98   10.39
  -1 -16   3    0.35    3.06
   1  16  -3    7.80    7.61
   1  16  -3    4.98    5.02
  -1 -16   2   23.31    7.14
   1  16  -2   11.48    6.49
   1  16  -2   21.79    8.61
  -1 -16   1   27.41    7.76
   1  16  -1   26.25   10.19
   1  16  -1   12.23    6.97
   1  16   0   53.67   13.22
  -1 -16   0   54.89   11.26
   1  16   1   36.99   10.58
  -1 -16  -1   62.49   11.90
   1  16   2    3.20    4.29
  -1 -16  -2    0.33    3.60
   1  16   3    2.58    3.27
  -1 -16  -3    9.82    5.55
   1  16   4   26.73    9.31
  -1 -16  -4   15.00    6.50
   1  16   5    5.21    5.05
  -1 -16  -5    2.60    2.96
   1  16   6   16.40    6.81
  -1 -16  -6   24.89    8.36
   1  16   7   12.82    5.87
  -1 -16  -7   11.53    7.09
   1  16   8   14.69    6.39
  -1 -16  -8   19.00    7.22
   1  16   9   16.60    5.83
  -1 -16  -9   16.28    6.85
   1  16  10    6.56    4.49
  -1 -16 -10   17.03    6.98
   1  16  11   50.87   10.88
  -1 -16 -11   48.94   11.28
   1  16  12  224.61   22.63
  -1 -16 -12  208.33   22.38
   1  16  13    3.26    4.67
  -1 -16 -13   10.73    6.63
  -1 -16 -14   -0.16    4.28
  -1 -16 -15   22.60    8.10
  -1 -16 -16   11.44    5.94
  -1 -16 -16   18.11    9.71
  -1 -16 -17    5.36    4.38
  -1 -16 -17   12.32    8.00
  -1 -16 -18   32.72    9.19
  -1 -16 -18   58.70   17.31
  -1 -16 -19    9.54    4.46
  -1 -16 -19   13.49    7.12
  -1 -16 -20   -1.04    5.98
   1  17  -6   43.46   15.27
   1  17  -6   33.11   12.74
   1  17  -5   13.14    8.56
   1  17  -5   -2.54    4.53
   1  17  -4    3.91    3.64
   1  17  -4    9.59    8.54
   1  17  -3  137.07   23.81
   1  17  -3  110.21   19.07
  -1 -17   2   34.74    9.36
   1  17  -2   19.05    9.99
   1  17  -2   21.39    9.22
  -1 -17   1   24.97    9.13
   1  17  -1   23.41    9.74
   1  17  -1    7.03    7.38
  -1 -17   0    3.23    3.83
   1  17   0    1.96    3.93
   1  17   0    2.35    3.76
  -1 -17  -1   83.52   14.33
   1  17   1   50.59   12.84
  -1 -17  -2    1.99    3.30
   1  17   2   -2.42    3.59
  -1 -17  -3   22.09    8.70
   1  17   3    5.96    4.20
  -1 -17  -4    3.55    4.42
   1  17   4    9.60    6.50
  -1 -17  -5   27.24    7.92
   1  17   5   27.43    8.09
  -1 -17  -6  169.09   20.79
   1  17   6  167.41   20.84
   1  17   7  124.89   17.73
  -1 -17  -7  106.94   16.37
   1  17   8   20.78    7.04
  -1 -17  -8   21.96    8.20
   1  17   9   62.23   12.65
  -1 -17  -9   97.77   15.69
   1  17  10   20.33    7.53
  -1 -17 -10   20.63    7.28
   1  17  11  190.07   21.07
  -1 -17 -11  166.40   20.88
   1  17  12    5.56    3.62
  -1 -17 -12    4.01    4.51
   1  17  13   85.93   14.40
  -1 -17 -13  105.79   16.52
  -1 -17 -14   31.62    9.09
  -1 -17 -15  119.33   17.53
  -1 -17 -16   38.56   10.12
  -1 -17 -17    9.75    5.88
  -1 -17 -18   41.18   10.62
  -1 -17 -18   37.61   13.17
  -1 -17 -19   83.56   14.43
  -1 -17 -19   69.58   18.32
  -1 -17 -20    4.49    3.83
  -1 -17 -20   -5.30    5.79
   1  18  -5    4.18    4.27
   1  18  -4   31.51   13.06
   1  18  -4   48.04   14.80
   1  18  -3    5.93    7.95
   1  18  -3   11.56    7.37
  -1 -18   2    3.33    4.34
   1  18  -2   15.95   10.12
   1  18  -2    8.99    7.72
  -1 -18   1    4.45    4.63
   1  18  -1   -0.15    4.01
   1  18  -1   -0.65    5.02
  -1 -18   0   19.82    7.23
   1  18   0    7.91    5.09
   1  18   0   12.49    6.78
  -1 -18  -1   15.18    6.35
   1  18   1   32.34   10.13
  -1 -18  -2   -0.91    3.41
   1  18   2   -1.12    3.33
  -1 -18  -3    5.73    4.29
   1  18   3    6.92    3.91
  -1 -18  -4   86.72   15.07
   1  18   4   54.72   12.75
  -1 -18  -5   14.65    7.04
   1  18   5    8.39    5.12
  -1 -18  -6   29.04    9.84
   1  18   6   11.30    6.53
  -1 -18  -7   16.83    7.08
   1  18   7   12.77    6.19
  -1 -18  -8   78.50   14.41
   1  18   8   50.70   12.18
  -1 -18  -9   49.61   11.74
   1  18   9   60.07   12.29
  -1 -18 -10   14.17    6.20
   1  18  10   28.89    8.15
  -1 -18 -11   15.79    8.14
   1  18  11   11.28    5.67
  -1 -18 -12    6.48    5.69
   1  18  12   -0.45    4.07
  -1 -18 -13    1.32    3.01
   1  18  13    1.77    3.88
  -1 -18 -14   -2.35    4.32
   1  18  14   10.99    6.39
  -1 -18 -15   20.30    8.18
  -1 -18 -16   71.66   13.79
  -1 -18 -17   30.13    9.34
  -1 -18 -18    2.00    4.89
  -1 -18 -19    2.07    5.39
  -1 -18 -20    8.20    4.87
   1  19  -3   20.73   10.19
   1  19  -2    5.95    7.30
   1  19  -2    1.10    3.68
  -1 -19   1    9.55    5.73
   1  19  -1   15.68    9.25
   1  19  -1   18.33    8.20
  -1 -19   0    8.07    5.45
   1  19   0    2.63    4.55
  -1 -19  -1   20.80    7.84
   1  19   1   10.76    7.50
   1  19   1   -3.19    4.70
  -1 -19  -2   -2.68    4.82
   1  19   2    4.03    4.08
  -1 -19  -3    4.93    5.20
   1  19   3   -2.59    5.31
  -1 -19  -4   11.06    5.88
   1  19   4   11.24    5.62
  -1 -19  -5   -1.09    5.83
   1  19   5    8.20    6.01
  -1 -19  -6  152.25   20.79
   1  19   6  133.75   20.06
  -1 -19  -7    9.87    6.78
   1  19   7    0.05    3.97
  -1 -19  -8    0.91    3.72
   1  19   8    3.33    4.37
  -1 -19  -9   87.08   15.92
   1  19   9   63.17   13.66
  -1 -19 -10    9.02    5.53
   1  19  10    3.66    5.09
  -1 -19 -11   37.43   10.68
   1  19  11   23.91    7.95
  -1 -19 -12    5.00    3.32
  -1 -19 -13   11.35    6.20
  -1 -19 -14    2.52    2.92
  -1 -19 -15   52.97   12.75
  -1 -19 -16   15.94    7.37
  -1 -19 -17   34.17   10.11
  -1 -19 -18   20.30    8.45
  -1 -19 -19   14.29    6.83
  -1 -19 -20    2.47    4.33
  -1 -20   0    0.58    2.99
   1  20   0   -0.76    3.77
  -1 -20  -1   63.26   14.31
   1  20   1   58.95   14.85
  -1 -20  -2   31.55    9.87
  -1 -20  -3    3.36    4.55
  -1 -20  -4   43.26   11.69
  -1 -20  -5   33.70   10.73
  -1 -20  -6    4.98    5.10
  -1 -20  -7   -3.09    4.14
  -1 -20  -8    3.53    4.83
  -1 -20  -9    5.03    4.59
  -1 -20 -10    5.36    5.18
  -1 -20 -11   72.41   15.04
  -1 -20 -12   51.80   13.48
  -1 -20 -13   33.95   10.06
  -1 -20 -14    1.72    4.11
  -1 -20 -15   12.32    6.88
  -1 -20 -16    6.09    5.43
  -1 -20 -17   -4.40    5.06
  -1 -20 -18   14.23    6.95
  -1 -20 -19    0.30    2.59
  -1 -21  -4   28.02    9.53
  -1 -21  -5   39.91   11.87
  -1 -21  -6   60.97   14.32
  -1 -21  -7   52.52   13.02
  -1 -21  -8    3.49    6.27
  -1 -21  -9   52.45   13.37
  -1 -21 -10   43.04   12.09
  -1 -21 -11   27.84    9.90
  -1 -21 -12    4.88    3.94
  -1 -21 -13   22.27    9.35
  -1 -21 -14   46.40   12.49
  -2  21  14   15.56    9.44
  -2  21  13    2.21    3.53
  -2  21  12   10.22    5.10
  -2  21  11   -2.84    4.92
  -2  21  10    3.61    6.46
  -2  21   9   29.73   12.77
  -2  21   8    3.87    5.05
  -2  21   7    0.01    5.51
  -2  21   6   -9.44    7.41
  -2  21   5   -0.75    4.17
  -2  21   4   62.03   18.26
  -2  20  16   29.04   11.39
  -2  20  15   -0.02    3.45
  -2  20  14   90.89   19.20
  -2  20  13    6.90    8.89
  -2  20  12    9.13    7.18
  -2  20  11   21.02    9.56
  -2  20  10   34.31   12.80
  -2  20   9    2.27    5.39
  -2  20   8  143.68   24.58
  -2  20   7    2.85    7.86
  -2  20   6   34.82   12.90
  -2  20   5   57.15   15.90
  -2  20   4    3.86    7.17
  -2  20   3   12.59    8.67
  -2  20   2   12.14    9.18
  -2  19  19   13.67    7.73
  -2  19  18   27.85   10.43
  -2  19  17   16.57    8.67
   2 -19 -17    6.37    6.61
  -2  19  16   11.14    8.42
   2 -19 -16    8.76    6.66
  -2  19  16    9.37    6.04
  -2  19  15    4.46    6.31
  -2  19  15    1.36    3.50
  -2  19  14   11.29    7.15
  -2  19  13    5.13    4.95
  -2  19  12    2.69    6.51
  -2  19  11   10.98    8.55
  -2  19  10   14.88    8.09
  -2  19   9   -0.09    5.04
  -2  19   8   -1.37    3.53
  -2  19   7   34.28   11.98
  -2  19   6   38.86   12.40
  -2  19   5   -0.88    3.65
  -2  19   4   13.64    7.55
  -2  19   3    2.08    4.49
  -2  19   2   -0.48    4.57
   2 -19  -1   -0.01    3.42
  -2  19   1    8.94    8.80
  -2  19   0    2.54    5.89
  -2  19   0   13.16    8.37
   2 -19   0    7.93    6.62
   2 -19   1  -10.18    6.95
  -2  19  -1    6.96    7.28
   2 -18 -19   11.36    7.16
  -2  18  19    9.63    7.08
   2 -18 -18   24.58   10.12
  -2  18  18   14.18    8.13
   2 -18 -17    9.33    7.33
  -2  18  17    5.92    5.11
  -2  18  16    9.13    6.52
  -2  18  15   64.33   16.25
  -2  18  15   38.48   11.58
  -2  18  14   12.42    7.20
  -2  18  13    0.37    4.32
  -2  18  12   68.02   16.03
  -2  18  11   52.51   13.37
  -2  18  10   24.78    9.76
  -2  18   9   10.59    7.30
  -2  18   8   10.62    8.04
  -2  18   7    2.86    4.44
  -2  18   6   28.50   10.68
  -2  18   5    6.39    5.86
  -2  18   4    0.11    3.60
  -2  18   3   14.11    8.42
  -2  18   2   13.04    8.27
  -2  18   1    5.24    3.88
  -2  18   0   19.34   10.81
  -2  18   0   16.94    9.12
  -2  18  -1    7.96    9.30
  -2  18  -1    2.45    4.30
   2 -18   1   12.28    6.18
  -2  18  -2   30.43   12.73
  -2  18  -2   28.15   10.79
   2 -18   2   64.21   14.69
  -2  18  -3   -6.26    5.50
  -2  18  -4   48.94   14.00
   2 -17 -19    4.47    4.29
   2 -17 -18   22.22    9.65
  -2  17  18   21.47    9.18
  -2  17  17   13.35    7.82
  -2  17  17    0.57    3.80
  -2  17  16   -5.55    3.19
  -2  17  15   16.61    8.44
  -2  17  15    5.43    4.90
  -2  17  14    2.29    5.66
  -2  17  13    4.79    5.59
  -2  17  12   13.30    7.73
  -2  17  11    8.98    7.70
  -2  17  10   81.65   16.19
  -2  17   9   21.05    9.81
  -2  17   8    8.50    4.67
  -2  17   7    4.05    5.06
  -2  17   6    2.60    3.59
  -2  17   5   17.34    8.44
  -2  17   4   33.56   11.59
  -2  17   3   21.49    9.51
  -2  17   2    8.05    6.26
  -2  17   1    9.21    6.87
  -2  17   0   14.41    7.96
  -2  17  -1   81.22   18.83
  -2  17  -1  103.27   18.67
  -2  17  -2   35.40   13.36
  -2  17  -2   22.65    9.48
   2 -17   2   27.68    9.86
  -2  17  -3    3.57    5.95
   2 -17   3   12.80    6.37
  -2  17  -3   18.91    8.53
  -2  17  -4    1.67    4.27
  -2  16  18   -0.25    4.53
   2 -16 -18   -2.76    4.96
   2 -16 -18    5.26    4.73
  -2  16  18    4.39    4.12
   2 -16 -17    7.56    6.86
  -2  16  17   23.20   11.11
  -2  16  16   12.09    6.39
  -2  16  15    4.80    5.12
  -2  16  15    5.85    6.09
  -2  16  14  136.31   21.84
  -2  16  13    6.74    6.35
  -2  16  12   23.87    8.72
  -2  16  11    9.11    5.74
  -2  16  10  164.80   23.15
  -2  16   9   17.66    8.53
  -2  16   8   71.55   15.45
  -2  16   7    2.70    3.09
  -2  16   6   17.49    8.17
  -2  16   5   57.65   14.02
  -2  16   4  127.86   20.62
  -2  16   3    0.08    3.46
  -2  16   2  164.88   24.14
  -2  16   1   42.98   12.60
  -2  16   0   83.02   18.12
  -2  16  -1   11.93    6.84
  -2  16  -1   10.73    6.97
  -2  16  -2   82.20   18.97
  -2  16  -2   77.82   15.76
  -2  16  -3   16.83    9.84
  -2  16  -3   32.66   10.46
  -2  16  -4   27.46   12.30
  -2  16  -4   13.71    7.84
  -2  16  -5   12.41    6.24
  -2  16  -5   14.33    8.51
  -2  15  19   32.62   12.44
   2 -15 -19   37.61   15.63
  -2  15  18   -5.26    4.61
  -2  15  18    6.54    6.12
   2 -15 -18   -1.27    5.02
   2 -15 -18    7.85    4.09
  -2  15  17  -13.54    9.61
   2 -15 -17    6.12    6.94
  -2  15  17    3.45    4.94
  -2  15  16   40.39   13.08
   2 -15 -16   32.96   12.56
  -2  15  16   56.26   12.55
   2 -15 -15   16.19    9.09
  -2  15  15   11.01    6.20
  -2  15  14   83.05   16.52
  -2  15  13  120.59   19.56
  -2  15  12    0.83    4.95
  -2  15  11   14.40    7.08
  -2  15  10    6.13    6.40
  -2  15   9   39.00   11.35
  -2  15   8   33.57   10.46
  -2  15   7    1.34    3.66
  -2  15   6   39.98   11.20
  -2  15   5   14.33    7.57
  -2  15   4    4.09    5.45
  -2  15   3  143.77   21.10
  -2  15   2    9.35    6.91
  -2  15   1   24.51    9.09
  -2  15   1   19.71    6.09
  -2  15   0    4.75    5.65
  -2  15   0    1.26    2.25
  -2  15  -1   55.82   14.97
  -2  15  -1   49.06   10.13
  -2  15  -2   36.15   12.59
  -2  15  -2   21.48    7.97
  -2  15  -3   -3.93    4.94
  -2  15  -3    3.83    4.62
  -2  15  -4    7.18    7.36
  -2  15  -4   13.19    6.42
  -2  15  -5   57.00   13.43
  -2  15  -5   51.24   16.00
  -2  15  -6    3.36    5.66
  -2  15  -6   -1.65    3.30
  -2  14  19   -1.68    3.41
   2 -14 -19   -4.14    7.00
  -2  14  18   74.13   13.28
  -2  14  18  122.46   23.12
   2 -14 -18   99.82   21.25
   2 -14 -18  107.40   16.66
  -2  14  17    7.31    7.70
   2 -14 -17   17.18    9.40
  -2  14  17   14.71    6.37
  -2  14  16    7.35    7.33
   2 -14 -16   12.61    8.79
  -2  14  16   11.25    5.77
   2 -14 -15   42.08   12.38
  -2  14  15   29.61    9.18
  -2  14  14   38.84   11.38
   2 -14 -14   31.08   10.70
  -2  14  13    1.35    3.95
  -2  14  12   32.44   10.35
  -2  14  11    7.00    6.09
  -2  14  10    6.95    6.31
  -2  14   9   13.70    7.72
  -2  14   8   14.61    7.95
  -2  14   7   25.81    9.01
  -2  14   6  634.78   42.92
  -2  14   5    7.00    7.08
  -2  14   4   -3.79    3.56
  -2  14   3   17.90    7.00
  -2  14   2   29.46   11.58
  -2  14   1   -1.02    2.95
  -2  14   0  128.99   20.61
  -2  14   0   96.90   13.05
  -2  14  -1   13.09    6.97
  -2  14  -1   11.18    5.16
  -2  14  -2   28.46   10.71
  -2  14  -2   17.69    6.33
  -2  14  -3   88.00   15.60
  -2  14  -3   63.30   16.74
  -2  14  -3   51.99   10.67
  -2  14  -4   29.19    9.67
  -2  14  -4   31.08   12.12
  -2  14  -4   17.53    6.38
  -2  14  -5    3.52    4.56
  -2  14  -5    3.81    4.33
  -2  14  -6   -0.75    4.44
  -2  14  -6    4.00    4.46
  -2  14  -7   43.14   14.30
  -2  13  20   19.30   11.07
  -2  13  19   11.17    6.09
   2 -13 -19    6.64    6.80
  -2  13  18    4.96    5.42
   2 -13 -18   -0.94    6.77
   2 -13 -18   -1.61    3.60
  -2  13  17   44.71    9.96
  -2  13  17   34.78   11.02
   2 -13 -17   38.03   12.65
  -2  13  16   45.19   12.93
   2 -13 -16   25.61    9.50
  -2  13  16   36.62    9.13
  -2  13  15   15.16    8.28
   2 -13 -15    7.51    5.59
  -2  13  15   24.25    8.00
   2 -13 -14   66.20   15.33
  -2  13  14   75.75   13.45
  -2  13  13    7.14    6.20
   2 -13 -13    5.34    6.79
  -2  13  12   84.51   15.53
   2 -13 -12   55.69   14.03
  -2  13  11   40.13   10.88
  -2  13  10   17.98    7.33
  -2  13   9   13.11    6.55
  -2  13   8   -0.64    3.17
  -2  13   7   32.10    9.97
  -2  13   6   59.89   12.82
  -2  13   5   22.81    8.97
   2 -13  -4  145.20   13.84
  -2  13   4  149.90   19.79
  -2  13   3    1.64    3.63
   2 -13  -3    0.63    1.77
  -2  13   2   20.24    8.07
  -2  13   1   10.52    6.90
  -2  13   0  151.64   21.31
  -2  13   0  129.31   14.27
  -2  13  -1   28.86    9.85
  -2  13  -1    8.84    4.54
  -2  13  -2   50.15   12.97
   2 -13   2   39.82    7.25
  -2  13  -2   29.97    7.72
  -2  13  -3    2.98    6.43
  -2  13  -3    5.17    4.15
   2 -13   3   -0.99    1.82
  -2  13  -3    4.57    5.16
  -2  13  -4   24.63   11.79
  -2  13  -4   28.73    8.73
   2 -13   4   23.70    6.65
  -2  13  -4   16.10    6.33
  -2  13  -5    6.56    8.50
  -2  13  -5   14.68    6.99
   2 -13   5   11.85    4.91
  -2  13  -5    6.76    5.13
  -2  13  -6   18.59    9.67
  -2  13  -6   12.73    5.67
   2 -13   6   11.97    5.90
  -2  13  -7   -0.31    2.39
   2 -13   7    1.13    2.83
  -2  13  -7   -4.02    3.92
   2 -13   8   30.15    8.30
  -2  13  -8   22.46   11.11
  -2  13  -9    0.95    6.21
   2 -12 -20   20.28   10.14
  -2  12  20   39.07   13.98
  -2  12  19   66.57   16.88
   2 -12 -19   35.93   13.71
   2 -12 -18    8.41    6.99
  -2  12  18   10.81    6.87
  -2  12  18   10.14    4.94
  -2  12  17   -2.81    3.48
   2 -12 -17   -6.16    5.78
  -2  12  17   -1.17    2.64
  -2  12  17    7.54    7.91
  -2  12  16  208.00   20.54
  -2  12  16  162.82   16.28
  -2  12  16  172.80   24.58
   2 -12 -16  175.50   25.75
  -2  12  15    9.13    6.52
  -2  12  15   -0.43    2.37
   2 -12 -15   15.81    8.88
  -2  12  15    9.01    4.05
  -2  12  14   56.34   13.37
   2 -12 -14   60.30   13.89
  -2  12  14   59.86    8.29
  -2  12  14   54.52   10.87
  -2  12  13  101.81   17.56
  -2  12  13   70.13    8.55
   2 -12 -13   80.29   16.67
  -2  12  13   84.62   13.53
  -2  12  12    8.33    5.70
  -2  12  12    0.11    1.33
   2 -12 -12    4.92    5.69
  -2  12  11   21.30    7.70
   2 -12 -11   -0.21    4.78
  -2  12  10  137.61   18.79
  -2  12   9  163.55   20.33
  -2  12   8   83.86   15.58
  -2  12   7   41.56   10.70
  -2  12   6  419.54   32.32
  -2  12   5    8.28    6.31
   2 -12  -4  182.37   15.55
  -2  12   4  185.73   21.26
  -2  12   3   29.38    9.65
   2 -12  -3   16.84    4.38
   2 -12  -2  119.81   12.18
  -2  12   2  132.21   18.66
  -2  12   1    6.29    4.79
  -2  12   0   50.46   11.93
  -2  12   0   32.16    7.31
  -2  12  -1    8.80    6.84
   2 -12   1   12.27    4.04
  -2  12  -1   16.45    6.03
  -2  12  -2  121.90   19.41
   2 -12   2  105.36   11.65
  -2  12  -2   85.32   11.96
  -2  12  -3  250.22   23.81
   2 -12   3  226.94   18.30
  -2  12  -3  198.11   19.14
  -2  12  -3  232.09   27.49
  -2  12  -4   42.85   14.90
  -2  12  -4   23.18    7.38
   2 -12   4   18.57    5.36
  -2  12  -4   27.70    7.16
  -2  12  -5    6.64    6.64
  -2  12  -5    5.47    4.66
   2 -12   5    2.82    3.41
  -2  12  -5    6.90    5.05
  -2  12  -6   56.01   11.41
   2 -12   6   45.08    9.32
  -2  12  -6   47.36   12.93
  -2  12  -6   38.80   10.04
  -2  12  -7   19.05    7.41
  -2  12  -7   19.69    6.56
   2 -12   7   23.45    7.75
  -2  12  -7   26.42   11.51
  -2  12  -8  160.03   21.14
   2 -12   8  139.62   18.35
   2 -12   9    3.29    3.48
   2 -12  10    4.62    4.73
   2 -12  11   17.94    7.82
   2 -12  12   11.32    5.93
  -2  11  21   -2.76    4.59
  -2  11  21    3.44    5.83
   2 -11 -20    4.94    5.56
  -2  11  20   -1.65    2.91
  -2  11  20   -2.68    7.04
  -2  11  19    1.99    3.58
   2 -11 -19   12.02    7.27
  -2  11  19   14.80    5.87
  -2  11  18   17.18    7.88
   2 -11 -18   10.30    5.96
  -2  11  18    6.29    3.86
   2 -11 -17   26.99   10.58
  -2  11  17   12.22    5.41
  -2  11  17   15.12    5.38
  -2  11  16   -4.05    3.16
  -2  11  16    1.10    1.92
  -2  11  16    5.81    5.66
  -2  11  15   77.39   12.04
   2 -11 -15   80.44   17.11
  -2  11  15   93.17   17.54
  -2  11  15  100.51   13.16
  -2  11  14   51.18    8.64
  -2  11  14   63.75   14.27
   2 -11 -14   57.39   14.53
  -2  11  14   63.78   11.26
  -2  11  13   97.74   13.59
  -2  11  13   98.25   10.77
   2 -11 -13  112.11   18.55
  -2  11  12   94.75   16.23
   2 -11 -12   82.76   17.13
  -2  11  12   85.67    9.35
  -2  11  11   -0.96    3.79
  -2  11  11    1.19    1.84
   2 -11 -11   -0.68    5.81
  -2  11  10   16.61    6.99
   2 -11 -10   19.53    7.97
  -2  11  10   15.04    3.37
  -2  11   9    9.49    6.92
  -2  11   8   10.01    5.81
  -2  11   7   84.09   14.67
  -2  11   6    4.02    5.54
  -2  11   5  260.41   24.18
  -2  11   4   42.72   10.05
   2 -11  -3  393.22   22.79
  -2  11   3  426.91   31.39
  -2  11   2   92.88   15.13
   2 -11  -2   91.92   10.50
   2 -11  -1    0.39    1.44
  -2  11   1    2.91    3.19
   2 -11   0  122.52   10.13
  -2  11   0  123.99   18.07
  -2  11  -1   30.81    9.81
   2 -11   1   30.14    5.30
  -2  11  -1   26.74    6.36
  -2  11  -2    2.12    4.42
   2 -11   2    5.78    3.25
  -2  11  -2    7.66    4.31
   2 -11   3  221.89   17.42
  -2  11  -3  197.99   18.30
  -2  11  -3  221.50   25.06
  -2  11  -4    1.50    8.15
  -2  11  -4    4.82    4.98
   2 -11   4   10.37    5.34
  -2  11  -4    5.62    5.03
  -2  11  -5    5.44    3.95
  -2  11  -5    6.57    4.52
   2 -11   5    8.00    4.43
  -2  11  -5    6.15    6.88
  -2  11  -5   10.26    5.45
  -2  11  -6    6.55    4.89
  -2  11  -6    5.16    4.34
   2 -11   6    0.94    2.44
  -2  11  -6   -3.06    2.44
  -2  11  -7    9.34    4.68
  -2  11  -7    4.43    2.97
   2 -11   7    2.73    3.32
  -2  11  -8   -0.98    1.96
  -2  11  -8   -4.05    5.29
   2 -11   8   -1.59    3.87
  -2  11  -9   79.29   14.78
   2 -11   9   87.56   14.89
  -2  11 -10    5.02    4.19
   2 -11  10    3.30    2.72
  -2  11 -11    3.48    4.86
   2 -11  11    0.02    2.89
   2 -11  12    4.04    4.87
   2 -11  13    1.69    3.08
  -2  10  22    1.83    3.60
  -2  10  21   -2.22    2.82
  -2  10  21   13.16    9.10
   2 -10 -21    4.81    8.34
  -2  10  20   34.23    9.99
   2 -10 -20   24.94   10.69
  -2  10  20   30.91   11.80
   2 -10 -20   27.48   11.36
  -2  10  19    7.79    4.82
  -2  10  19   -0.11    3.95
  -2  10  18  172.41   19.92
  -2  10  18  219.44   28.47
   2 -10 -18  153.01   25.46
  -2  10  17    1.28    4.87
  -2  10  17    2.78    2.18
   2 -10 -17   -1.09    4.84
  -2  10  16   99.00   12.75
  -2  10  16  131.19   21.09
  -2  10  16  117.32   15.10
   2 -10 -16  119.92   20.99
  -2  10  15    7.90    4.41
  -2  10  15    2.78    4.82
  -2  10  15    4.27    3.62
   2 -10 -15   19.12    9.15
  -2  10  14  126.17   14.75
   2 -10 -14  111.49   18.86
  -2  10  14  121.73   13.50
  -2  10  14  129.30   19.37
  -2  10  13   39.43    7.12
   2 -10 -13   30.91   10.80
  -2  10  13   37.47   11.13
  -2  10  13   48.42    9.36
  -2  10  12   28.48    5.70
   2 -10 -12   31.80   10.69
  -2  10  12   36.73    8.84
  -2  10  11  367.00   29.51
  -2  10  11  301.12   17.04
   2 -10 -11  340.59   30.15
  -2  10  10  561.07   36.02
  -2  10  10  488.67   20.53
   2 -10 -10  550.02   38.40
  -2  10   9  157.96   18.09
   2 -10  -9  113.29   16.20
  -2  10   9  127.28    8.48
  -2  10   8  401.82   29.83
  -2  10   7    8.30    5.60
  -2  10   6  280.21   25.67
  -2  10   5   40.63    9.38
  -2  10   4  121.98   15.99
  -2  10   3   27.10    8.13
   2 -10  -3   12.64    3.81
   2 -10  -2  598.61   27.70
  -2  10   2  617.18   37.04
  -2  10   1   89.77   14.24
   2 -10  -1   95.38   10.23
  -2  10   0   14.34    6.02
   2 -10   0   13.62    3.10
  -2  10  -1   58.41   12.15
   2 -10   1   47.39    6.61
  -2  10  -1   39.03    7.10
   2 -10   2  156.92   12.93
  -2  10  -2  164.84   20.28
  -2  10  -2  139.66   13.77
  -2  10  -3   21.67    9.04
   2 -10   3   10.37    4.44
  -2  10  -3    3.99    3.84
  -2  10  -4    6.45    4.02
  -2  10  -4   10.78    5.20
   2 -10   4    8.64    4.03
  -2  10  -4    6.29    3.54
  -2  10  -4    9.01    4.35
  -2  10  -5   27.61    7.41
  -2  10  -5   40.59    8.88
   2 -10   5   20.64    5.96
  -2  10  -5   34.43    8.15
  -2  10  -6  102.82   14.72
  -2  10  -6   97.95   13.37
   2 -10   6   90.27   12.63
  -2  10  -6   79.62   12.74
  -2  10  -7    5.12    4.37
  -2  10  -7    9.18    4.33
   2 -10   7   21.44    6.56
  -2  10  -8   52.68    9.93
  -2  10  -8   38.71   10.21
   2 -10   8   35.95    9.00
  -2  10  -9    4.54    4.02
   2 -10   9    5.20    3.30
  -2  10 -10   36.39   10.33
   2 -10  10   14.68    6.00
  -2  10 -11   -0.21    4.90
   2 -10  11    5.41    4.91
  -2  10 -12   -5.97    5.15
   2 -10  12    5.52    3.56
  -2  10 -13   -4.35    4.82
   2 -10  13    4.12    4.99
  -2   9  22    6.88    4.61
  -2   9  21   -2.89    4.81
  -2   9  21    0.49    4.45
   2  -9 -21  -10.11    7.42
  -2   9  20   12.23    9.03
  -2   9  20    1.45    2.70
   2  -9 -20    4.78    4.48
   2  -9 -20   -1.15    4.22
  -2   9  19   -2.24    3.03
   2  -9 -19    2.28    7.62
  -2   9  19   -0.02    3.96
   2  -9 -19   -2.44    3.99
   2  -9 -18   40.51   12.82
  -2   9  18   42.06   10.31
  -2   9  18   62.42   15.64
   2  -9 -18   29.29   10.93
  -2   9  17    8.49    8.09
   2  -9 -17   24.91   10.43
  -2   9  17   15.05    5.89
   2  -9 -17   27.79   10.32
  -2   9  16    3.78    2.88
   2  -9 -16   -6.62    7.39
  -2   9  16   -2.68    4.78
  -2   9  16    1.46    3.20
   2  -9 -16    0.74    3.72
  -2   9  15  105.31   12.55
   2  -9 -15  101.55   18.76
  -2   9  15  105.13   13.41
  -2   9  15  126.00   19.60
   2  -9 -15  115.58   19.17
  -2   9  14   26.03    6.56
  -2   9  14   25.65    8.83
  -2   9  14   17.83    5.53
   2  -9 -14   17.76    8.03
   2  -9 -14   30.16   10.00
  -2   9  13   31.19    7.09
  -2   9  13   49.84   12.23
   2  -9 -13   33.07   10.76
  -2   9  13   31.54    6.86
   2  -9 -12   76.19   14.19
  -2   9  12   67.95   13.61
  -2   9  12   59.43    8.51
  -2   9  12   55.24    9.33
  -2   9  11   23.42    7.97
   2  -9 -11   13.18    7.51
  -2   9  11   12.79    4.32
  -2   9  11   12.18    4.98
  -2   9  10    7.08    4.87
   2  -9 -10    1.74    4.18
  -2   9  10    4.56    2.60
  -2   9   9    9.83    5.29
  -2   9   9   12.72    3.28
   2  -9  -9    4.89    4.86
  -2   9   8  345.01   26.61
  -2   9   8  286.33   12.78
   2  -9  -8  278.22   24.62
  -2   9   7   18.38    9.53
   2  -9  -7   15.73    7.07
  -2   9   6  662.92   36.98
  -2   9   5   14.28    6.15
  -2   9   4    4.77    3.87
  -2   9   3    2.71    3.93
   2  -9  -2  343.14   20.20
  -2   9   2  337.65   25.88
   2  -9  -1  171.38   13.80
   2  -9  -1  185.82    9.52
  -2   9   1  183.93   19.47
   2  -9   0   75.39    8.93
  -2   9   0   89.26   13.15
   2  -9   0   85.92    7.53
  -2   9  -1   18.98    7.76
   2  -9   1   19.91    4.04
  -2   9  -1   22.16    5.53
  -2   9  -2   16.98    7.44
   2  -9   2   13.84    4.04
  -2   9  -2   13.51    4.52
  -2   9  -3   14.99    7.40
   2  -9   3    6.20    3.94
  -2   9  -3    3.75    4.32
  -2   9  -4   38.89    8.18
  -2   9  -4   39.84    8.22
   2  -9   4   39.61    7.28
  -2   9  -4   29.54    6.73
  -2   9  -4   23.61    7.98
  -2   9  -5    7.25    4.06
  -2   9  -5    9.50    5.05
   2  -9   5    9.00    4.41
  -2   9  -5    2.23    3.73
  -2   9  -6   90.33   12.43
  -2   9  -6   75.73   12.46
   2  -9   6   74.91   11.28
  -2   9  -7    6.38    4.04
  -2   9  -7    6.57    4.75
   2  -9   7    4.25    4.43
  -2   9  -8   16.56    6.69
  -2   9  -8   22.78    6.33
   2  -9   8   17.61    6.34
  -2   9  -9    1.88    2.79
   2  -9   9    3.21    2.77
  -2   9 -10    1.80    3.82
   2  -9  10    5.84    6.05
  -2   9 -11   12.71    6.80
   2  -9  11    5.77    5.37
  -2   9 -12   27.24   11.55
   2  -9  12   44.43   11.52
  -2   9 -13   11.10    7.89
   2  -9  13    9.56    5.01
  -2   9 -13   16.03   11.01
  -2   9 -14  -12.03    7.25
   2  -9  14    2.10    5.41
  -2   9 -15    2.21    4.74
  -2   8  22    9.62    4.33
  -2   8  21   -4.68    5.32
   2  -8 -21    2.59    6.28
  -2   8  20   22.37    8.15
   2  -8 -20   24.35   10.48
  -2   8  20    4.02    4.34
   2  -8 -20   15.93    9.84
  -2   8  19   18.44    9.77
  -2   8  19   15.48    7.51
   2  -8 -19   22.83   10.35
   2  -8 -19   13.37    7.73
  -2   8  18   16.56    6.69
   2  -8 -18   12.53    7.73
  -2   8  18    5.92    5.65
   2  -8 -18    4.53    4.84
  -2   8  17    1.47    3.80
   2  -8 -17   -2.43    5.11
  -2   8  17  -10.34    6.58
   2  -8 -17   -3.44    5.79
  -2   8  16   44.56   10.02
   2  -8 -16   36.47   11.46
  -2   8  16   46.51   12.11
   2  -8 -16   34.61   11.74
  -2   8  15   63.45    9.27
  -2   8  15   58.39   12.68
  -2   8  15   57.43   10.57
   2  -8 -15   72.16   15.77
   2  -8 -15   66.78   14.71
  -2   8  14  171.37   15.36
   2  -8 -14  176.78   23.49
  -2   8  14  147.93   15.93
  -2   8  14  163.31   21.63
   2  -8 -14  155.78   20.97
  -2   8  13   26.41    6.33
   2  -8 -13   24.17    8.99
  -2   8  13   24.54    8.72
  -2   8  13   30.80    6.97
   2  -8 -13   26.90    8.29
  -2   8  12  425.16   25.04
  -2   8  12  415.73   24.17
  -2   8  12  449.62   33.75
   2  -8 -12  465.06   35.38
   2  -8 -12  432.29   32.65
  -2   8  11    3.11    3.09
  -2   8  11    5.85    4.66
  -2   8  11    4.85    3.17
   2  -8 -11   -0.32    5.36
   2  -8 -11   -0.60    3.35
  -2   8  10  466.23   26.33
  -2   8  10  470.32   31.94
   2  -8 -10  464.23   33.56
  -2   8  10  428.45   21.38
  -2   8   9   99.93   14.79
  -2   8   9   99.99    9.24
   2  -8  -9   95.20   14.40
  -2   8   8   10.81    5.51
  -2   8   8   18.91    3.70
   2  -8  -8   14.71    5.65
  -2   8   7  352.17   25.51
   2  -8  -7  330.58   25.62
  -2   8   6  516.16   31.96
   2  -8  -6  540.73   32.52
  -2   8   5    9.13    5.50
  -2   8   4   41.90    8.99
  -2   8   3   -3.36    3.92
  -2   8   2  309.85   23.67
  -2   8   1   28.92    7.50
   2  -8  -1   26.33    5.12
   2  -8  -1   29.33    3.35
   2  -8   0  607.81   26.69
   2  -8   0  586.39   20.70
  -2   8   0  670.97   36.12
  -2   8  -1   23.75    8.11
   2  -8   1   12.00    2.84
  -2   8  -1   10.47    3.27
   2  -8   2  288.78   16.55
  -2   8  -2  283.98   17.74
  -2   8  -2  276.96   23.76
  -2   8  -3  102.20   12.43
  -2   8  -3   94.47   11.46
   2  -8   3   88.56    9.72
  -2   8  -3   94.35   10.59
  -2   8  -3  114.78   15.68
  -2   8  -4   24.82    6.78
  -2   8  -4   25.90    6.97
   2  -8   4   21.40    5.85
  -2   8  -4   30.34    7.65
  -2   8  -5   15.03    6.74
  -2   8  -5   18.88    6.91
   2  -8   5   11.38    5.63
  -2   8  -5   15.39    6.78
  -2   8  -6  124.59   13.56
  -2   8  -6   99.52   13.85
   2  -8   6  105.06   12.94
  -2   8  -7   14.88    5.43
  -2   8  -7   18.74    5.61
   2  -8   7   13.54    5.14
  -2   8  -8  141.24   14.69
  -2   8  -8  125.03   16.35
   2  -8   8  113.11   15.00
  -2   8  -9    5.64    4.36
  -2   8  -9   22.88    6.23
   2  -8   9   13.72    6.18
  -2   8 -10   50.51   11.42
   2  -8  10   82.03   13.95
  -2   8 -11   47.49   11.44
   2  -8  11   52.86   11.60
  -2   8 -12   57.48   12.91
   2  -8  12   55.45   12.76
  -2   8 -13    9.97    6.44
   2  -8  13   10.96    7.02
  -2   8 -13   16.93    8.75
  -2   8 -14    3.04    4.30
   2  -8  14    8.72    5.92
  -2   8 -14   13.30    5.58
  -2   8 -15   39.32   12.76
   2  -8  15   33.18   11.18
  -2   7  21    6.74    5.28
   2  -7 -21    7.86    9.84
   2  -7 -20   11.94    9.88
  -2   7  20   22.30    8.15
   2  -7 -20    7.95    5.12
  -2   7  19   16.26    7.01
   2  -7 -19    5.12    7.56
   2  -7 -19   11.69    9.37
   2  -7 -18   -8.58    6.94
  -2   7  18   -1.19    3.07
  -2   7  18    9.79    6.92
   2  -7 -18    7.12    6.50
   2  -7 -17   28.70   10.87
  -2   7  17   47.43   10.90
  -2   7  17   33.94   10.75
   2  -7 -17   30.66   11.27
   2  -7 -16   43.10   13.12
  -2   7  16   21.47    7.15
  -2   7  16   27.76   10.01
   2  -7 -16   17.27    8.43
   2  -7 -15   15.18    7.01
  -2   7  15   13.09    4.76
  -2   7  15    4.88    5.34
   2  -7 -15   13.39    6.95
  -2   7  14   10.90    3.61
  -2   7  14   -0.85    3.21
   2  -7 -14    3.37    5.71
  -2   7  14    6.42    4.48
   2  -7 -14   17.09    6.97
  -2   7  13    4.88    2.42
  -2   7  13   15.41    7.23
  -2   7  13    3.56    2.94
   2  -7 -13    1.11    3.96
   2  -7 -13    8.24    5.20
  -2   7  12  167.01   14.59
  -2   7  12  158.47   15.34
   2  -7 -12  189.12   22.17
  -2   7  12  191.83   21.51
   2  -7 -12  192.80   21.61
  -2   7  11  416.34   23.45
   2  -7 -11  448.64   33.23
  -2   7  11  387.67   22.76
  -2   7  11  432.93   31.74
   2  -7 -11  452.30   32.67
  -2   7  10   90.07   10.61
  -2   7  10  105.94   14.87
   2  -7 -10   83.96   12.90
  -2   7  10   92.85    9.89
   2  -7 -10  112.00   15.37
  -2   7   9  459.06   24.54
  -2   7   9  518.74   31.56
   2  -7  -9  420.00   29.80
  -2   7   9  415.97   20.27
  -2   7   9  470.89   31.03
   2  -7  -9  429.59   29.57
  -2   7   8   19.53    8.07
  -2   7   8   22.94    4.66
   2  -7  -8   20.07    6.38
  -2   7   8   26.60    7.67
  -2   7   7   81.18   11.54
  -2   7   7   95.67    7.36
   2  -7  -7  103.05   13.16
  -2   7   6  134.40   17.02
   2  -7  -6  126.38   16.75
  -2   7   5  112.76   13.85
   2  -7  -5   98.68   12.59
  -2   7   4  300.89   22.02
  -2   7   4  293.51   21.55
   2  -7  -4  305.33   21.64
  -2   7   3    5.96    4.46
   2  -7  -3    7.43    4.28
  -2   7   3    1.20    1.97
   2  -7  -2   31.99    7.66
  -2   7   2   42.52    9.08
   2  -7  -1  139.90   11.96
   2  -7  -1  150.96    7.28
  -2   7   1  175.92   16.69
   2  -7   0   48.23    6.83
  -2   7   0   64.62   10.69
   2  -7   1  144.69   12.07
  -2   7  -1  145.57   16.17
  -2   7  -1  149.85   10.98
  -2   7  -2   30.44    8.22
  -2   7  -2   39.01    6.64
  -2   7  -3    3.14    1.87
  -2   7  -3    6.31    6.11
  -2   7  -3    5.08    2.97
  -2   7  -4    3.45    3.34
  -2   7  -4    8.56    4.29
  -2   7  -4    3.78    1.94
  -2   7  -5   30.80    6.93
  -2   7  -5   19.91    6.33
  -2   7  -5   18.65    5.99
  -2   7  -6   41.62    7.86
  -2   7  -6   46.30    9.07
  -2   7  -7    3.92    3.34
  -2   7  -7    3.03    3.26
   2  -7   7    1.57    2.86
  -2   7  -7    1.38    1.49
  -2   7  -8  100.99   14.41
  -2   7  -8  111.64   12.36
   2  -7   8  118.37   14.79
  -2   7  -9  225.99   22.26
  -2   7  -9  251.35   18.77
   2  -7   9  223.60   21.54
  -2   7 -10    5.26    4.82
   2  -7  10    4.14    4.38
  -2   7 -11   11.46    6.11
   2  -7  11   22.07    7.20
  -2   7 -12    0.02    4.11
   2  -7  12    3.46    4.19
  -2   7 -13   50.14   12.93
   2  -7  13   59.20   13.10
  -2   7 -13   81.16   19.84
  -2   7 -14   12.40    8.34
   2  -7  14    1.18    4.50
  -2   7 -14   -2.56    6.50
  -2   7 -15    6.20    5.50
   2  -7  15    8.32    5.97
  -2   7 -15    4.03    5.99
  -2   7 -16    9.10    7.60
  -2   6  21   19.07    7.89
   2  -6 -21   -0.67    5.78
  -2   6  20   39.38   11.62
   2  -6 -20   29.71   12.88
   2  -6 -20   26.46   11.57
   2  -6 -19   26.66   10.92
  -2   6  19   27.37    8.75
   2  -6 -19   16.54    7.73
  -2   6  18   34.44    9.66
   2  -6 -18   35.76   12.47
   2  -6 -18   43.18   12.77
  -2   6  17   13.85    6.37
   2  -6 -17   24.68   10.76
  -2   6  17   31.88   10.15
   2  -6 -17   22.22    8.86
   2  -6 -16   77.85   17.26
  -2   6  16   77.57   13.11
  -2   6  16   91.87   17.25
   2  -6 -16   72.63   15.53
  -2   6  15    4.81    3.98
  -2   6  15    6.51    7.07
   2  -6 -15    3.16    5.58
   2  -6 -15   -8.05    7.19
  -2   6  14  491.52   31.47
   2  -6 -14  565.54   42.06
  -2   6  14  597.75   41.43
   2  -6 -14  538.86   39.41
  -2   6  13   23.36    5.33
  -2   6  13   17.44    4.55
  -2   6  13   12.57    5.68
   2  -6 -13   17.06    6.79
  -2   6  13   15.36    5.05
   2  -6 -13   14.99    7.30
  -2   6  12   40.00    7.24
  -2   6  12   41.50    6.90
  -2   6  12   52.84   12.60
   2  -6 -12   39.50   11.64
  -2   6  12   28.55    7.86
   2  -6 -12   36.13   10.31
  -2   6  11  284.61   17.96
  -2   6  11  271.59   17.74
   2  -6 -11  271.94   25.74
  -2   6  11  257.23   18.90
  -2   6  11  304.39   26.51
   2  -6 -11  280.83   25.27
  -2   6  10  874.66   33.89
   2  -6 -10  854.88   45.01
  -2   6  10  842.83   34.19
  -2   6  10  951.44   46.14
   2  -6 -10  933.79   45.64
  -2   6   9   39.86    8.34
  -2   6   9   61.43   12.27
  -2   6   9   51.02    8.28
   2  -6  -9   40.50   13.45
   2  -6  -9   75.41   13.13
  -2   6   8  771.34   37.47
  -2   6   8  729.01   30.59
   2  -6  -8  748.27   38.56
  -2   6   8  694.83   26.84
  -2   6   8  748.74   37.47
   2  -6  -8  763.67   38.16
  -2   6   7  897.56   40.40
  -2   6   7  916.27   34.90
   2  -6  -7  947.65   41.70
  -2   6   7  862.97   27.90
   2  -6  -7  930.04   41.44
   2  -6  -6  404.77   26.26
  -2   6   6  459.44   27.39
  -2   6   6  495.07   24.27
  -2   6   6  432.73   16.42
   2  -6  -6  458.04   27.59
  -2   6   6  453.73   27.56
  -2   6   5   94.24   11.93
   2  -6  -5   93.49   11.79
  -2   6   5   85.30   11.28
   2  -6  -5   84.60   11.11
  -2   6   5   95.58   12.17
  -2   6   4  133.38   13.95
  -2   6   4  137.37   13.77
   2  -6  -4  132.13   13.73
  -2   6   4  131.21   13.72
  -2   6   3  204.06   16.80
  -2   6   3  193.81   17.41
   2  -6  -3  207.82   16.96
  -2   6   2  568.63   29.02
   2  -6  -2  604.22   29.68
  -2   6   2  568.02   29.57
  -2   6   1   74.10   10.20
   2  -6  -1   77.05    9.99
   2  -6   0  408.32   20.31
  -2   6   0  433.63   25.72
  -2   6  -1   85.21   11.61
   2  -6   1   78.25    8.56
  -2   6  -1   80.98    7.35
  -2   6  -2  979.99   36.58
  -2   6  -2  909.20   30.72
  -2   6  -2  966.22   42.36
  -2   6  -3    7.71    3.89
  -2   6  -3    2.62    3.55
  -2   6  -3    4.48    3.29
  -2   6  -4  108.70   12.46
  -2   6  -4   91.49   10.50
  -2   6  -4   95.43   10.52
  -2   6  -5   22.96    6.07
  -2   6  -5   26.04    7.50
  -2   6  -6  245.50   20.25
  -2   6  -6  237.42   17.07
  -2   6  -7  102.14   11.25
  -2   6  -7   97.77   13.12
  -2   6  -7   59.97    5.98
  -2   6  -7   89.91   10.47
  -2   6  -8    2.97    1.86
  -2   6  -8   12.65    6.14
  -2   6  -8    1.33    1.23
  -2   6  -8    4.51    2.60
  -2   6  -9   19.03    6.68
  -2   6  -9   13.72    4.12
  -2   6 -10   16.56    6.40
   2  -6  10    6.62    4.91
   2  -6  11   92.20   14.75
   2  -6  12   45.02   10.70
  -2   6 -12   47.96   13.81
   2  -6  13   10.08    6.31
  -2   6 -13   13.47    9.30
   2  -6  14  186.03   23.42
  -2   6 -14  131.62   24.09
   2  -6  15   14.24    8.21
  -2   6 -15   35.75   13.90
  -2   6 -16   42.16   13.95
   2  -6  16   44.80   12.78
  -2   6 -16   29.14   13.38
  -2   5  21   55.44   14.14
   2  -5 -21   29.54   12.27
  -2   5  20   17.74    8.65
   2  -5 -20   -0.46    7.61
   2  -5 -20   -3.44    5.69
   2  -5 -19   11.33    8.22
  -2   5  19    7.78    6.01
   2  -5 -19    6.25    7.02
   2  -5 -18    3.91    8.39
  -2   5  18   -2.23    3.91
   2  -5 -18    0.97    6.21
   2  -5 -17   14.71    9.18
  -2   5  17    3.18    3.35
   2  -5 -17    6.97    5.80
  -2   5  16    5.38    5.14
   2  -5 -16   -7.51    7.83
   2  -5 -16   -3.30    4.07
   2  -5 -15   32.03   11.48
  -2   5  15   15.59    6.28
  -2   5  15   19.89    7.99
   2  -5 -15    8.43    7.36
  -2   5  14    7.03    4.70
  -2   5  14   14.96    7.86
   2  -5 -14    5.43    5.97
   2  -5 -14    5.30    5.56
  -2   5  13  370.61   19.77
  -2   5  13  373.36   26.13
  -2   5  13  369.50   31.09
   2  -5 -13  344.57   31.55
   2  -5 -13  347.06   29.98
  -2   5  12   -0.15    1.45
  -2   5  12    4.15    4.39
  -2   5  12   -0.97    3.16
   2  -5 -12   -2.25    3.88
   2  -5 -12   -8.22    6.60
  -2   5  11    6.36    3.11
  -2   5  11    6.05    2.84
   2  -5 -11   18.12    8.58
  -2   5  11    4.54    3.14
  -2   5  11    4.91    5.82
   2  -5 -11   21.65    9.18
  -2   5  10    4.44    2.25
  -2   5  10    9.85    3.43
  -2   5  10    8.41    6.35
   2  -5 -10    6.61    4.55
  -2   5  10    7.37    3.57
   2  -5 -10   -2.11    4.08
  -2   5   9  118.16   10.74
  -2   5   9  114.45   10.63
   2  -5  -9  117.60   15.24
  -2   5   9  109.43   11.04
  -2   5   9  129.60   15.37
   2  -5  -9  138.95   16.20
  -2   5   8  174.91   13.27
  -2   5   8  182.13   13.30
   2  -5  -8  195.78   18.40
  -2   5   8  205.94   18.42
   2  -5  -8  211.99   19.08
  -2   5   7  128.07   11.09
  -2   5   7  142.26   14.62
  -2   5   7  118.68    9.89
   2  -5  -7  124.86   14.21
  -2   5   7  137.18   14.48
   2  -5  -7  144.94   15.47
   2  -5  -6   95.26   12.07
  -2   5   6  107.48   10.36
  -2   5   6  110.76   12.86
  -2   5   6  114.06   13.19
   2  -5  -6  111.04   13.01
  -2   5   6   98.93    8.01
  -2   5   6  127.95   13.72
  -2   5   6  115.61   13.30
   2  -5  -6  135.41   14.20
   2  -5  -5   43.98    7.73
  -2   5   5   38.48    7.73
  -2   5   5   49.61    7.15
  -2   5   5   57.95    8.69
  -2   5   5   43.91    4.86
   2  -5  -5   45.84    7.97
  -2   5   5   44.33    8.44
  -2   5   4  258.23   18.71
  -2   5   4  270.10   16.22
   2  -5  -4  266.31   18.55
  -2   5   4  252.79   18.02
  -2   5   4  263.65   18.83
   2  -5  -4  257.18   18.28
   2  -5  -3   17.70    5.30
  -2   5   3   12.98    5.70
  -2   5   3   31.20    6.58
  -2   5   3   20.91    5.59
   2  -5  -3   15.02    2.03
  -2   5   3   26.16    6.65
  -2   5   2  299.81   17.68
  -2   5   2  312.28   19.35
   2  -5  -2  298.66   19.35
  -2   5   2  272.11   19.30
  -2   5   1   15.79    4.58
   2  -5  -1   17.71    5.20
  -2   5   1   21.57    5.25
  -2   5   0  215.16   14.53
   2  -5   0  189.26   12.98
  -2   5   0  204.96   16.59
  -2   5  -1   11.56    3.67
   2  -5   1   10.42    3.28
  -2   5  -1   15.49    5.80
  -2   5  -1   12.11    2.88
  -2   5  -2    1.37    2.20
  -2   5  -2    2.75    2.77
  -2   5  -2    3.82    2.10
  -2   5  -2    6.82    3.94
  -2   5  -3  197.11   15.52
  -2   5  -3  228.12   15.60
  -2   5  -3  208.75   13.43
  -2   5  -4   59.85    8.69
  -2   5  -4   57.14    7.58
  -2   5  -4   57.82    7.63
  -2   5  -5    5.11    3.06
  -2   5  -5    8.54    3.46
  -2   5  -6  604.88   26.22
  -2   5  -6  591.71   30.28
  -2   5  -6  456.11   16.57
  -2   5  -6  583.98   26.00
  -2   5  -7   17.96    8.40
  -2   5  -7   19.50    5.41
  -2   5  -7    2.73    1.77
  -2   5  -7   19.14    5.32
  -2   5  -8  138.41   12.41
  -2   5  -8  161.07   13.31
  -2   5  -9  196.30   14.70
  -2   5 -10  107.00   10.49
   2  -5  12   23.94    8.52
  -2   5 -12    9.19    7.99
   2  -5  13   10.45    6.35
  -2   5 -13   10.87    8.87
   2  -5  14    2.76    5.58
  -2   5 -14   19.43   10.20
   2  -5  15   -5.72    5.27
  -2   5 -15   -2.62    4.38
   2  -5  16    3.55    5.49
  -2   5 -16   -6.64    7.73
   2  -4 -21    1.88    4.09
   2  -4 -20  -16.35    9.83
  -2   4  20   -5.52    4.76
   2  -4 -20    8.20    7.87
  -2   4  19   -5.02    4.99
   2  -4 -19    4.87    7.18
   2  -4 -19    9.94    7.84
  -2   4  18   55.59   12.52
   2  -4 -18   78.01   18.00
   2  -4 -18   56.27   15.16
  -2   4  17   -2.43    4.15
   2  -4 -17    1.60    4.53
   2  -4 -17    0.25    3.56
  -2   4  16   94.79   15.95
   2  -4 -16   92.59   18.27
   2  -4 -16   94.81   17.71
  -2   4  15   39.49    9.92
   2  -4 -15   70.64   16.19
   2  -4 -15   28.30    9.30
  -2   4  14   14.26    5.54
   2  -4 -14   16.97    6.57
  -2   4  14   22.71    8.11
   2  -4 -14   13.12    3.80
  -2   4  13  169.06   11.70
  -2   4  13  148.66   17.04
   2  -4 -13  178.09   22.23
  -2   4  13  177.24   21.38
   2  -4 -13  167.87   20.97
  -2   4  12   14.01    3.62
   2  -4 -12   21.83    8.51
  -2   4  12   17.20    5.78
  -2   4  12   18.31    7.38
   2  -4 -12    9.01    4.31
  -2   4  11    3.99    1.94
  -2   4  11    5.11    3.73
   2  -4 -11    2.38    4.32
  -2   4  11    9.68    5.11
   2  -4 -11    7.84    5.05
  -2   4  10   63.96    7.61
   2  -4 -10   62.08   12.27
  -2   4  10   45.13    7.97
  -2   4  10   49.97   10.66
   2  -4 -10   46.40    9.97
  -2   4   9    2.51    1.38
  -2   4   9    5.05    2.36
  -2   4   9    7.79    4.05
  -2   4   9    5.59    5.08
   2  -4  -9    4.15    2.98
   2  -4  -9    3.36    3.98
  -2   4   8  188.66   12.89
  -2   4   8  184.29   12.86
  -2   4   8  180.21   13.89
   2  -4  -8  211.87   18.81
  -2   4   8  223.13   18.98
   2  -4  -8  220.83   19.23
  -2   4   7   24.06    7.09
  -2   4   7   19.95    5.82
  -2   4   7   14.32    5.13
  -2   4   7   28.45    8.03
   2  -4  -7    1.95    4.65
  -2   4   7   27.30    5.85
   2  -4  -7   28.38    9.04
  -2   4   7    8.81    5.59
   2  -4  -6    7.45    4.04
  -2   4   6   10.15    5.75
  -2   4   6   12.30    3.91
  -2   4   6   21.40    6.41
   2  -4  -6   11.42    4.46
  -2   4   6    7.97    5.23
  -2   4   6   13.01    3.62
  -2   4   6    8.62    4.77
   2  -4  -6   22.08    7.09
   2  -4  -5   42.20    7.77
  -2   4   5   36.46    6.40
  -2   4   5   41.43    8.48
  -2   4   5   41.01    8.58
   2  -4  -5   44.65    7.72
  -2   4   5   33.32    4.74
  -2   4   5   43.08    7.62
  -2   4   5   46.29    8.40
   2  -4  -5   60.64    9.59
  -2   4   4   18.15    5.39
   2  -4  -4   13.87    4.45
  -2   4   4   14.94    3.76
   2  -4  -4   18.93    4.72
  -2   4   4   15.89    4.52
  -2   4   4   17.94    4.84
   2  -4  -4   15.46    2.79
  -2   4   4   16.31    4.93
   2  -4  -4   24.67    6.32
  -2   4   3  303.97   19.08
  -2   4   3  319.49   16.87
   2  -4  -3  363.97   19.12
   2  -4  -3  292.47   10.56
  -2   4   3  318.14   18.44
   2  -4  -3  325.57   19.30
  -2   4   3  324.45   19.26
  -2   4   2 1302.83   39.00
  -2   4   2 1233.71   40.15
   2  -4  -2 1211.02   41.46
  -2   4   2 1293.20   41.18
  -2   4   2 1192.07   42.83
  -2   4   1   45.21    6.65
  -2   4   1   35.36    6.78
   2  -4  -1   30.61    6.13
   2  -4   0  470.02   20.80
  -2   4   0  488.37   21.73
  -2   4   0  511.87   24.90
   2  -4   0  534.44   24.77
   2  -4   1   86.14    8.38
  -2   4  -1   95.95    9.26
  -2   4  -1   99.15   10.80
  -2   4  -1   91.11    5.82
   2  -4   2  306.76   16.88
  -2   4  -2  310.01   16.99
  -2   4  -2  307.94   17.58
  -2   4  -2  307.00   13.24
  -2   4  -2  343.13   21.24
  -2   4  -3   46.09    7.82
  -2   4  -3   38.42    8.15
  -2   4  -4  462.46   22.06
  -2   4  -4  517.48   22.81
  -2   4  -4  528.73   25.99
   2  -4   4  536.78   22.58
  -2   4  -5  159.48   12.44
  -2   4  -5  169.43   12.69
  -2   4  -5  178.82   15.16
   2  -4   5  191.21   13.97
  -2   4  -6  195.84   16.51
  -2   4  -6  178.53   13.05
  -2   4  -6  165.24   12.62
  -2   4  -6  119.66    6.48
   2  -4   6  185.23   14.88
  -2   4  -7   48.56    7.14
  -2   4  -7   44.73    6.62
  -2   4  -8   16.52    4.68
  -2   4  -9  132.95   11.23
  -2   4 -10  160.53   12.01
  -2   4 -11   13.28    5.90
  -2   4 -12   92.09   18.07
   2  -4  13   60.31   12.69
  -2   4 -13    7.44    6.44
   2  -4  14    3.37    4.49
  -2   4 -14   13.67    8.98
   2  -4  15   30.85   10.33
  -2   4 -15   55.46   15.44
   2  -4  16  150.69   21.86
  -2   4 -16   93.91   21.40
   2  -4  17   12.13    7.64
  -2   4 -17   18.48   10.97
   2  -3 -21    1.91    5.47
  -2   3  20   -2.42    5.19
   2  -3 -20    6.32    5.72
   2  -3 -19   11.51    4.50
  -2   3  19   31.53   10.14
   2  -3 -19   31.01   12.04
   2  -3 -18    6.32    7.86
  -2   3  18    1.98    3.90
   2  -3 -18    3.46    4.36
  -2   3  17   25.11    8.53
   2  -3 -17   16.52    9.51
   2  -3 -17    6.74    6.54
  -2   3  16   63.97   13.04
   2  -3 -16   53.14   14.18
   2  -3 -16   49.56   13.29
  -2   3  15   40.46   10.27
   2  -3 -15   40.97   12.22
   2  -3 -15   25.43    8.47
   2  -3 -14    2.06    1.39
  -2   3  14   -1.45    3.28
   2  -3 -14    3.08    3.45
   2  -3 -13   11.00    2.36
   2  -3 -13   10.14    3.78
  -2   3  13   22.26    6.61
   2  -3 -13   13.14    6.62
   2  -3 -12   84.28   15.59
  -2   3  12   88.18   12.86
   2  -3 -12   60.09   12.04
  -2   3  11   48.79    6.04
  -2   3  11   49.45    9.85
  -2   3  11   60.16   12.18
   2  -3 -11   53.28   11.93
   2  -3 -11   39.83   10.21
  -2   3  10   83.09    8.05
  -2   3  10   88.29   11.11
   2  -3 -10   66.77   11.75
  -2   3  10   76.19   12.48
   2  -3 -10   60.50   11.36
  -2   3   9    2.80    1.56
   2  -3  -9    3.74    3.48
  -2   3   9    4.68    3.43
  -2   3   9    2.57    2.64
   2  -3  -9    6.01    4.61
  -2   3   8   15.61    3.41
  -2   3   8   15.50    4.92
  -2   3   8   21.62    6.41
   2  -3  -8   33.99    7.48
   2  -3  -8   17.44    5.46
  -2   3   7   78.64    7.71
  -2   3   7   75.71    7.62
  -2   3   7   85.05   11.08
  -2   3   7   80.09   10.75
  -2   3   7   76.72    8.28
   2  -3  -7   85.90   11.10
   2  -3  -7   87.65   11.51
  -2   3   7   77.07    9.07
   2  -3  -6  154.73   15.01
  -2   3   6  152.62   11.11
  -2   3   6  180.52   15.65
  -2   3   6  150.12   11.08
  -2   3   6  149.21   14.33
   2  -3  -6  170.78   15.31
  -2   3   6  166.79   15.64
  -2   3   6  150.19   11.13
  -2   3   6  177.28   16.02
   2  -3  -6  162.07   15.72
   2  -3  -5  162.32   14.13
  -2   3   5  172.93   14.52
  -2   3   5  147.22   10.72
  -2   3   5  150.52   10.83
   2  -3  -5  169.76   13.97
  -2   3   5  178.40   14.56
  -2   3   5  145.27   10.10
  -2   3   5  171.86   14.06
  -2   3   5  184.86   15.32
   2  -3  -5  173.35   14.39
  -2   3   4   32.11    5.79
   2  -3  -4   25.88    6.77
  -2   3   4   26.35    7.49
  -2   3   4   33.27    5.30
  -2   3   4   41.53    7.94
  -2   3   4   25.12    5.99
   2  -3  -4   33.44    4.84
  -2   3   4   26.75    4.31
   2  -3  -4   34.56    6.46
  -2   3   4   40.71    7.86
   2  -3  -4   37.67    7.66
  -2   3   3   60.75    8.34
  -2   3   3   58.41    6.75
   2  -3  -3   53.31    7.44
  -2   3   3   56.86    6.36
  -2   3   3   53.50    6.95
   2  -3  -3   58.04    7.06
  -2   3   3   59.54    7.57
   2  -3  -3   50.47    4.52
   2  -3  -3   54.50    7.44
  -2   3   3   55.01    7.60
  -2   3   2  430.89   22.11
  -2   3   2  465.20   19.76
   2  -3  -2  460.54   19.97
  -2   3   2  414.16   19.52
  -2   3   2  492.80   20.46
   2  -3  -2  424.08   21.22
  -2   3   2  455.63   21.64
  -2   3   1  117.22    9.66
  -2   3   1  115.12    8.89
  -2   3   1   81.23    8.10
  -2   3   1  107.85    9.90
   2  -3  -1   79.12    9.28
  -2   3   1   85.44   10.78
  -2   3   0   62.02    7.92
  -2   3   0   34.26    8.90
   2  -3   0   58.73    7.89
  -2   3  -1   17.87    4.07
  -2   3  -1   19.81    4.35
  -2   3  -1   20.17    5.80
   2  -3   1   14.64    3.39
  -2   3  -2   32.24    6.06
  -2   3  -2   14.11    5.28
  -2   3  -2   29.25    6.15
   2  -3   2   19.71    4.57
  -2   3  -2   14.32    6.53
  -2   3  -3   26.38    4.92
  -2   3  -3   24.94    4.82
  -2   3  -3   27.69    5.75
   2  -3   3   26.32    4.11
  -2   3  -4  826.03   28.82
  -2   3  -4  849.03   29.16
  -2   3  -4  810.98   32.15
   2  -3   4  868.27   28.43
  -2   3  -5  592.14   23.68
  -2   3  -5  594.87   27.69
  -2   3  -5  567.92   23.33
   2  -3   5  592.88   24.63
  -2   3  -6  291.66   16.04
   2  -3   6  293.96   18.12
  -2   3  -7   35.65    5.44
   2  -3   7   23.51    5.37
  -2   3  -8   43.65    6.20
  -2   3  -9   29.25    4.76
   2  -3  10    2.23    1.71
  -2   3 -10   -2.30    5.79
  -2   3 -11   19.79    7.67
  -2   3 -12    5.99    3.95
  -2   3 -13   64.79   14.96
  -2   3 -14   45.06   13.80
   2  -3  15    7.63    3.51
  -2   3 -15   -6.44    5.07
   2  -3  16    3.63    4.32
  -2   3 -16   -4.27    6.82
   2  -3  17   18.74    9.32
  -2   3 -17   15.72    9.28
  -2   3 -17   12.25    8.44
  -2   3 -18    6.23    7.83
   2  -2 -20   31.77   13.35
  -2   2  19   95.92   17.95
   2  -2 -19   63.72   17.54
   2  -2 -19   52.69   16.21
   2  -2 -18   30.98   12.19
  -2   2  18   33.71   11.03
   2  -2 -18   23.98   11.35
   2  -2 -17   56.31   16.20
  -2   2  17   48.27   12.09
   2  -2 -17   35.19   12.25
  -2   2  16  241.15   25.57
   2  -2 -16  246.35   30.54
   2  -2 -16  196.95   26.66
  -2   2  15   60.47   12.02
   2  -2 -15   51.43   12.73
   2  -2 -15   48.05   12.85
  -2   2  14  127.98   17.00
   2  -2 -14  156.45   22.30
   2  -2 -14  143.36   21.19
   2  -2 -13   14.27    1.86
  -2   2  13   22.49    6.59
   2  -2 -13   33.71   10.80
   2  -2 -13   14.42    6.47
   2  -2 -12  126.01    7.84
   2  -2 -12  149.10   19.76
  -2   2  12  144.09   16.61
   2  -2 -12  107.95   16.65
   2  -2 -11  239.87   12.23
   2  -2 -11  258.74   25.04
  -2   2  11  237.61   20.32
   2  -2 -11  220.23   22.55
   2  -2 -10  792.34   26.34
   2  -2 -10  859.64   44.45
  -2   2  10  824.41   37.56
   2  -2 -10  835.38   43.23
  -2   2   9   35.82    7.79
  -2   2   9   33.12    9.07
   2  -2  -9   24.31    9.08
   2  -2  -9   36.29    9.09
  -2   2   8   92.89    8.18
  -2   2   8  104.59   13.51
   2  -2  -8   94.25   13.67
  -2   2   8   83.80   10.40
   2  -2  -8   73.94   11.68
  -2   2   7  206.62   12.31
  -2   2   7  225.34   18.16
  -2   2   7  202.02   14.48
  -2   2   7  196.56   17.41
   2  -2  -7  201.22   17.19
   2  -2  -7  187.56   17.07
  -2   2   7  194.01   15.16
   2  -2  -6   85.98   11.58
  -2   2   6  100.08    9.02
  -2   2   6  103.82   12.13
  -2   2   6   89.75   12.19
  -2   2   6   95.84    9.93
   2  -2  -6   95.75   12.45
   2  -2  -6   98.79   12.79
  -2   2   6   78.65    9.38
   2  -2  -5  231.55   12.94
   2  -2  -5  229.59   17.30
  -2   2   5  241.46   13.25
  -2   2   5  229.25   13.63
   2  -2  -5  246.37   14.17
  -2   2   5  269.86   18.62
  -2   2   5  243.66   16.74
   2  -2  -5  266.07   17.20
   2  -2  -5  239.12   17.06
   2  -2  -5  223.02   17.06
  -2   2   5  269.07   18.34
  -2   2   5  229.89   14.12
   2  -2  -4 2216.66   60.16
   2  -2  -4 2191.61   51.94
  -2   2   4 2248.72   60.24
  -2   2   4 2150.01   52.18
  -2   2   4 2154.19   52.05
  -2   2   4 2169.16   57.49
   2  -2  -4 2136.77   51.10
  -2   2   4 2391.87   60.92
   2  -2  -4 2169.95   58.82
   2  -2  -4 2150.55   57.37
  -2   2   4 2015.65   50.72
  -2   2   4 2279.18   61.28
   2  -2  -4 2225.89   59.67
  -2   2   4 1963.38   50.99
   2  -2  -3  657.78   26.87
  -2   2   3  638.35   26.39
  -2   2   3  616.83   22.58
   2  -2  -3  649.37   22.73
  -2   2   3  644.35   22.88
   2  -2  -3  659.65   24.91
   2  -2  -3  600.96   20.10
  -2   2   3  637.76   24.39
  -2   2   3  672.99   26.43
   2  -2  -3  664.49   25.95
  -2   2   3  600.83   20.01
   2  -2  -3  663.84   26.68
  -2   2   3  648.84   26.51
  -2   2   2   46.88    6.74
   2  -2  -2   53.60    5.99
  -2   2   2   52.70    6.17
   2  -2  -2   66.77    7.40
  -2   2   2   54.20    6.08
   2  -2  -2   57.55    6.12
   2  -2  -2   55.73    6.35
  -2   2   2   54.24    6.02
  -2   2   2   61.14    6.85
  -2   2   2   55.25    6.64
   2  -2  -2   59.28    7.00
  -2   2   2   46.69    4.02
   2  -2  -1  367.82   16.26
  -2   2   1  346.60   16.15
  -2   2   1  357.56   16.13
  -2   2   1  366.74   15.30
   2  -2  -1  384.84   15.49
  -2   2   1  376.74   16.03
  -2   2   1  346.05   18.02
   2  -2  -1  371.23   16.96
  -2   2   1  382.19   17.21
   2  -2  -1  325.13   17.21
   2  -2   0   39.10    5.21
  -2   2   0   42.16    5.46
   2  -2   0   31.14    5.03
  -2   2   0   41.78    6.12
  -2   2   0   37.71    4.98
  -2   2   0   38.17    4.38
  -2   2   0   38.45    4.96
  -2   2  -1   63.27    8.06
   2  -2   1   82.84    8.23
   2  -2   1   49.85    7.96
  -2   2  -1   67.51    8.12
  -2   2  -1   63.14    5.25
   2  -2   1   68.52    8.09
  -2   2  -1   48.42    8.88
  -2   2  -2 1095.62   33.17
  -2   2  -2 1176.29   35.35
   2  -2   2 1150.23   32.76
  -2   2  -2 1195.86   34.17
   2  -2   2 1106.45   33.91
  -2   2  -2 1157.91   37.03
   2  -2   2 1132.70   26.75
  -2   2  -3  624.98   23.00
   2  -2   3  602.72   21.93
  -2   2  -3  631.26   23.26
  -2   2  -3  655.03   25.46
   2  -2   3  626.97   20.00
  -2   2  -4  268.74   14.55
  -2   2  -4  272.94   17.09
   2  -2   4  256.16   13.46
   2  -2   4  283.70   14.25
  -2   2  -5   41.70    5.51
   2  -2   5   37.29    5.55
  -2   2  -6 1276.13   37.23
   2  -2   6 1319.33   41.75
  -2   2  -7   18.98    3.97
   2  -2   7   15.98    4.73
   2  -2   8  532.58   20.11
  -2   2  -8  530.70   21.24
   2  -2   9   20.02    3.45
  -2   2  -9   14.93    6.07
   2  -2  10  631.77   19.67
  -2   2 -10  618.62   39.06
   2  -2  11  353.61   11.73
  -2   2 -11  361.35   30.69
  -2   2 -12   -0.70    5.84
  -2   2 -13   10.51    7.30
  -2   2 -14  130.26   21.47
  -2   2 -15   15.10    7.49
   2  -2  16   29.08   10.61
  -2   2 -16   21.17    8.42
  -2   2 -16   51.29   13.56
   2  -2  17   25.73   10.52
  -2   2 -17   16.35    8.69
  -2   2 -17    5.79    7.08
   2  -2  18  123.66   20.67
  -2   2 -18   71.17   18.54
   2  -1 -20   -3.31    5.49
  -2   1  19    2.13    4.08
   2  -1 -19   11.77    9.24
   2  -1 -19    6.86    9.23
  -2   1  18    9.22    6.11
   2  -1 -18   14.35    7.88
   2  -1 -18   19.00   10.69
  -2   1  17   48.77   12.07
   2  -1 -17   37.35   13.33
   2  -1 -17   38.99   13.44
  -2   1  16    4.28    3.43
   2  -1 -16   -3.88    4.13
   2  -1 -16   -3.58    5.52
  -2   1  15   34.80   10.09
   2  -1 -15   38.77   11.89
   2  -1 -15   31.75   12.68
  -2   1  14    5.05    2.92
   2  -1 -14    1.34    4.42
   2  -1 -14    2.58    3.85
  -2   1  13  134.94   17.31
   2  -1 -13  135.63   20.37
   2  -1 -13  133.84   19.83
  -2   1  12   12.57    5.72
   2  -1 -12    5.78    4.30
   2  -1 -12   -1.09    4.09
   2  -1 -11   40.30    3.77
  -2   1  11   64.88   10.85
   2  -1 -11   52.08   11.47
   2  -1 -11   40.60    9.68
   2  -1 -10   12.67    2.74
  -2   1  10   14.45    6.20
   2  -1 -10    9.78    5.46
   2  -1 -10    6.91    4.88
   2  -1  -9  144.95    9.12
  -2   1   9  155.37   15.16
   2  -1  -9  156.77   17.46
   2  -1  -9  145.86   16.91
   2  -1  -8   11.46    2.97
  -2   1   8    9.80    3.67
   2  -1  -8    8.82    4.79
   2  -1  -8    6.08    2.94
   2  -1  -7   16.10    3.82
   2  -1  -7    7.14    2.28
   2  -1  -7   12.86    4.82
  -2   1   7   19.33    6.09
   2  -1  -7   14.28    5.77
   2  -1  -7   12.09    5.05
  -2   1   7   12.05    4.51
  -2   1   7   22.15    6.16
   2  -1  -6   19.20    3.58
   2  -1  -6   25.09    6.24
  -2   1   6   22.37    3.70
   2  -1  -6   26.22    6.15
  -2   1   6   25.79    5.61
  -2   1   6   25.31    5.08
   2  -1  -6   14.29    5.67
  -2   1   6   26.03    5.98
   2  -1  -6   19.87    5.39
   2  -1  -5   34.88    6.74
   2  -1  -5   33.92    4.49
  -2   1   5   29.95    4.43
   2  -1  -5   29.98    5.99
  -2   1   5   28.73    5.37
   2  -1  -5   33.97    5.46
   2  -1  -5   27.84    6.06
   2  -1  -5   33.59    6.69
  -2   1   5   41.64    6.70
  -2   1   5   35.69    5.78
   2  -1  -4  119.22    8.45
   2  -1  -4  121.37   11.24
  -2   1   4  119.89    8.58
   2  -1  -4  131.67    9.05
   2  -1  -4  117.54   10.47
  -2   1   4  114.85   10.10
  -2   1   4  111.90    9.06
   2  -1  -4  137.11   11.90
   2  -1  -4  126.25    9.63
   2  -1  -4  126.19   11.86
  -2   1   4  120.23    9.52
   2  -1  -3  541.27   23.27
  -2   1   3  541.24   23.03
   2  -1  -3  480.25   18.67
   2  -1  -3  522.10   19.16
  -2   1   3  500.07   19.18
   2  -1  -3  507.80   18.86
  -2   1   3  507.41   20.67
  -2   1   3  553.70   23.79
   2  -1  -3  523.33   23.00
   2  -1  -3  531.51   21.08
  -2   1   3  481.67   22.20
   2  -1  -3  506.74   22.26
  -2   1   3  504.34   18.86
   2  -1  -2  142.53   10.76
  -2   1   2  135.95   10.70
   2  -1  -2  115.50    8.89
  -2   1   2  130.27    9.37
   2  -1  -2  122.37    9.41
   2  -1  -2  122.38    7.90
   2  -1  -2  116.12   10.10
   2  -1  -2  150.52    9.79
  -2   1   2  140.40    9.38
   2  -1  -2  153.19   11.09
  -2   1   2  136.80   10.90
  -2   1   2  129.05    7.89
   2  -1  -2  123.63    7.84
  -2   1   1  811.85   27.45
   2  -1  -1  783.97   25.11
   2  -1  -1  817.05   25.64
  -2   1   1  799.21   25.57
   2  -1  -1  807.46   22.53
  -2   1   1  759.75   22.46
   2  -1  -1  811.43   25.87
   2  -1  -1  803.33   19.82
  -2   1   1  859.74   26.50
   2  -1  -1  828.19   26.13
   2  -1  -1  772.69   26.32
   2  -1   0   49.54    5.60
  -2   1   0   33.30    5.85
   2  -1   0   31.95    5.61
  -2   1   0   51.25    5.77
   2  -1   0   52.45    6.01
  -2   1   0   36.00    3.86
   2  -1   0   34.89    4.60
   2  -1   0   57.02    5.64
  -2   1   0   46.44    5.50
   2  -1   1  108.87    8.61
   2  -1   1  121.53    9.12
  -2   1  -1  116.30    9.20
   2  -1   1  119.88    9.42
   2  -1   1  102.76    6.58
  -2   1  -1  107.24   10.15
  -2   1  -1  135.45    8.07
   2  -1   1  114.81    8.89
   2  -1   2  723.04   23.39
  -2   1  -2  758.13   24.49
   2  -1   2  714.16   24.29
  -2   1  -2  707.62   24.89
   2  -1   2  683.98   22.96
  -2   1  -2  737.15   25.68
  -2   1  -3  627.11   22.24
   2  -1   3  636.79   21.48
   2  -1   3  621.49   21.31
  -2   1  -3  629.91   24.23
  -2   1  -4   13.08    3.32
   2  -1   4   11.85    2.96
   2  -1   4   13.01    2.84
  -2   1  -4   10.11    3.70
  -2   1  -5   27.46    4.62
   2  -1   5   36.06    4.54
  -2   1  -6   54.29    6.02
   2  -1   6   48.80    5.21
   2  -1   7   56.19    5.89
   2  -1   7   66.00    8.69
   2  -1   8   57.05    5.58
  -2   1  -8   57.14   10.59
   2  -1   9  135.48    8.08
  -2   1  -9  141.13   16.42
   2  -1  10    0.56    0.71
  -2   1 -10   -1.01    2.95
   2  -1  11   26.45    2.56
  -2   1 -11   41.03   10.32
  -2   1 -12   60.15   13.42
  -2   1 -13    2.44    3.77
  -2   1 -14    4.67    5.00
  -2   1 -15   12.68    7.02
  -2   1 -15   21.61    7.87
  -2   1 -16   29.30   11.24
  -2   1 -16   32.40    9.83
   2  -1  17   21.16    9.45
  -2   1 -17   -0.02    3.22
  -2   1 -17   13.97    8.54
   2  -1  18    9.88    6.76
  -2   1 -18   -0.37    5.04
   2  -1  19   -2.97    3.74
  -2   1 -19   17.19   11.54
   2   0 -19    6.63    7.30
  -2   0  18    7.48    6.56
   2   0 -18    9.90    8.76
   2   0 -18    2.80    5.81
  -2   0  17   -5.01    6.44
   2   0 -17   11.80    6.78
   2   0 -17   -0.17    5.60
  -2   0  16   61.73   13.21
   2   0 -16   32.79   11.52
   2   0 -16   30.62   10.74
  -2   0  15    2.76    3.77
   2   0 -15    1.31    3.74
   2   0 -15    0.43    6.42
  -2   0  14   -2.99    4.11
   2   0 -14   -6.41    7.06
  -2   0  13   44.49   10.46
   2   0 -13   54.85   13.00
   2   0 -13   56.09   13.65
  -2   0  12  263.44   23.76
   2   0 -12  283.99   28.69
   2   0 -12  275.02   27.54
  -2   0  11   99.88   14.08
   2   0 -11   79.45   14.48
   2   0 -11   94.36   15.71
   2   0 -10    9.90    1.94
  -2   0  10    8.44    4.79
   2   0 -10   14.44    6.62
   2   0 -10    6.04    5.03
   2   0  -9    5.61    2.12
  -2   0   9   -0.60    2.66
   2   0  -9    5.46    3.32
   2   0  -9    7.94    4.16
   2   0  -8  553.02   19.04
   2   0  -8  641.05   20.28
  -2   0   8  716.90   32.60
   2   0  -8  720.48   37.33
   2   0  -8  719.10   37.40
   2   0  -7   54.80    5.36
   2   0  -7   58.97    5.58
  -2   0   7   58.83    8.59
   2   0  -7   63.83   10.00
   2   0  -7   64.65   10.23
   2   0  -6   51.57    5.49
   2   0  -6   63.33    5.98
   2   0  -6   64.23    6.27
   2   0  -6   62.20    9.98
  -2   0   6   68.39    8.81
   2   0  -6   62.78   11.15
   2   0  -6   75.29   10.64
  -2   0   6   76.87    9.72
   2   0  -5   29.92    7.13
   2   0  -5   15.55    3.26
   2   0  -5   24.21    4.26
   2   0  -5   12.79    3.35
   2   0  -5   23.60    5.23
  -2   0   5   25.07    5.61
   2   0  -5   16.30    4.68
  -2   0   5   33.11    6.26
   2   0  -5   36.07    7.20
   2   0  -5   25.51    7.09
  -2   0   5   20.46    5.79
   2   0  -4   36.92    7.62
   2   0  -4    7.82    3.75
   2   0  -4   25.80    5.01
  -2   0   4   35.33    6.77
   2   0  -4   19.00    5.39
   2   0  -4   10.71    4.13
   2   0  -4   35.28    7.71
   2   0  -4   35.74    7.43
  -2   0   4   25.40    5.85
  -2   0   4   34.82    6.63
   2   0  -4    9.41    5.68
   2   0  -3  496.68   21.92
   2   0  -3  468.58   17.90
   2   0  -3  492.77   18.08
  -2   0   3  454.79   19.31
   2   0  -3  491.84   20.45
  -2   0   3  492.32   20.13
   2   0  -3  493.00   19.64
   2   0  -3  474.82   22.52
  -2   0   3  457.15   19.48
   2   0  -3  495.39   20.11
   2   0  -3  485.76   22.20
   2   0  -2    3.63    2.53
  -2   0   2    6.79    3.09
   2   0  -2    5.26    3.34
   2   0  -2    1.52    1.87
   2   0  -2    3.69    1.91
   2   0  -2    1.46    1.43
  -2   0   2    0.62    1.33
  -2   0   2    1.07    1.59
   2   0  -2    1.18    2.44
   2   0  -2    4.69    2.39
  -2   0   1  183.97   10.88
   2   0  -1  188.77   10.94
  -2   0   1  166.67    9.96
   2   0  -1  164.96   10.01
  -2   0   1  162.92    8.04
   2   0  -1  172.87    8.33
   2   0  -1  187.44    8.98
   2   0  -1  180.48   10.68
  -2   0   0 3253.24   69.83
   2   0   0 3208.32   69.20
  -2   0   0 3292.83   69.57
   2   0   0 3265.07   68.59
  -2   0   0 3263.72   67.23
   2   0   0 3284.94   67.14
  -2   0  -1 1275.90   34.14
   2   0   1 1282.07   33.79
  -2   0  -1 1284.92   33.52
   2   0   1 1269.06   29.18
   2   0   1 1279.73   32.69
  -2   0  -1 1179.75   28.77
  -2   0  -2   79.12    6.96
   2   0   2   71.91    6.31
   2   0   2   71.43    6.42
  -2   0  -2   76.38    7.38
   2   0   2   74.61    6.61
  -2   0  -2   62.96    3.99
  -2   0  -2   75.80    6.86
   2   0   3  779.01   24.26
   2   0   3  771.16   24.01
  -2   0  -3  778.55   26.06
   2   0   4  171.64   10.10
   2   0   4  163.33    9.78
  -2   0  -4  150.04   11.84
   2   0   5    2.95    1.60
   2   0   5    3.69    1.89
  -2   0  -5   -1.36    2.66
   2   0   6  549.27   19.30
   2   0   6  580.22   17.61
  -2   0  -6  591.93   27.78
   2   0   6  611.38   20.04
   2   0   6  562.32   19.75
   2   0   7  181.35    9.74
   2   0   7  176.06    9.80
   2   0   7  170.69    9.61
  -2   0  -7  199.74   16.58
   2   0   7  179.01    9.72
   2   0   8   52.88    5.28
   2   0   8   45.44    4.98
   2   0   8   57.25    6.25
  -2   0  -8   45.83    9.98
   2   0   9    2.06    0.92
   2   0   9    1.37    1.66
  -2   0  -9   -3.85    4.72
   2   0  10   76.31    5.16
  -2   0 -10   90.30   14.18
   2   0  11    3.03    0.93
  -2   0 -11    0.62    3.01
  -2   0 -12   37.44   10.33
  -2   0 -13   -0.70    6.29
  -2   0 -13   20.17   12.03
  -2   0 -14   49.81   10.75
  -2   0 -14   58.12   13.66
  -2   0 -15   15.36    7.20
  -2   0 -15    8.07    7.29
  -2   0 -16   79.43   17.51
  -2   0 -16   66.07   13.46
  -2   0 -17   13.31    8.35
  -2   0 -17    5.22    4.63
   2   0  18   39.72   11.30
  -2   0 -18   23.63    8.34
  -2   0 -18   20.82   10.21
   2   0  19   17.39    8.58
  -2   0 -19   -3.28    6.97
   2   1 -19    4.58    7.18
  -2  -1  18   13.73    6.90
   2   1 -18   28.91   12.76
   2   1 -18   24.66   12.45
  -2  -1  17   -3.87    4.13
   2   1 -17    2.18    6.21
   2   1 -17    4.10    6.99
  -2  -1  16   53.03   12.44
   2   1 -16   62.82   16.82
   2   1 -16   76.59   17.66
  -2  -1  15   11.90    6.09
   2   1 -15   21.01    9.60
   2   1 -15    2.12    4.51
  -2  -1  14    7.23    5.86
   2   1 -14   -3.85    4.94
   2   1 -14    7.95    7.62
  -2  -1  13   28.71    8.81
   2   1 -13   21.09    8.38
   2   1 -13   17.63    7.30
  -2  -1  12  116.11   16.39
   2   1 -12  107.14   17.17
   2   1 -12  123.63   20.18
  -2  -1  11    4.01    3.41
   2   1 -11   -2.91    3.47
   2   1 -11    1.45    6.01
  -2  -1  10   50.95    9.66
   2   1 -10   52.22   11.01
   2   1  -9   64.74    4.80
   2   1  -9   65.06    4.63
  -2  -1   9   83.23   11.77
   2   1  -9  110.40   15.59
   2   1  -8    8.80    2.11
   2   1  -8    9.25    2.25
   2   1  -8    9.65    2.01
  -2  -1   8   11.29    5.03
   2   1  -8    4.07    3.38
   2   1  -7   16.48    3.11
   2   1  -7   17.60    3.09
  -2  -1   7   31.23    6.87
   2   1  -7   21.54    6.96
   2   1  -6   93.79    7.11
   2   1  -6   83.13    6.50
   2   1  -6  107.71   13.12
  -2  -1   6  102.84   11.13
   2   1  -6   89.19   11.38
   2   1  -6  100.07   12.30
   2   1  -5   28.40    3.81
   2   1  -5   32.22    4.10
  -2  -1   5   32.17    5.93
   2   1  -5   34.60    6.19
   2   1  -5   36.54    6.85
  -2  -1   5   35.91    6.67
   2   1  -5   32.96    6.49
   2   1  -5   36.00    7.22
   2   1  -4   29.06    4.43
   2   1  -4   35.20    4.52
   2   1  -4   39.08    6.07
  -2  -1   4   36.78    5.99
  -2  -1   4   41.47    6.93
   2   1  -4   28.92    6.37
   2   1  -4   28.57    5.88
   2   1  -3  128.02    8.38
   2   1  -3  114.59    9.86
  -2  -1   3  105.43    9.37
   2   1  -3  120.92    9.76
   2   1  -3  134.85   10.74
  -2  -1   3  135.42   10.73
   2   1  -2  641.97   23.36
   2   1  -2  603.69   20.66
  -2  -1   2  615.90   21.09
   2   1  -2  592.40   22.02
   2   1  -2  661.15   22.42
   2   1  -2  651.07   23.10
   2   1  -1  564.76   19.56
  -2  -1   1  541.01   19.21
   2   1  -1  525.19   17.02
  -2  -1   1  539.86   19.27
   2   1  -1  519.71   18.94
  -2  -1   0  841.14   25.88
   2   1   0  830.79   25.59
  -2  -1   0  938.20   25.18
   2   1   0  884.70   24.43
  -2  -1  -1  980.47   27.91
   2   1   1  941.49   27.36
  -2  -1  -1  958.07   24.92
   2   1   1  929.18   24.64
  -2  -1  -2  383.17   15.95
   2   1   2  399.77   15.91
   2   1   2  361.65   15.22
  -2  -1  -2  386.07   15.80
  -2  -1  -2  396.40   14.09
  -2  -1  -3  145.56   11.02
  -2  -1  -3  134.95    9.82
   2   1   3  152.28    9.78
  -2  -1  -3  130.26    7.36
  -2  -1  -4  279.45   13.85
   2   1   4  340.10   14.44
  -2  -1  -4  297.48   14.32
  -2  -1  -5  165.62   10.03
   2   1   5  170.89    9.72
   2   1   5  158.00    9.74
  -2  -1  -5  179.24   12.16
   2   1   6  121.35    8.20
   2   1   6  119.38    8.17
  -2  -1  -6  107.79   10.86
   2   1   7   25.58    3.51
   2   1   7   17.76    2.93
  -2  -1  -7   19.18    5.16
   2   1   8   10.41    2.86
   2   1   8    6.60    2.37
   2   1   8   10.25    3.42
  -2  -1  -8   -3.41    2.71
   2   1   9    0.69    0.96
   2   1   9    1.99    1.30
   2   1   9    0.31    1.22
   2   1   9    2.80    2.49
  -2  -1  -9    2.44    2.61
   2   1  10  157.45    8.16
   2   1  10  163.88    7.92
  -2  -1 -10  181.41   18.59
   2   1  10  167.25   12.94
  -2  -1 -10  178.55   14.95
   2   1  11   26.80    2.74
   2   1  11   37.16    6.42
  -2  -1 -11   33.36    8.92
  -2  -1 -11   36.57    7.52
   2   1  12   -0.01    1.50
  -2  -1 -12   -0.89    2.20
  -2  -1 -12   -4.34    4.75
  -2  -1 -13  267.02   27.03
  -2  -1 -13  259.32   22.14
  -2  -1 -14  120.83   19.63
  -2  -1 -14  108.05   15.02
  -2  -1 -15    6.11    5.05
  -2  -1 -15   11.45    5.55
  -2  -1 -16  -13.65    9.07
  -2  -1 -16   -5.15    4.08
  -2  -1 -17   36.06   10.12
  -2  -1 -17   37.30   13.96
  -2  -1 -18    2.12    4.24
  -2  -1 -18   -9.82    7.71
   2   1  19    3.15    4.44
  -2  -1 -19    4.51    7.48
  -2  -1 -20    1.15    7.70
   2   2 -18   28.30   11.72
  -2  -2  17    1.80    5.69
   2   2 -17    4.36    5.49
   2   2 -17   -2.89    6.34
  -2  -2  16   16.16    7.23
   2   2 -16   28.89   12.05
   2   2 -16   21.27    9.52
  -2  -2  15    8.78    6.13
   2   2 -15   15.82    8.15
   2   2 -15    5.19    6.25
  -2  -2  14   -0.28    4.13
   2   2 -14   -5.12    6.66
   2   2 -14    1.31    4.42
  -2  -2  13    0.69    3.29
   2   2 -13   12.77    8.22
   2   2 -13    7.63    3.87
  -2  -2  12  233.72   23.30
   2   2 -12  252.61   28.45
  -2  -2  11   17.75    6.72
   2   2 -11   14.05    7.19
  -2  -2  10  193.83   19.50
   2   2 -10  182.28   21.61
   2   2  -9   47.50    4.28
   2   2  -9   58.21    4.82
  -2  -2   9   79.43   12.37
   2   2  -9   74.67   13.59
   2   2  -8  171.05    9.48
   2   2  -8  155.14    8.64
   2   2  -8  231.48   21.92
  -2  -2   8  222.66   18.69
   2   2  -7  228.27   11.53
   2   2  -7  202.06   10.11
  -2  -2   7  243.69   18.68
   2   2  -7  263.08   21.96
   2   2  -7  257.17   21.44
   2   2  -6  480.65   17.38
   2   2  -6  612.95   32.63
   2   2  -6  488.98   28.51
  -2  -2   6  602.50   28.45
   2   2  -6  580.22   30.60
  -2  -2   5    1.53    1.33
   2   2  -5    0.88    1.53
  -2  -2   5   -0.65    2.16
   2   2  -5    2.64    2.53
   2   2  -5    2.11    2.77
   2   2  -5    3.22    4.79
  -2  -2   5   -0.59    2.14
   2   2  -4   39.59    5.01
  -2  -2   4   31.86    4.59
  -2  -2   4   47.38    7.54
   2   2  -4   54.75    7.63
   2   2  -4   46.10    8.00
   2   2  -4   35.87    7.95
   2   2  -3  284.83   12.98
  -2  -2   3  293.39   13.48
   2   2  -3  290.02   16.38
  -2  -2   3  307.26   16.97
   2   2  -3  289.39   17.54
   2   2  -2  309.51   14.68
  -2  -2   2  320.06   14.73
   2   2  -2  445.73   19.08
   2   2  -2  372.74   19.23
  -2  -2   1   90.41    7.56
   2   2  -1  106.15    8.83
  -2  -2   0   32.17    4.76
   2   2   0   35.38    4.54
   2   2   0   32.96    4.03
   2   2   1  622.46   20.40
  -2  -2  -1  589.12   20.17
  -2  -2  -1  561.50   15.53
   2   2   1  551.66   15.56
   2   2   2  806.47   22.65
  -2  -2  -2  809.98   24.52
   2   2   2  801.51   24.33
   2   2   2  732.08   18.20
  -2  -2  -2  757.60   18.54
  -2  -2  -2  774.46   18.92
  -2  -2  -3  731.98   22.80
   2   2   3  736.66   22.93
  -2  -2  -3  731.93   23.20
   2   2   3  686.65   19.43
  -2  -2  -3  685.10   19.66
  -2  -2  -4   48.95    5.48
   2   2   4   43.73    5.02
   2   2   4   37.89    4.71
  -2  -2  -4   40.74    5.07
   2   2   5  997.21   27.43
  -2  -2  -5  987.63   28.38
   2   2   5 1027.84   31.17
  -2  -2  -5  987.65   31.10
  -2  -2  -5  918.94   22.72
   2   2   6  558.76   18.52
  -2  -2  -6  554.47   19.77
  -2  -2  -6  567.20   24.47
   2   2   6  559.69   23.93
  -2  -2  -6  524.21   17.38
  -2  -2  -7    4.13    1.75
   2   2   7    4.48    1.93
  -2  -2  -7    1.46    2.55
   2   2   7    3.23    2.37
  -2  -2  -7    3.92    2.07
  -2  -2  -8  957.62   28.16
   2   2   8  997.26   26.80
  -2  -2  -8 1003.69   39.94
  -2  -2  -8  976.35   31.67
   2   2   9  136.61    8.60
   2   2   9  132.39    7.84
  -2  -2  -9  121.40   14.34
  -2  -2  -9  137.73   11.73
   2   2  10  702.63   21.23
   2   2  10  748.55   22.36
  -2  -2 -10  783.16   39.44
   2   2  10  770.06   30.44
  -2  -2 -10  741.17   31.13
   2   2  11   30.09    3.55
   2   2  11   31.04    6.49
  -2  -2 -11   31.18    8.14
  -2  -2 -11   26.53    6.00
   2   2  12   38.26    3.33
   2   2  12   40.92    7.87
  -2  -2 -12   47.06    8.39
  -2  -2 -12   62.04   12.49
   2   2  13    0.46    1.55
  -2  -2 -13   -2.98    3.22
   2   2  14   85.97   11.79
  -2  -2 -14   99.72   13.76
  -2  -2 -14  122.45   18.79
  -2  -2 -15   46.94   12.51
  -2  -2 -15   20.65    6.77
  -2  -2 -16   38.17   11.73
  -2  -2 -16   37.58    9.72
  -2  -2 -17   19.23   10.07
  -2  -2 -17   16.55    6.65
  -2  -2 -18  201.90   29.25
  -2  -2 -18  174.04   22.79
  -2  -2 -19   33.56   14.19
   2   2  20   54.53   13.95
  -2  -2 -20   40.30   15.04
   2   3 -18   -2.58    5.39
  -2  -3  17   10.56    6.24
   2   3 -17    7.35    8.98
   2   3 -17    6.04    5.72
  -2  -3  16   -1.43    4.15
   2   3 -16   -2.17    4.56
  -2  -3  15   63.58   14.57
   2   3 -15   73.72   17.71
   2   3 -15   59.43   16.20
  -2  -3  14    3.28    4.13
   2   3 -14    9.49    6.17
  -2  -3  13   67.86   13.46
   2   3 -13   65.01   15.50
  -2  -3  12   25.00    8.06
   2   3 -12   30.93   12.35
  -2  -3  11    0.43    4.46
   2   3 -11   -7.56    7.41
   2   3 -10   35.93    3.18
   2   3 -10   38.98    3.25
  -2  -3  10   73.79   12.21
   2   3 -10   69.70   14.12
   2   3  -9  125.95    7.89
  -2  -3   9  166.11   17.33
   2   3  -9  165.43   20.02
  -2  -3   8    6.54    4.34
   2   3  -8    8.57    7.40
   2   3  -8    1.99    4.62
   2   3  -7    8.03    2.50
  -2  -3   7    4.43    1.92
  -2  -3   7   12.85    4.88
   2   3  -7   13.53    6.27
   2   3  -7   18.98    6.88
   2   3  -6   48.15    5.26
  -2  -3   6   41.87    4.81
  -2  -3   6   40.61    7.68
   2   3  -6   46.43    8.79
   2   3  -6   47.67    8.83
   2   3  -5  310.52   13.91
  -2  -3   5  323.84   14.78
  -2  -3   5  352.95   21.24
   2   3  -5  344.61   22.35
  -2  -3   4  519.66   19.66
   2   3  -4  510.65   18.73
   2   3  -4  549.21   25.87
  -2  -3   4  553.62   25.79
   2   3  -4  600.34   28.33
   2   3  -3   69.50    6.24
  -2  -3   3   65.06    6.33
  -2  -3   3   71.60    8.60
   2   3  -3   67.42    8.22
   2   3  -3   61.02    8.86
   2   3  -2   89.17    9.30
  -2  -3   2   46.13    7.04
   2   3  -2   50.42    6.18
   2   3  -1    9.00    3.06
  -2  -3   1   14.35    5.09
   2   3   0  459.21   17.74
  -2  -3   0  468.06   18.12
   2   3   1  553.88   14.76
  -2  -3  -1  573.34   20.33
   2   3   1  604.78   20.27
   2   3   2  287.30   11.51
   2   3   2  261.79   11.30
   2   3   2  247.33   12.32
  -2  -3  -2  243.23   12.59
  -2  -3  -3  264.88   11.84
   2   3   3  260.60   12.55
  -2  -3  -3  252.38   12.80
  -2  -3  -3  251.16   11.54
   2   3   3  242.37   11.13
   2   3   4  307.92   13.91
  -2  -3  -4  292.69   13.70
  -2  -3  -4  215.38   12.83
   2   3   4  231.30   12.43
   2   3   5  211.55   10.93
  -2  -3  -5  204.47   11.47
   2   3   5  187.24   12.22
  -2  -3  -5  183.42   12.23
   2   3   5  184.38    8.68
  -2  -3  -6   97.92    7.97
   2   3   6  111.90    7.70
   2   3   6   85.03    8.97
  -2  -3  -6  102.89   10.31
  -2  -3  -6   90.08    6.55
   2   3   6  100.01    6.91
  -2  -3  -7 1066.58   31.51
   2   3   7 1082.52   29.90
   2   3   7 1167.00   39.32
  -2  -3  -7 1120.89   39.21
  -2  -3  -7 1096.87   31.13
   2   3   8   42.30    4.89
  -2  -3  -8   44.50    5.81
  -2  -3  -8   36.01    5.21
   2   3   8   40.90    7.17
  -2  -3  -8   57.72    9.07
   2   3   9   76.26    6.66
  -2  -3  -9   84.51    7.47
  -2  -3  -9   96.25   12.60
   2   3   9   85.92   11.00
  -2  -3  -9   70.12    8.16
   2   3  10  343.00   14.77
  -2  -3 -10  336.68   15.31
  -2  -3 -10  359.08   25.59
  -2  -3 -10  358.17   20.01
  -2  -3 -11    9.25    2.68
  -2  -3 -11   10.58    6.20
  -2  -3 -11    1.29    1.82
   2   3  12    3.85    1.54
   2   3  12    2.06    2.44
  -2  -3 -12    0.43    3.96
  -2  -3 -12   -1.15    1.74
   2   3  13   80.51    5.32
   2   3  13   86.60   12.93
  -2  -3 -13  108.24   16.86
  -2  -3 -13  123.07   14.12
   2   3  14    0.25    1.81
  -2  -3 -14    6.58    5.57
  -2  -3 -14    2.76    3.18
   2   3  15    8.79    4.12
  -2  -3 -15   10.91    5.33
  -2  -3 -15    0.61    5.29
   2   3  16    5.71    4.65
  -2  -3 -16    4.86    3.97
  -2  -3 -16    1.34    4.94
  -2  -3 -17    6.58    4.64
  -2  -3 -17    7.21    7.21
  -2  -3 -18    7.55    5.38
  -2  -3 -18    2.25    5.06
  -2  -3 -19    1.89    3.53
  -2  -3 -19   -4.01    7.88
  -2  -3 -20   28.00   12.25
  -2  -3 -21   10.19    6.08
   2   4 -17    6.65    6.70
  -2  -4  16   77.76   15.64
   2   4 -16   50.88   16.70
   2   4 -16   56.91   16.82
  -2  -4  15   -3.20    5.71
   2   4 -15    6.81    6.69
  -2  -4  14   81.17   15.55
   2   4 -14   81.27   18.61
  -2  -4  13    6.71    5.47
   2   4 -13   -2.51    4.17
  -2  -4  12   15.31    6.48
   2   4 -12   11.95    7.50
   2   4 -11  215.05   26.07
  -2  -4  11  198.14   21.44
   2   4 -10   -0.04    1.04
  -2  -4  10   -1.31    3.27
   2   4 -10    1.40    4.89
  -2  -4   9    0.86    4.49
   2   4  -9    1.01    4.89
  -2  -4   8  205.34   11.23
   2   4  -8  209.87   22.39
  -2  -4   8  209.79   19.48
   2   4  -8  231.79   22.05
  -2  -4   7   23.86    4.06
  -2  -4   7   21.29    6.13
   2   4  -7   22.63    7.03
  -2  -4   6  161.69   10.51
  -2  -4   6  174.26   16.23
   2   4  -6  177.75   17.40
  -2  -4   5   20.22    3.82
   2   4  -5   15.62    3.69
  -2  -4   5   22.59    6.46
   2   4  -5   24.61    6.45
  -2  -4   4  661.84   23.62
   2   4  -4  658.63   23.67
  -2  -4   4  714.32   30.91
   2   4  -4  753.14   33.87
  -2  -4   3   57.52    7.19
   2   4  -3   74.42    7.66
   2   4  -3   72.68   10.05
  -2  -4   3  106.42   11.59
   2   4  -3   54.67   11.34
   2   4  -2  302.83   17.30
  -2  -4   2  273.19   14.09
   2   4  -2  286.20   14.17
   2   4  -1   25.33    4.89
  -2  -4   1   32.03    4.62
   2   4  -1   29.25    4.51
  -2  -4   0  392.70   16.98
   2   4   0  428.77   17.35
  -2  -4  -1  903.31   28.21
   2   4   1  960.75   28.49
   2   4   2   17.33    2.57
   2   4   2   22.58    3.97
  -2  -4  -2   25.27    4.68
  -2  -4  -3 1282.39   31.18
  -2  -4  -3 1287.37   35.44
   2   4   3 1356.57   35.73
   2   4   3 1362.19   35.69
   2   4   4    3.81    2.02
  -2  -4  -4    2.07    2.34
   2   4   4    2.13    1.69
  -2  -4  -4    1.02    1.84
  -2  -4  -5   25.38    4.70
   2   4   5    9.08    2.80
  -2  -4  -5    4.62    3.12
   2   4   5   10.01    3.47
   2   4   6 1168.03   32.81
  -2  -4  -6 1137.66   33.18
  -2  -4  -6 1268.55   39.52
   2   4   6 1203.32   38.49
   2   4   6 1104.79   31.33
  -2  -4  -7  397.07   17.60
   2   4   7  408.75   17.19
   2   4   7  449.72   22.91
  -2  -4  -7  432.86   22.98
   2   4   7  408.61   17.42
  -2  -4  -8  826.01   27.50
   2   4   8  835.50   26.84
   2   4   8  820.82   34.94
  -2  -4  -8  816.54   35.15
   2   4   8  821.68   28.25
  -2  -4  -8  881.87   29.12
   2   4   9  156.89   10.46
  -2  -4  -9  158.97   11.05
  -2  -4  -9  134.08   14.51
   2   4   9  153.35   15.00
  -2  -4  -9  156.91   12.01
  -2  -4 -10  262.17   14.28
   2   4  10  249.60   13.64
  -2  -4 -10  282.66   22.00
  -2  -4 -10  260.31   16.81
  -2  -4 -11   48.58    6.03
  -2  -4 -11   43.12    9.39
  -2  -4 -11   49.93    7.88
  -2  -4 -12   85.59    7.69
  -2  -4 -12   84.78   13.43
  -2  -4 -12   89.33   11.20
  -2  -4 -13    4.64    2.31
   2   4  13    2.16    3.56
  -2  -4 -13   11.84    6.57
  -2  -4 -13    0.47    1.90
   2   4  14   53.20    4.81
   2   4  14   34.06    9.91
  -2  -4 -14   68.38   13.40
  -2  -4 -14   52.52    9.68
   2   4  15    7.36    5.29
  -2  -4 -15   25.59    8.65
  -2  -4 -15   24.96    7.68
  -2  -4 -16   61.92   14.14
   2   4  16   81.77   13.14
  -2  -4 -16   54.00   10.83
  -2  -4 -17   -0.74    4.72
   2   4  17    7.45    5.33
  -2  -4 -17    6.40    5.28
  -2  -4 -18   -2.67    7.66
   2   4  18    1.92    3.21
  -2  -4 -18    2.27    4.40
  -2  -4 -19   17.98    9.18
  -2  -4 -19   12.86    7.17
  -2  -4 -20   11.37    8.60
  -2  -4 -21   39.03   14.37
   2   5 -16   10.07    8.57
  -2  -5  15   21.48    8.68
   2   5 -15   16.80   12.09
  -2  -5  14   -0.28    3.05
   2   5 -14   -9.61    9.30
  -2  -5  13    9.35    7.05
   2   5 -13    4.33    6.18
  -2  -5  12   25.35    8.57
   2   5 -12   16.03    9.58
  -2  -5  11    2.43    2.67
   2   5 -11   -2.14    6.37
  -2  -5  10   33.71    9.38
   2   5 -10   42.99   11.74
  -2  -5   9  110.64    8.05
  -2  -5   9  100.59   14.23
   2   5  -9  112.19   17.60
   2   5  -9   90.07   14.79
  -2  -5   8  302.09   14.81
  -2  -5   8  304.41   24.09
   2   5  -8  316.80   26.97
  -2  -5   7   32.52    4.87
  -2  -5   7   28.25    7.35
   2   5  -7   38.51    9.87
  -2  -5   6  182.65   12.00
  -2  -5   6  184.64   17.15
   2   5  -6  203.03   19.52
  -2  -5   5    0.05    1.38
  -2  -5   5    6.50    4.04
   2   5  -5    1.15    2.72
  -2  -5   4   39.30    5.65
   2   5  -4   38.85    6.01
  -2  -5   4   50.53    8.57
   2   5  -4   44.72    9.74
  -2  -5   3   52.24    7.11
   2   5  -3   59.26    7.72
   2   5  -3   69.88    9.94
  -2  -5   3   79.34   10.58
   2   5  -3   54.60   10.49
   2   5  -2    4.62    3.22
   2   5  -2    4.52    2.07
  -2  -5   2    4.39    2.57
   2   5  -1   80.66    8.84
  -2  -5   1   96.57    8.35
   2   5  -1   87.22    8.39
   2   5   0   13.63    3.50
  -2  -5   0   11.75    3.41
   2   5   0   14.92    3.62
  -2  -5  -1  267.67   14.35
   2   5   1  280.34   14.88
   2   5   2  301.22    9.72
   2   5   2  317.98   16.51
  -2  -5  -2  347.11   16.43
  -2  -5  -3  160.06    7.63
   2   5   3  166.10   11.85
   2   5   3  199.31   12.38
  -2  -5  -3  171.83   11.56
   2   5   4   72.60    7.76
  -2  -5  -4   76.86    7.44
   2   5   4   86.68    7.89
  -2  -5  -5   42.78    4.06
   2   5   5   45.75    5.70
  -2  -5  -5   40.52    5.52
   2   5   5   49.52    7.10
  -2  -5  -5   47.02    6.66
  -2  -5  -6   68.39    7.13
   2   5   6   57.37    6.57
   2   5   6   67.08    8.51
  -2  -5  -6   54.28    7.61
  -2  -5  -7   70.82    7.69
   2   5   7   52.83    6.65
   2   5   7   44.39    7.91
  -2  -5  -7   54.81    8.91
   2   5   7   50.95    6.54
   2   5   8  117.18    9.78
  -2  -5  -8  119.28    9.80
   2   5   8  136.74   13.67
  -2  -5  -8  119.14   12.45
   2   5   8  120.62   10.21
   2   5   9  151.26   11.22
  -2  -5  -9  134.46   10.45
   2   5   9  129.29   13.86
  -2  -5  -9  138.97   14.34
   2   5   9  131.58   11.37
  -2  -5 -10  214.91   13.38
  -2  -5 -10  220.64   19.33
   2   5  10  211.25   15.21
  -2  -5 -10  221.78   15.55
  -2  -5 -11   58.43    7.10
  -2  -5 -11   61.24   11.01
  -2  -5 -11   59.90    8.86
  -2  -5 -12    9.89    3.01
  -2  -5 -12   14.84    5.61
  -2  -5 -12    7.95    3.22
  -2  -5 -13    3.24    2.38
  -2  -5 -13    9.66    7.24
  -2  -5 -13    7.14    3.80
  -2  -5 -14   17.70    3.80
  -2  -5 -14   21.25    8.77
   2   5  14   14.38    7.20
  -2  -5 -14   11.35    4.77
  -2  -5 -15    2.73    1.93
   2   5  15    1.19    2.48
  -2  -5 -15    2.90    4.55
  -2  -5 -15   -2.48    4.01
   2   5  16   38.33    9.09
  -2  -5 -16   27.55    9.20
  -2  -5 -16   40.03    9.28
   2   5  17   94.52   14.97
  -2  -5 -17   86.19   17.89
  -2  -5 -17   97.34   14.80
  -2  -5 -18    2.75    6.87
   2   5  18    5.87    4.44
  -2  -5 -18    6.07    3.79
   2   5  19    3.21    4.25
  -2  -5 -19   -3.79    6.54
  -2  -5 -19    0.95    2.87
  -2  -5 -20   38.74   13.72
  -2  -5 -21   46.74   15.15
  -2  -6  15    8.68    6.28
   2   6 -15   23.39   11.77
  -2  -6  14    1.08    4.36
   2   6 -14    6.90    7.65
  -2  -6  13    9.87    7.34
   2   6 -13    0.53    7.21
  -2  -6  12   80.46   14.77
   2   6 -12   87.99   18.66
  -2  -6  11    6.36    5.84
   2   6 -11    4.38    5.10
  -2  -6  10   12.12    6.11
   2   6 -10   15.21    7.49
  -2  -6   9   18.76    3.78
  -2  -6   9   25.87    7.76
   2   6  -9   20.53    7.44
  -2  -6   8   71.18    7.52
  -2  -6   8   69.37   12.21
   2   6  -8   67.95   12.91
  -2  -6   7    2.98    2.08
  -2  -6   7   -1.32    3.53
   2   6  -7    3.28    5.42
  -2  -6   6  381.30   18.80
  -2  -6   6  393.81   26.44
   2   6  -6  408.05   29.27
  -2  -6   5  201.71   13.40
  -2  -6   5  212.95   18.83
   2   6  -5  202.43   20.65
  -2  -6   4  250.09   14.68
  -2  -6   4  266.60   20.05
   2   6  -4  256.08   21.18
  -2  -6   3  163.57   12.09
  -2  -6   3  198.33   16.21
   2   6  -3  187.57   17.16
  -2  -6   2  792.41   28.62
   2   6  -2  779.11   32.49
   2   6  -1   -0.70    2.12
  -2  -6   1    4.43    3.78
   2   6  -1    0.55    1.97
   2   6   0 1299.63   40.40
  -2  -6   0 1214.35   37.42
   2   6   0 1258.05   39.93
  -2  -6  -1  356.73   18.19
   2   6   1  375.18   19.15
   2   6   2  135.87   12.11
  -2  -6  -2  161.36   12.84
   2   6   3  123.95   10.73
  -2  -6  -3  135.04   10.52
   2   6   3  126.63    6.58
   2   6   4  495.37   14.47
  -2  -6  -4  572.40   16.36
  -2  -6  -4  557.01   22.78
   2   6   4  551.39   24.14
   2   6   4  558.78   24.89
  -2  -6  -4  519.70   14.80
   2   6   5  107.46    9.77
  -2  -6  -5  108.16    9.52
  -2  -6  -5   97.15   11.04
   2   6   5   95.64   10.00
  -2  -6  -5   90.16    6.16
  -2  -6  -6  514.34   18.89
   2   6   6  598.06   24.63
  -2  -6  -6  575.35   23.38
  -2  -6  -6  571.63   27.82
   2   6   6  574.99   26.74
  -2  -6  -7    8.34    2.87
   2   6   7   14.41    4.14
  -2  -6  -7    8.55    3.71
  -2  -6  -7   10.83    5.49
   2   6   7    7.43    2.83
   2   6   7    8.83    3.40
  -2  -6  -8 1267.10   39.85
  -2  -6  -8 1384.76   40.40
   2   6   8 1283.69   46.87
  -2  -6  -8 1398.37   49.15
   2   6   8 1374.70   42.23
  -2  -6  -9   31.10    5.19
  -2  -6  -9   28.87    7.23
   2   6   9   30.25    5.96
   2   6   9   21.35    5.91
  -2  -6 -10  707.80   27.37
  -2  -6 -10  714.57   37.17
   2   6  10  706.29   30.20
  -2  -6 -11   56.34    7.46
  -2  -6 -11   45.31    9.35
   2   6  11   61.22    8.78
  -2  -6 -12   44.14    7.38
  -2  -6 -12   49.24   12.40
  -2  -6 -12   46.01    8.79
  -2  -6 -13   11.09    3.40
  -2  -6 -13    7.55    4.83
  -2  -6 -13    8.96    4.61
  -2  -6 -14  148.97   12.14
  -2  -6 -14  162.13   20.46
  -2  -6 -14  157.75   16.90
  -2  -6 -15  124.73   10.85
  -2  -6 -15  151.49   20.82
  -2  -6 -15  143.74   16.50
  -2  -6 -16   45.61    5.99
   2   6  16   58.00   11.25
  -2  -6 -16   49.67   13.18
  -2  -6 -16   54.21   10.64
   2   6  17    0.44    4.54
  -2  -6 -17    8.83    5.15
  -2  -6 -18   93.23   18.72
   2   6  18  122.01   17.87
  -2  -6 -18   91.51   14.69
  -2  -6 -19   19.25    9.97
   2   6  19   23.01    8.34
  -2  -6 -19   21.99    7.71
  -2  -6 -20   22.97   10.50
   2   6  20    6.76    4.05
  -2  -6 -21   10.75    8.34
  -2  -6 -22   54.81   16.69
  -2  -7  14    6.93    6.69
   2   7 -14   19.44   14.74
  -2  -7  13   27.01   10.17
   2   7 -13   25.84   13.17
  -2  -7  12    8.01    5.80
   2   7 -12    8.06    6.99
  -2  -7  11   27.94    9.12
   2   7 -11   55.01   16.75
  -2  -7  10    8.95    5.91
   2   7 -10    3.47    7.32
  -2  -7   9   47.61   10.50
   2   7  -9   52.26   12.80
  -2  -7   8   35.75    5.71
  -2  -7   8   28.16    8.25
   2   7  -8   46.56   11.44
  -2  -7   7   24.74    4.55
  -2  -7   7   24.26    7.25
   2   7  -7   31.38    9.44
  -2  -7   6  246.37   15.60
  -2  -7   6  254.77   21.74
   2   7  -6  278.69   24.61
  -2  -7   5  553.50   24.54
  -2  -7   5  617.18   33.28
   2   7  -5  632.90   36.10
  -2  -7   4   42.40    6.30
  -2  -7   4   45.39    8.45
   2   7  -4   44.10    9.34
  -2  -7   3   12.53    3.91
  -2  -7   3   15.46    5.41
   2   7  -3   18.62    6.37
  -2  -7   2   68.17    7.99
  -2  -7   1  244.90   15.52
   2   7  -1  262.92   17.52
  -2  -7   0  107.16   10.36
   2   7   0   97.65   10.18
  -2  -7  -1    8.73    3.04
   2   7   1   10.79    3.41
   2   7   2   17.38    4.53
  -2  -7  -2    8.08    4.28
  -2  -7  -3  436.41   21.22
   2   7   3  344.24   19.96
   2   7   3  374.61   14.80
   2   7   4   62.51    5.53
  -2  -7  -4   70.65    4.49
   2   7   4   78.57    9.15
  -2  -7  -4   84.30   10.29
   2   7   4   81.47   10.66
   2   7   5  215.65   10.00
   2   7   5  221.65   15.55
  -2  -7  -5  219.27   14.51
   2   7   5  207.80   16.09
  -2  -7  -5  199.72    9.98
  -2  -7  -6  167.97   12.46
  -2  -7  -6  154.49   14.40
   2   7   6  168.94   14.67
  -2  -7  -6  150.02    9.51
  -2  -7  -7  760.98   26.71
  -2  -7  -7  842.42   30.87
  -2  -7  -7  830.88   36.33
   2   7   7  863.45   36.28
  -2  -7  -8   75.12    7.98
  -2  -7  -8   76.63    8.79
  -2  -7  -8   88.93   11.83
   2   7   8   91.82   11.57
   2   7   8   83.93    9.70
  -2  -7  -9   20.21    4.85
  -2  -7  -9   39.78    6.36
  -2  -7  -9   37.78    8.41
   2   7   9   26.68    6.35
  -2  -7 -10   46.24    7.76
  -2  -7 -10   56.90    8.17
  -2  -7 -10   56.61   10.28
   2   7  10   71.81    9.83
  -2  -7 -11    1.61    2.37
  -2  -7 -11    7.69    3.89
  -2  -7 -11    0.73    3.44
   2   7  11    2.98    2.81
  -2  -7 -12    8.02    3.64
  -2  -7 -12    4.33    3.95
   2   7  12    6.11    2.99
  -2  -7 -13    2.26    2.93
  -2  -7 -13   -3.47    4.12
  -2  -7 -14  142.60   12.94
  -2  -7 -14  157.39   20.69
  -2  -7 -14  149.81   16.22
  -2  -7 -15   29.75    5.99
  -2  -7 -15   33.23   10.23
  -2  -7 -15   32.47    8.00
  -2  -7 -16   -1.22    2.34
  -2  -7 -16   -7.87    7.60
  -2  -7 -16   -2.12    3.23
   2   7  17    0.53    3.90
  -2  -7 -17   -4.04    3.73
  -2  -7 -17    2.58    2.71
   2   7  18   60.50   12.69
  -2  -7 -18   53.20   14.23
  -2  -7 -18   46.35   11.12
   2   7  19    9.21    5.44
  -2  -7 -19   17.51    9.74
  -2  -7 -19    9.71    5.37
  -2  -7 -20    5.61    5.69
   2   7  20    4.89    5.80
  -2  -7 -20    5.90    3.01
  -2  -7 -21   -0.01    5.23
   2   7  21   11.79    7.24
  -2  -7 -22   10.33    8.98
  -2  -8  14   27.72    9.71
  -2  -8  13   32.27   10.61
   2   8 -13   40.84   14.60
  -2  -8  12   59.98   13.75
   2   8 -12   65.83   17.71
  -2  -8  11   26.29    9.41
   2   8 -11   39.08   12.96
  -2  -8  10   80.69   14.65
   2   8 -10   81.65   16.21
  -2  -8   9    7.63    4.84
   2   8  -9   -1.34    3.99
  -2  -8   8  180.23   13.77
  -2  -8   8  209.49   21.85
   2   8  -8  177.30   22.52
  -2  -8   7   93.30    9.96
  -2  -8   7   76.81   13.24
   2   8  -7   90.91   15.36
  -2  -8   6    2.12    2.24
  -2  -8   6    6.65    5.60
   2   8  -6   11.15    6.19
  -2  -8   5   30.72    5.96
  -2  -8   5   29.41    7.42
   2   8  -5   29.64    8.58
  -2  -8   4  650.52   27.89
  -2  -8   4  678.65   34.88
   2   8  -4  602.78   35.59
  -2  -8   3  115.83   11.20
   2   8  -3  130.99   15.72
  -2  -8   2  313.38   19.05
  -2  -8   1  147.61   12.65
  -2  -8   0  638.26   27.73
   2   8   0  686.81   29.60
  -2  -8  -1  265.45   17.77
   2   8   1  267.62   17.00
  -2  -8  -2  755.16   30.31
   2   8   2  660.13   24.90
  -2  -8  -3  173.77   14.07
   2   8   3  153.28   10.19
  -2  -8  -4  497.65   24.34
   2   8   4  442.92   26.27
   2   8   4  453.79   18.02
   2   8   5   56.29    5.62
  -2  -8  -5   71.19    8.97
   2   8   5   51.76    8.84
  -2  -8  -5   65.82    5.96
   2   8   6  396.33   16.27
  -2  -8  -6  434.15   22.61
   2   8   6  385.73   24.21
  -2  -8  -6  369.27   16.54
  -2  -8  -7   -0.08    1.43
  -2  -8  -7   -0.45    4.05
   2   8   7    0.82    2.53
  -2  -8  -7    7.60    4.40
  -2  -8  -8 1146.02   37.67
  -2  -8  -8 1253.93   41.59
  -2  -8  -8 1384.91   51.11
  -2  -8  -9  277.51   17.50
  -2  -8  -9  318.02   19.03
  -2  -8  -9  279.82   22.99
   2   8   9  307.47   20.39
  -2  -8 -10  329.38   20.71
  -2  -8 -10  389.95   21.43
  -2  -8 -10  434.81   28.76
   2   8  10  403.26   24.31
  -2  -8 -11  218.69   17.65
  -2  -8 -11  224.95   16.13
  -2  -8 -11  273.05   23.61
   2   8  11  248.89   19.18
  -2  -8 -12   73.72    9.34
  -2  -8 -12   74.69   12.91
  -2  -8 -13   -0.04    1.94
  -2  -8 -13   -1.46    4.80
  -2  -8 -14  308.57   19.44
  -2  -8 -14  319.30   29.36
  -2  -8 -15   37.66    7.04
  -2  -8 -15   25.39    8.71
  -2  -8 -16   43.46    7.42
  -2  -8 -16   32.25    9.59
  -2  -8 -17    5.12    2.99
  -2  -8 -17   -0.13    4.05
   2   8  18   87.59   15.52
  -2  -8 -18   86.69   18.33
  -2  -8 -18   87.45   14.59
   2   8  19   -0.12    2.77
  -2  -8 -19    2.64    4.64
   2   8  20   21.75    8.84
  -2  -8 -20    7.12   10.53
  -2  -8 -20   18.64    8.01
  -2  -8 -21    2.96    6.77
   2   8  21   -4.42    4.76
  -2  -8 -22    1.74    7.53
  -2  -9  13   16.22    8.28
  -2  -9  12   10.18    6.11
   2   9 -12   14.98    9.38
  -2  -9  11    2.82    4.02
   2   9 -11   12.20    9.17
  -2  -9  10    7.81    5.70
   2   9 -10   -9.30    8.80
  -2  -9   9   26.14    8.85
   2   9  -9   32.21   11.47
  -2  -9   8  182.80   21.29
   2   9  -8  163.33   21.96
  -2  -9   7   17.94    4.82
  -2  -9   7   18.29    7.62
   2   9  -7    8.72    6.78
  -2  -9   6   10.42    3.58
  -2  -9   6    6.34    4.06
   2   9  -6    7.07    6.12
  -2  -9   5    0.42    2.85
  -2  -9   5    1.34    4.55
   2   9  -5    7.33    6.66
  -2  -9   4  120.63   12.41
   2   9  -4  129.90   16.83
  -2  -9   3    1.06    2.91
   2   9  -3    2.60    4.21
  -2  -9   2   49.86    7.51
  -2  -9   1    3.80    4.12
  -2  -9   0   56.54    8.29
   2   9   0   45.68    7.53
  -2  -9  -1  106.32   11.35
   2   9   1   87.67   10.01
  -2  -9  -2  208.63   16.04
   2   9   2  200.71   14.89
   2   9   2  196.85   13.62
  -2  -9  -3  226.42   16.56
   2   9   3  226.71   14.04
  -2  -9  -4    9.88    4.90
   2   9   4    7.47    3.20
  -2  -9  -5   15.91    5.91
  -2  -9  -5   16.06    1.98
   2   9   5   15.28    3.66
  -2  -9  -6    1.60    2.99
   2   9   6    4.45    2.24
  -2  -9  -6    0.84    1.36
  -2  -9  -7  187.01   15.10
   2   9   7  185.46   11.80
  -2  -9  -7  178.44   12.24
  -2  -9  -8  123.61   12.53
  -2  -9  -8  134.03   15.36
  -2  -9  -8  110.18   10.27
  -2  -9  -9   34.75    6.22
  -2  -9  -9   30.65    6.21
  -2  -9  -9   48.01    9.43
   2   9   9   42.15    7.86
  -2  -9 -10   76.91    9.56
  -2  -9 -10   91.34   13.70
  -2  -9 -10   96.12   10.92
  -2  -9 -11    2.92    1.48
  -2  -9 -11    7.14    3.33
  -2  -9 -11    4.22    3.91
  -2  -9 -12   17.88    5.30
  -2  -9 -12   10.88    6.19
  -2  -9 -13   11.59    4.81
  -2  -9 -13    7.22    5.55
  -2  -9 -14   22.12    5.78
  -2  -9 -14   21.10    8.08
  -2  -9 -15   10.17    4.54
  -2  -9 -15    8.41    5.59
  -2  -9 -16   19.97    5.59
  -2  -9 -16   18.67    7.63
  -2  -9 -17   10.82    4.02
  -2  -9 -17   10.45    7.63
  -2  -9 -18   11.11    6.83
   2   9  19    7.53    5.93
  -2  -9 -19    9.29    6.55
   2   9  20   17.20    7.44
  -2  -9 -20   17.75   10.39
  -2  -9 -21   72.79   18.82
   2   9  21   92.33   17.59
   2   9  22  150.30   23.26
  -2  -9 -22  119.84   24.44
  -2 -10  12   60.47   14.39
   2  10 -12   39.08   16.42
  -2 -10  11   -3.93    5.73
   2  10 -11  -21.17   10.81
  -2 -10  10    2.75    4.67
   2  10 -10    4.50    4.51
  -2 -10   9    2.71    4.02
   2  10  -9   -5.79    5.67
  -2 -10   8   88.14   14.82
   2  10  -8   86.35   16.94
  -2 -10   7    1.72    2.53
  -2 -10   7    4.96    4.03
   2  10  -7   -0.52    3.75
  -2 -10   6   28.01    6.19
  -2 -10   6   27.11    7.56
   2  10  -6   42.59   10.69
  -2 -10   5   11.64    4.53
   2  10  -5   15.82    7.53
  -2 -10   4   10.69    4.42
   2  10  -4   16.36    7.90
  -2 -10   3    5.55    3.14
   2  10  -3   -4.83    5.46
  -2 -10   2   12.25    5.51
  -2 -10   1    4.03    3.55
   2  10   0  344.28   12.48
  -2 -10   0  374.23   22.51
   2  10   1   36.32    6.87
  -2 -10  -1   38.13    7.96
   2  10   2   46.89    7.95
  -2 -10  -2   66.10   10.57
   2  10   2   54.14    7.91
  -2 -10  -3   59.69    9.61
   2  10   3   51.54    7.48
   2  10   3   60.12    8.21
  -2 -10  -4   12.76    6.03
   2  10   4    5.72    3.00
  -2 -10  -5    0.70    5.95
   2  10   5    4.75    2.98
  -2 -10  -6  232.53   18.81
   2  10   6  201.61   13.56
  -2 -10  -6  194.07   12.73
  -2 -10  -7  331.92   21.67
   2  10   7  328.68   17.12
  -2 -10  -7  328.05   17.61
  -2 -10  -8  169.03   15.53
   2  10   8  161.74   12.07
  -2 -10  -8  164.93   13.00
  -2 -10  -9    2.10    2.08
  -2 -10  -9    1.28    5.17
  -2 -10  -9    9.91    4.22
  -2 -10 -10  218.81   16.74
  -2 -10 -10  237.12   22.76
  -2 -10 -10  228.08   17.61
  -2 -10 -11   13.82    4.52
  -2 -10 -11   18.32    6.91
  -2 -10 -11   19.60    5.37
  -2 -10 -12   11.94    4.71
  -2 -10 -12   17.21    5.13
  -2 -10 -12   19.23    8.92
  -2 -10 -13    3.81    2.73
  -2 -10 -13    0.98    6.49
  -2 -10 -14  385.00   24.27
  -2 -10 -14  433.85   34.47
  -2 -10 -15   19.24    6.00
  -2 -10 -15   24.19    9.23
  -2 -10 -16  245.95   19.40
  -2 -10 -16  290.55   30.12
  -2 -10 -17    8.36    4.16
  -2 -10 -17    2.64    5.25
  -2 -10 -18  145.13   15.04
  -2 -10 -18  133.31   22.20
   2  10  19   36.97   11.22
  -2 -10 -19   47.59   14.26
   2  10  20   10.02    5.53
  -2 -10 -20    1.86    4.28
   2  10  21   -0.84    4.17
  -2 -10 -21   18.88   10.64
   2  10  22   57.03   14.37
  -2 -10 -22   75.79   20.78
   2  10  23    3.28    4.93
  -2 -11  11    2.23    4.94
  -2 -11  10    3.44    2.96
   2  11 -10    5.30    5.30
  -2 -11   9    7.00    5.56
   2  11  -9   22.68    9.70
  -2 -11   8    3.37    3.81
   2  11  -8    7.39    6.19
   2  11  -7    6.78    6.39
  -2 -11   6   -0.44    2.02
   2  11  -6   17.06    8.24
  -2 -11   5   54.73    8.79
   2  11  -5   63.95   13.14
  -2 -11   4   54.30    8.57
   2  11  -4   48.51   11.87
  -2 -11   3    9.82    3.98
   2  11  -3   -0.97    3.11
  -2 -11   2    5.69    4.72
  -2 -11   1  170.66   16.55
   2  11  -1  166.23   10.21
  -2 -11   0  189.99   16.79
  -2 -11  -1   14.16    5.54
   2  11   1   16.46    5.57
   2  11   2    6.05    3.88
   2  11   2    7.75    3.48
  -2 -11  -2    8.15    3.99
   2  11   3    5.80    3.18
   2  11   3    7.91    3.27
  -2 -11  -3    8.91    5.17
  -2 -11  -4    5.03    3.56
   2  11   4   -0.10    2.43
  -2 -11  -5   75.04   10.70
   2  11   5   68.90    8.80
  -2 -11  -6   25.26    6.84
   2  11   6   20.85    4.89
  -2 -11  -7  128.61   13.77
   2  11   7  125.87   11.27
  -2 -11  -7  136.65   11.43
  -2 -11  -8   32.97    6.08
   2  11   8   27.10    5.41
  -2 -11  -8   29.18    8.20
  -2 -11  -9   21.99    5.38
   2  11   9   24.16    5.10
  -2 -11  -9   28.24    6.60
  -2 -11 -10   13.25    4.14
  -2 -11 -10   25.04    7.51
  -2 -11 -10   20.38    6.15
  -2 -11 -11  113.76   12.73
  -2 -11 -11  123.43   17.89
  -2 -11 -11  124.79   13.74
  -2 -11 -12    7.90    3.95
  -2 -11 -12   11.80    5.04
  -2 -11 -12    2.03    3.93
  -2 -11 -13  179.27   16.64
  -2 -11 -13  181.12   22.11
  -2 -11 -14   75.43   10.91
  -2 -11 -14   53.61   12.45
  -2 -11 -15   -2.05    2.62
  -2 -11 -15    7.91    7.00
  -2 -11 -16   30.29    7.11
  -2 -11 -16   27.67    9.99
  -2 -11 -17   57.48    9.74
  -2 -11 -17   73.39   15.92
  -2 -11 -18   29.01    7.02
  -2 -11 -18   25.06    9.89
  -2 -11 -19   72.55   16.35
   2  11  20   21.78    9.74
  -2 -11 -20   18.04    8.66
   2  11  21    3.84    4.40
  -2 -11 -21   -8.37    7.16
   2  11  22   12.37    7.88
  -2 -11 -22   10.03    8.36
   2  11  23    1.28    4.92
   2  11  24  -12.29    7.62
   2  12 -10   24.92   10.53
   2  12  -9    6.28    6.15
   2  12  -8  106.97   20.66
   2  12  -7   57.30   14.73
  -2 -12   6   66.08   10.03
   2  12  -6   58.16   13.73
  -2 -12   5   35.17    7.48
   2  12  -5   18.06    7.86
  -2 -12   4  174.26   16.40
   2  12  -4  142.69   13.49
   2  12  -4  142.19   19.95
  -2 -12   3  116.16   13.44
   2  12  -3   95.41   10.02
   2  12  -3   78.64   14.77
  -2 -12   2   88.46   12.02
   2  12  -2   96.26    9.00
   2  12  -2   96.61   15.38
  -2 -12   1   98.93   12.78
   2  12  -1  100.06    7.85
  -2 -12   0  513.95   29.65
  -2 -12  -1   29.67    7.85
   2  12   1   27.48    6.71
  -2 -12  -2   89.71   12.09
   2  12   2  106.23   12.60
   2  12   3    2.24    3.43
  -2 -12  -3    5.51    3.68
   2  12   3    0.28    1.33
  -2 -12  -4   88.66   12.33
   2  12   4   84.88   10.14
   2  12   4   85.21   10.67
  -2 -12  -5   46.07    9.27
   2  12   5   27.57    6.16
  -2 -12  -6  857.35   40.64
   2  12   6  977.06   37.13
  -2 -12  -7   55.64    9.37
   2  12   7   46.19    7.28
  -2 -12  -8  135.73   15.09
   2  12   8  141.74   12.77
  -2 -12  -8  118.49   11.56
  -2 -12  -9  119.57   14.18
   2  12   9  127.64   12.04
  -2 -12  -9  114.51   11.96
  -2 -12 -10   26.25    6.09
  -2 -12 -10   20.98    5.36
  -2 -12 -11  126.02   14.25
  -2 -12 -11  159.27   20.44
  -2 -12 -11  122.47   13.40
  -2 -12 -12   38.03    7.66
  -2 -12 -12   28.67    8.49
  -2 -12 -13    7.46    4.13
  -2 -12 -13    1.15    5.00
  -2 -12 -14  379.56   25.45
  -2 -12 -14  336.88   32.44
  -2 -12 -15   30.81    7.00
  -2 -12 -15   25.81    9.89
  -2 -12 -16   23.70    6.51
  -2 -12 -16   28.82    9.84
  -2 -12 -17    0.59    2.97
  -2 -12 -17    5.40    5.90
  -2 -12 -18   34.86    7.99
  -2 -12 -18   45.12   13.82
  -2 -12 -19    5.94    4.80
  -2 -12 -20   45.45   14.38
   2  12  21    9.99    7.06
  -2 -12 -21   -1.45    4.05
   2  12  22   27.79   11.07
  -2 -12 -22   20.88   11.33
   2  12  23    8.18    6.53
   2  12  24   17.14    8.92
   2  13  -9   -4.15    5.42
   2  13  -8   53.61   13.88
   2  13  -7   -6.93    5.66
   2  13  -6   49.97   12.59
  -2 -13   5   32.28    7.46
   2  13  -5   26.74    9.63
  -2 -13   4   51.97    9.38
   2  13  -4   42.95   11.33
  -2 -13   3   18.78    6.04
   2  13  -3   14.85    7.41
  -2 -13   2   -4.62    3.53
   2  13  -2   -1.02    1.82
   2  13  -2   -0.16    4.95
  -2 -13   1    6.55    3.46
  -2 -13   0   47.79    9.01
   2  13   0   38.11    9.25
  -2 -13  -1    4.85    3.73
   2  13   1   14.03    5.89
  -2 -13  -2   96.52   13.14
   2  13   2  100.65   13.31
  -2 -13  -3  115.95   14.44
   2  13   3   90.22   11.98
   2  13   4    5.52    4.03
  -2 -13  -4   17.56    5.27
   2  13   4   10.47    3.77
  -2 -13  -5  106.95   14.03
   2  13   5  102.90   11.43
   2  13   5  106.21   12.25
  -2 -13  -6    1.47    2.76
   2  13   6    0.47    2.31
  -2 -13  -7   27.23    6.93
   2  13   7   35.97    6.90
  -2 -13  -8   36.39    8.18
   2  13   8   25.63    5.67
  -2 -13  -8   22.27    5.10
  -2 -13  -9   10.41    3.82
   2  13   9    6.04    3.08
  -2 -13  -9   20.03    5.81
   2  13  10   28.13    6.14
  -2 -13 -10   24.63    5.92
  -2 -13 -10   20.66    6.72
  -2 -13 -11   12.80    4.63
  -2 -13 -11   22.74    7.54
  -2 -13 -12   60.65   10.62
  -2 -13 -12   64.66   14.15
  -2 -13 -13   -1.28    2.68
  -2 -13 -13   -6.56    6.59
  -2 -13 -14  263.59   21.68
  -2 -13 -14  236.72   27.66
  -2 -13 -15   39.37    8.30
  -2 -13 -15   46.25   12.40
  -2 -13 -16   12.38    4.78
  -2 -13 -16   13.76    8.64
  -2 -13 -17    1.58    3.04
  -2 -13 -17    0.13    5.21
  -2 -13 -18   52.76   10.27
  -2 -13 -18   50.08   14.15
  -2 -13 -19   13.84    5.38
  -2 -13 -19    3.18    7.34
  -2 -13 -20   11.36    7.01
  -2 -13 -21   -2.41    4.80
  -2 -13 -22   -2.52    6.98
   2  13  22    1.74    3.73
   2  13  23   13.68    8.32
   2  14  -8   38.78   13.11
   2  14  -7   -2.24    3.92
   2  14  -6   13.60    9.10
   2  14  -5   -0.61    5.62
  -2 -14   4   50.94    9.98
   2  14  -4   39.72   10.70
  -2 -14   3   -0.15    2.55
   2  14  -3    4.71    6.70
  -2 -14   2   38.42    9.49
   2  14  -2   36.20   10.02
  -2 -14   1   41.54    9.14
   2  14  -1   18.47    8.03
  -2 -14   0    5.32    4.96
   2  14   0    0.19    2.77
  -2 -14  -1   39.80    9.07
   2  14   1   33.97    8.91
  -2 -14  -2   75.51   12.46
   2  14   2   78.81   12.30
  -2 -14  -3   45.33   10.31
   2  14   3   38.02    8.36
  -2 -14  -4  221.00   20.78
   2  14   4  207.48   18.93
   2  14   5   13.96    5.10
  -2 -14  -5   14.37    5.93
   2  14   5   12.74    3.91
  -2 -14  -6  261.34   22.99
   2  14   6  263.18   18.57
   2  14   6  312.66   22.33
  -2 -14  -7   31.77    8.07
   2  14   7   35.56    7.99
  -2 -14  -8   50.60   10.29
   2  14   8   59.19    9.56
  -2 -14  -9   49.51   10.08
   2  14   9   47.83    8.42
  -2 -14  -9   56.09    8.61
  -2 -14 -10   62.83   11.26
   2  14  10   70.53   10.26
  -2 -14 -10   69.65   10.21
   2  14  11   37.91    7.67
  -2 -14 -11   44.63    9.80
  -2 -14 -12   28.12    7.68
  -2 -14 -13  113.16   15.94
  -2 -14 -14   80.37   12.65
  -2 -14 -14   98.69   19.15
  -2 -14 -15   15.09    6.11
  -2 -14 -15   28.26    9.76
  -2 -14 -16   53.96   10.71
  -2 -14 -16   69.18   15.69
  -2 -14 -17    4.82    4.37
  -2 -14 -17    8.76    5.28
  -2 -14 -18   40.02    9.41
  -2 -14 -18   44.64   15.17
  -2 -14 -19   67.23   12.06
  -2 -14 -19   77.35   18.10
  -2 -14 -20    9.42    6.38
  -2 -14 -21   -8.41    5.98
  -2 -14 -22    9.66    8.31
   2  14  22   23.86    9.99
   2  14  23   44.31   13.96
   2  15  -7   16.80   10.03
   2  15  -6   -3.76    5.14
   2  15  -5    5.94    6.59
  -2 -15   4    3.71    3.77
   2  15  -4   -2.24    4.17
  -2 -15   3   18.06    7.01
   2  15  -3   18.00    8.11
  -2 -15   2   46.59    9.41
   2  15  -2   27.26    8.89
   2  15  -2   21.46    8.72
  -2 -15   1   79.68   12.47
   2  15  -1   62.07   13.11
   2  15  -1   58.78   13.96
   2  15   0   58.36   11.73
  -2 -15   0   62.53   11.17
   2  15   1   -1.13    4.63
  -2 -15  -1    0.52    3.57
   2  15   2    0.40    3.02
  -2 -15  -2    9.05    4.41
   2  15   3   42.34    9.05
  -2 -15  -3   29.04    8.03
   2  15   4    1.12    2.76
  -2 -15  -4    8.39    5.30
   2  15   5   15.86    6.04
  -2 -15  -5   14.04    6.60
   2  15   6    0.39    2.27
  -2 -15  -6   16.11    6.02
   2  15   7   15.19    5.78
  -2 -15  -7   14.64    6.36
   2  15   8   52.80    9.71
  -2 -15  -8   41.21    9.42
   2  15   9   18.54    5.08
  -2 -15  -9   18.57    6.52
   2  15  10   55.53    9.71
  -2 -15 -10   59.61   11.11
   2  15  11   54.13    9.30
  -2 -15 -11   57.15   11.25
  -2 -15 -12    1.06    3.29
  -2 -15 -13   13.72    7.00
  -2 -15 -14   26.76    7.88
  -2 -15 -15  181.25   19.49
  -2 -15 -15  189.47   26.08
  -2 -15 -16    5.07    4.10
  -2 -15 -16   15.38   11.09
  -2 -15 -17    3.46    3.10
  -2 -15 -17    8.09    6.32
  -2 -15 -18   -1.72    3.58
  -2 -15 -18   -1.01    6.35
  -2 -15 -19    6.38    4.55
  -2 -15 -19   11.54    6.54
  -2 -15 -20  -18.13    9.68
  -2 -15 -21    9.23    7.21
   2  16  -6   12.50    8.97
   2  16  -5    2.92    4.63
   2  16  -4   31.56   11.39
   2  16  -4   35.31   12.53
  -2 -16   3   79.53   12.93
   2  16  -3   67.67   15.83
   2  16  -3   50.86   13.55
  -2 -16   2   11.42    5.55
   2  16  -2   11.75    7.52
   2  16  -2    4.46    3.50
  -2 -16   1   -0.65    2.67
   2  16  -1   -4.97    4.50
   2  16  -1    5.58    5.04
  -2 -16   0  124.45   16.40
   2  16   0  136.44   19.50
  -2 -16  -1   -1.96    3.12
   2  16   1   -2.87    3.08
  -2 -16  -2   78.76   13.09
   2  16   2   44.38   10.98
  -2 -16  -3    5.66    4.15
   2  16   3    6.23    4.34
  -2 -16  -4  125.70   16.62
   2  16   4   93.25   14.30
  -2 -16  -5   26.74    8.30
   2  16   5   16.90    6.05
  -2 -16  -6  128.99   17.47
   2  16   6  131.10   16.06
   2  16   7   19.19    6.41
  -2 -16  -7   19.94    7.46
   2  16   8   14.80    5.62
  -2 -16  -8   29.72    8.32
   2  16   9  115.21   14.45
  -2 -16  -9   73.11   13.00
   2  16  10  171.16   17.58
  -2 -16 -10  128.58   17.20
   2  16  11   -0.19    2.31
  -2 -16 -11   -1.86    2.74
   2  16  12   64.82   10.88
  -2 -16 -12   57.90   11.86
  -2 -16 -13   67.73   12.78
  -2 -16 -14   28.14    8.14
  -2 -16 -15   16.27    6.52
  -2 -16 -16   56.45   11.62
  -2 -16 -17   10.95    5.37
  -2 -16 -17    4.80    5.09
  -2 -16 -18  167.53   19.74
  -2 -16 -18  178.32   27.75
  -2 -16 -19    0.27    4.16
  -2 -16 -19   11.33    8.90
  -2 -16 -20    1.65    3.81
  -2 -16 -20   12.45    9.57
  -2 -16 -21   32.91   14.90
   2  17  -6    0.26    8.22
   2  17  -5   51.78   15.50
   2  17  -5   41.67   14.81
   2  17  -4    4.97    6.37
   2  17  -4    9.31    5.53
   2  17  -3   28.80   10.97
   2  17  -3    7.79    6.55
  -2 -17   2   11.48    5.35
   2  17  -2    3.39    5.42
   2  17  -2    7.34    5.68
  -2 -17   1    7.34    4.49
   2  17  -1    8.47    6.18
   2  17  -1    6.61    4.83
   2  17   0    2.62    4.32
  -2 -17   0    8.68    4.97
   2  17   1   -0.90    2.93
  -2 -17  -1    8.93    5.61
   2  17   2   24.89    8.36
  -2 -17  -2   39.39    9.90
   2  17   3   57.33   12.22
  -2 -17  -3   42.00   10.82
   2  17   4    0.05    2.31
  -2 -17  -4   -2.01    2.72
   2  17   5   -3.17    4.39
  -2 -17  -5    5.03    4.12
   2  17   6    0.16    4.05
  -2 -17  -6   -1.30    3.70
   2  17   7   19.12    7.19
  -2 -17  -7   19.20    7.24
   2  17   8   31.15    8.26
  -2 -17  -8   41.09   10.56
   2  17   9   47.30   10.30
  -2 -17  -9   40.15   10.30
   2  17  10    0.50    2.30
  -2 -17 -10    4.53    4.54
   2  17  11   19.44    6.52
  -2 -17 -11   11.38    5.33
   2  17  12    6.25    4.27
  -2 -17 -12    9.56    5.23
  -2 -17 -13    9.43    6.36
  -2 -17 -14   63.38   12.71
  -2 -17 -15   16.55    8.02
  -2 -17 -16   10.94    6.00
  -2 -17 -17    9.18    5.03
  -2 -17 -18    3.34    3.33
  -2 -17 -18    4.30    7.37
  -2 -17 -19   15.29    6.38
  -2 -17 -19   14.16    8.29
  -2 -17 -20    8.94    5.64
  -2 -17 -20   20.03   13.03
   2  18  -4   32.57   12.59
   2  18  -3   -4.14    5.28
   2  18  -3    0.79    4.32
  -2 -18   2   24.60    7.99
   2  18  -2   35.65   12.40
   2  18  -2   31.99   11.37
  -2 -18   1   -3.61    2.93
   2  18  -1    0.06    4.62
  -2 -18   0   39.79   10.19
   2  18   0   39.78   12.49
   2  18   0   39.10   12.30
   2  18   1    3.46    5.18
  -2 -18  -1    3.00    4.16
   2  18   2    7.89    6.24
  -2 -18  -2   10.90    5.24
   2  18   3   11.84    6.91
  -2 -18  -3   16.59    8.37
   2  18   4   11.91    6.26
  -2 -18  -4   16.39    7.08
   2  18   5   87.03   14.76
  -2 -18  -5  105.96   16.56
   2  18   6   23.84    8.20
  -2 -18  -6    9.69    5.47
   2  18   7   -3.52    3.45
  -2 -18  -7    3.43    3.57
   2  18   8   79.93   13.82
  -2 -18  -8   79.33   14.96
   2  18   9    3.81    5.36
  -2 -18  -9   -0.53    4.00
   2  18  10    5.52    4.59
  -2 -18 -10    8.41    6.52
  -2 -18 -11    8.84    4.24
  -2 -18 -12   15.88    7.05
  -2 -18 -13    5.94    4.56
  -2 -18 -14  203.58   22.94
  -2 -18 -15    2.80    3.85
  -2 -18 -16   12.35    7.47
  -2 -18 -17   46.17   10.90
  -2 -18 -18   19.70    7.03
  -2 -18 -19   -4.03    4.08
  -2 -18 -20   26.95   11.01
  -2 -18 -20    1.97    5.27
   2  19  -2   -9.30    7.11
  -2 -19   1    1.63    3.26
   2  19  -1   -3.76    6.94
  -2 -19   0   52.05   11.91
   2  19   0   50.68   14.42
  -2 -19  -1   14.04    7.41
  -2 -19  -2   61.68   13.10
  -2 -19  -3   72.67   13.88
  -2 -19  -4   20.80    6.84
  -2 -19  -5    5.88    5.22
  -2 -19  -6    9.43    5.82
  -2 -19  -7   -1.36    2.78
  -2 -19  -8   13.20    5.78
  -2 -19  -9   -1.15    3.90
  -2 -19 -10    6.37    5.29
  -2 -19 -11   57.51   12.70
  -2 -19 -12   20.71    8.36
  -2 -19 -13   -0.26    3.65
  -2 -19 -14   12.70    7.19
  -2 -19 -15    7.68    4.53
  -2 -19 -16    5.86    5.24
  -2 -19 -17    2.82    4.04
  -2 -19 -18    3.77    5.17
  -2 -19 -19  -10.35    5.86
  -2 -19 -20    6.54    5.93
   2  20  -1   29.02   11.96
  -2 -20   0   24.05    9.27
   2  20   0  -12.29    7.96
  -2 -20  -1   17.07    7.27
   2  20   1    3.11    5.56
  -2 -20  -2    2.95    4.85
  -2 -20  -3   -0.75    3.25
  -2 -20  -4   82.58   15.71
  -2 -20  -5   50.42   11.93
  -2 -20  -6   23.28    8.73
  -2 -20  -7   -1.37    3.59
  -2 -20  -8   11.29    5.91
  -2 -20  -9   24.82    9.08
  -2 -20 -10  144.48   20.62
  -2 -20 -11    3.73    5.18
  -2 -20 -12   88.96   16.07
  -2 -20 -13   39.16   10.73
  -2 -20 -14   11.26    6.44
  -2 -20 -15    9.66    6.07
  -2 -20 -16   43.34   11.45
  -2 -20 -17    5.43    4.46
  -2 -20 -18  110.96   18.41
  -2 -20 -19   13.10    6.26
  -2 -20 -20    1.78    4.77
   2  21   1    2.15    6.84
   2  21   2  -22.77   10.17
  -2 -21  -3    6.52    6.10
  -2 -21  -4   40.52   11.41
  -2 -21  -5   14.27    7.03
  -2 -21  -6    8.29    5.21
  -2 -21  -7   67.77   15.45
  -2 -21  -8    5.10    5.04
  -2 -21  -9    9.45    6.02
  -2 -21 -10    4.42    3.73
  -2 -21 -11   54.98   13.65
  -2 -21 -12   33.40   10.90
  -2 -21 -13   22.50    9.09
  -2 -21 -14    7.59    6.16
  -2 -21 -15    1.09    4.73
  -2 -21 -16   11.47    8.30
  -3  21  10    0.95    7.29
  -3  21   9   86.40   20.37
  -3  20  14    6.11    7.45
  -3  20  13    5.41    5.97
  -3  20  12    0.38    5.69
  -3  20  11   32.75   13.04
  -3  20  10    2.75    3.87
  -3  20   9    2.75    5.77
  -3  20   8   23.47   10.64
  -3  20   7   -0.86    5.62
  -3  20   6    2.22    4.71
  -3  20   5   11.47    8.76
  -3  20   4   19.25   10.03
  -3  19  16   32.60   13.32
  -3  19  15   24.24   10.83
  -3  19  14  -11.13    7.74
  -3  19  14   -9.11    7.47
  -3  19  13    4.80    4.82
  -3  19  13    9.04    5.91
  -3  19  12   18.82   10.36
  -3  19  12    9.70    6.28
  -3  19  11   -5.82    5.93
  -3  19  11   -2.39    4.14
  -3  19  10   -0.27    4.60
  -3  19  10   20.03    9.66
  -3  19   9   53.45   14.47
  -3  19   9   54.26   14.96
  -3  19   8   -2.21    5.53
  -3  19   8   11.45    7.32
  -3  19   7   51.78   14.99
  -3  19   7   48.28   13.75
  -3  19   6   31.15   12.59
  -3  19   6    7.02    6.09
  -3  19   5    4.17    4.62
  -3  19   5   -3.41    5.44
  -3  19   4   10.62    8.39
  -3  19   4    1.52    4.36
  -3  19   3   12.10    9.20
  -3  19   3   -3.40    5.50
  -3  19   2   -1.94    7.19
  -3  18  18    5.22    3.63
  -3  18  17   19.57    9.27
  -3  18  16   15.93    8.21
  -3  18  16    9.30    9.87
  -3  18  15    9.00    6.66
  -3  18  15   -5.65    7.03
  -3  18  15   11.00    7.45
  -3  18  14   11.90    7.14
  -3  18  14    0.92    5.52
  -3  18  13   28.53   12.94
  -3  18  13   24.76    9.92
  -3  18  12   -2.11    5.57
  -3  18  12    5.76    4.56
  -3  18  11   32.24   11.81
  -3  18  11   19.82    9.57
  -3  18  10    7.66    6.36
  -3  18  10    2.48    3.40
  -3  18   9   33.50   11.92
  -3  18   9   47.45   14.38
  -3  18   8    3.13    4.49
  -3  18   8    4.39    5.31
  -3  18   7   54.97   14.76
  -3  18   7   65.91   16.42
  -3  18   6   17.68   10.45
  -3  18   6   14.32    8.48
  -3  18   5   48.88   15.00
  -3  18   5   48.88   13.96
  -3  18   4    1.83    4.75
  -3  18   4    2.38    5.54
  -3  18   3   -2.48    4.12
  -3  18   3    1.47    5.09
  -3  18   2   -8.13    7.45
  -3  18   2    2.89    3.76
  -3  18   1   13.50    8.64
  -3  18   1    9.43    6.74
  -3  18   0   14.09   10.73
  -3  18   0   28.21   10.70
  -3  18  -1    3.90    5.13
  -3  18  -2    0.80    3.74
  -3  17  18    1.02    5.55
  -3  17  17   26.51    9.82
  -3  17  16   24.73   10.41
  -3  17  16   20.94   10.61
  -3  17  15   29.67   11.00
  -3  17  15   30.42   12.40
  -3  17  15   13.75    7.33
  -3  17  14   47.97   13.45
  -3  17  14   42.80   12.29
  -3  17  13   62.26   15.11
  -3  17  13   43.36   12.27
  -3  17  12    1.75    3.99
  -3  17  12   12.14    6.93
  -3  17  11  139.16   23.35
  -3  17  11  131.59   21.39
  -3  17  10   26.24   10.28
  -3  17  10   30.06   10.44
  -3  17   9   62.85   15.69
  -3  17   9   55.07   13.76
  -3  17   8   19.48    8.13
  -3  17   8   34.61   10.99
  -3  17   7   86.99   18.23
  -3  17   7  103.83   18.67
  -3  17   6    3.60    7.73
  -3  17   6    3.73    5.12
  -3  17   5   74.36   17.20
  -3  17   5   71.11   15.95
  -3  17   4    2.25    5.27
  -3  17   4    8.31    6.27
  -3  17   3    9.62    8.07
  -3  17   3   15.14    7.36
  -3  17   2   27.20   12.16
  -3  17   2   57.46   14.59
  -3  17   1   50.10   15.22
  -3  17   1   67.18   15.35
  -3  17   0    5.48    7.14
  -3  17   0    1.50    3.64
  -3  17  -1   63.54   17.80
  -3  17  -1   71.37   15.73
  -3  17  -2   56.39   14.66
  -3  17  -2   64.58   17.80
  -3  17  -3   15.43    8.77
  -3  17  -4   44.49   12.68
  -3  16  18   29.75    9.61
  -3  16  17    2.93    3.76
  -3  16  17   -0.84    4.83
  -3  16  16   78.40   15.81
  -3  16  16   83.25   18.38
  -3  16  15   82.33   17.83
  -3  16  15   66.36   16.73
  -3  16  15   62.28   13.97
  -3  16  14   40.79   12.85
  -3  16  14   21.90    8.81
  -3  16  14   37.44   11.35
  -3  16  13   25.94   10.23
  -3  16  13   23.45    9.15
  -3  16  12    2.50    4.56
  -3  16  12    3.55    5.49
  -3  16  11    7.07    7.64
  -3  16  11    5.33    5.29
  -3  16  10  113.63   20.60
  -3  16  10  103.87   18.59
  -3  16   9    3.89    4.82
  -3  16   9   16.85    8.40
  -3  16   8   20.20    9.13
  -3  16   8   12.79    6.97
  -3  16   7    1.94    3.60
  -3  16   7   10.12    7.40
  -3  16   6   36.92   12.74
  -3  16   6   16.80    8.58
  -3  16   5    9.18    6.86
  -3  16   5   11.10    7.48
  -3  16   4   35.47   12.44
  -3  16   4   48.40   12.69
  -3  16   3   39.81   12.62
  -3  16   3   13.73    7.30
  -3  16   2   -6.86    6.43
  -3  16   2    2.84    4.77
  -3  16   1    2.44    5.48
  -3  16   1    8.39    8.02
  -3  16   0   39.60   13.36
  -3  16   0   40.14   12.63
  -3  16  -1   19.34    9.99
  -3  16  -1   11.99    5.78
  -3  16  -2    6.61    6.92
  -3  16  -2   -3.83    4.10
  -3  16  -3    3.77    7.28
  -3  16  -3    5.72    5.40
  -3  16  -4    9.71    9.38
  -3  16  -4   16.34    9.23
  -3  16  -5    5.35    4.22
   3 -15 -18    1.65    5.18
  -3  15  17   11.68    6.04
  -3  15  17   14.77    8.66
   3 -15 -17   16.97    9.58
  -3  15  16   22.00    8.34
  -3  15  16   22.10    9.80
   3 -15 -16   34.77   13.76
  -3  15  15   77.33   14.61
  -3  15  15   97.46   18.98
  -3  15  15   80.99   18.11
  -3  15  14   11.66    7.01
  -3  15  14    0.82    3.37
  -3  15  14    3.47    6.02
  -3  15  13    5.41    5.99
  -3  15  13    1.66    3.82
  -3  15  12   22.17    8.96
  -3  15  12   21.17    7.83
  -3  15  11   63.48   14.93
  -3  15  11   65.32   14.17
  -3  15  10   -3.38    7.05
  -3  15  10    5.90    4.40
  -3  15   9  176.22   22.72
  -3  15   9  182.53   24.64
  -3  15   8    0.12    5.58
  -3  15   8    1.80    3.84
  -3  15   7   73.33   16.28
  -3  15   7   84.90   15.87
  -3  15   6   15.00    7.33
  -3  15   6   40.12   11.71
  -3  15   5    4.90    4.60
  -3  15   5    2.27    4.95
  -3  15   4    3.28    4.35
  -3  15   4   11.53    6.83
  -3  15   3   52.18   13.61
  -3  15   3   55.10   13.24
  -3  15   2    3.41    5.95
  -3  15   2    9.92    6.47
  -3  15   1   53.78   14.41
  -3  15   1   87.33   16.62
  -3  15   0    5.46    6.58
  -3  15   0   -5.51    3.88
  -3  15  -1   74.98   17.80
  -3  15  -1   74.05   15.01
  -3  15  -2    9.16    7.79
  -3  15  -2   10.56    7.03
  -3  15  -3   26.50   11.82
  -3  15  -3   37.18   10.75
  -3  15  -4    0.93    4.17
  -3  15  -4   -1.79    3.90
  -3  15  -5   10.00    9.39
  -3  15  -5    7.96    5.86
  -3  15  -6   46.83   11.87
  -3  14  18   30.01   12.31
   3 -14 -18   35.66   12.93
  -3  14  17    4.57    3.92
  -3  14  17    9.90    7.08
   3 -14 -17    6.12    5.31
  -3  14  16   33.04    9.65
  -3  14  16   33.89   11.56
   3 -14 -16   24.16   10.82
  -3  14  15   -0.35    4.41
  -3  14  15   13.39    8.39
   3 -14 -15   13.58    8.56
  -3  14  14   64.33   15.40
  -3  14  14   38.40   12.81
   3 -14 -14   52.72   15.64
  -3  14  14   51.96   11.77
  -3  14  13   99.41   18.77
  -3  14  13  110.11   20.09
  -3  14  13   70.16   14.01
  -3  14  12   38.33   11.12
  -3  14  12   30.00    9.07
  -3  14  11   21.44    7.62
  -3  14  11   19.25    7.83
  -3  14  10    0.89    3.49
  -3  14  10    7.86    5.28
  -3  14   9   16.43    9.04
  -3  14   9    8.94    5.77
  -3  14   8   10.68    7.55
  -3  14   8    3.70    4.20
  -3  14   7   17.07    8.29
  -3  14   7   12.20    6.77
  -3  14   6   15.09    9.03
  -3  14   6   11.35    5.93
  -3  14   5   -3.02    5.95
  -3  14   5   -1.76    4.83
  -3  14   4   -6.88    4.99
  -3  14   4    6.71    5.70
  -3  14   3   36.39   11.49
  -3  14   3   10.19    3.14
  -3  14   2    6.45    4.79
  -3  14   2    4.64    5.03
  -3  14   1   79.35   16.20
  -3  14   1  111.64   18.15
  -3  14   0    4.82    5.79
  -3  14   0    8.62    6.32
  -3  14  -1   14.07    7.36
  -3  14  -1   13.19    7.09
  -3  14  -2    8.86    7.76
  -3  14  -2   -0.63    3.55
  -3  14  -3    7.22    6.59
  -3  14  -3    5.20    6.15
  -3  14  -4   45.27   11.56
  -3  14  -4   50.05   14.54
  -3  14  -5   10.82    6.82
  -3  14  -5    4.46    8.79
  -3  14  -6   41.08   14.80
  -3  14  -6   51.34   12.67
  -3  14  -7   12.76    9.53
  -3  13  19    5.57    7.83
   3 -13 -19   -1.32    5.11
  -3  13  18    4.96    7.01
   3 -13 -18    9.18    8.14
  -3  13  17   53.53   11.51
  -3  13  17   52.30   14.25
   3 -13 -17   60.19   16.67
  -3  13  16    6.74    6.38
  -3  13  16    9.88    7.58
   3 -13 -16   -8.45    8.45
  -3  13  15   16.03    6.67
  -3  13  15   11.71    6.96
   3 -13 -15   -1.98    6.05
  -3  13  14   34.87   11.26
  -3  13  14   20.07    7.40
  -3  13  14   19.42    7.76
   3 -13 -14   24.52   11.15
  -3  13  13   24.05    8.98
  -3  13  13   30.00   10.47
   3 -13 -13   11.42    6.97
  -3  13  13   20.39    7.26
  -3  13  12   79.12   15.78
  -3  13  12   72.68   15.41
  -3  13  12   55.94   11.91
  -3  13  11   60.70   12.56
  -3  13  11   81.82   15.87
  -3  13  10    3.86    4.07
  -3  13  10   13.40    7.76
  -3  13   9   -1.36    4.76
  -3  13   9    5.31    4.45
  -3  13   8   52.61   11.38
  -3  13   8   85.97   16.77
  -3  13   7  270.31   28.53
  -3  13   7  274.28   26.37
  -3  13   6   37.58    9.64
  -3  13   6   33.28   10.46
  -3  13   5   29.10    8.82
  -3  13   5   24.72    9.00
  -3  13   4    0.82    3.40
  -3  13   4    2.58    3.42
  -3  13   3   82.65   14.69
  -3  13   3  100.38   17.74
  -3  13   2    4.04    4.79
  -3  13   2    5.49    5.41
  -3  13   1  219.13   23.60
  -3  13   1  175.47   14.90
  -3  13   1  175.75   23.78
  -3  13   0   16.63    7.06
  -3  13   0   12.66    7.57
  -3  13   0   10.41    4.25
  -3  13  -1   92.10   16.00
  -3  13  -1   81.42   17.57
  -3  13  -1   65.19    9.45
  -3  13  -2   39.50   11.14
  -3  13  -2   47.55   11.48
  -3  13  -3  114.64   17.28
  -3  13  -3  116.02   20.47
  -3  13  -4    1.84    3.44
  -3  13  -4    3.94    8.90
  -3  13  -5   44.09   14.34
  -3  13  -5   60.70   12.65
  -3  13  -6   45.55   14.85
  -3  13  -6   30.99    9.19
  -3  13  -7   46.05   11.14
  -3  13  -7   34.16   13.94
  -3  13  -8    5.04    8.74
   3 -12 -19    2.63    6.36
  -3  12  19    6.45    4.13
  -3  12  18   35.36   13.01
   3 -12 -18   12.19    8.19
  -3  12  17   22.73    7.69
  -3  12  17   25.80   10.12
   3 -12 -17   11.55    8.01
  -3  12  16   77.16   12.84
  -3  12  16   55.11   14.88
   3 -12 -16   67.27   16.25
  -3  12  15    2.01    3.76
  -3  12  15    8.36    8.31
   3 -12 -15   -0.20    5.37
  -3  12  14    5.78    3.74
  -3  12  14   14.44    7.26
   3 -12 -14    2.46    5.59
  -3  12  13   18.28    7.61
  -3  12  13   23.21    9.81
  -3  12  13   27.26   10.08
   3 -12 -13   17.88    8.03
  -3  12  12   28.06    9.46
  -3  12  12   24.42   10.76
   3 -12 -12   29.16    9.80
  -3  12  12   40.81    9.89
  -3  12  11   42.17   11.27
   3 -12 -11   42.75   13.04
  -3  12  11   38.73   10.23
  -3  12  10   46.97   10.59
  -3  12  10   28.57   10.30
  -3  12   9   13.88    7.26
  -3  12   9    9.07    6.11
  -3  12   8   88.85   14.79
  -3  12   8   90.18   15.75
  -3  12   7    5.53    5.40
  -3  12   7    9.39    9.00
  -3  12   6  108.09   16.17
  -3  12   6   98.06   16.36
  -3  12   5    0.05    3.98
  -3  12   5   -3.47    4.27
  -3  12   4  115.19   16.15
  -3  12   4  142.30   19.65
  -3  12   3    0.56    2.89
  -3  12   3    3.49    3.67
  -3  12   2   23.80    8.10
  -3  12   2   18.76    7.71
  -3  12   1   72.27   13.29
  -3  12   1   63.67   14.12
  -3  12   1   45.83    7.08
  -3  12   0  215.22   22.79
   3 -12   0  178.29   11.79
  -3  12   0  160.19   22.79
  -3  12   0  163.58   13.95
  -3  12  -1   10.64    6.47
  -3  12  -1   10.47    6.12
   3 -12   1    6.71    2.25
  -3  12  -1    9.51    2.75
  -3  12  -2   19.79    8.82
  -3  12  -2   27.79    9.22
   3 -12   2   17.08    4.81
  -3  12  -2   13.84    4.25
  -3  12  -3    6.29    4.86
  -3  12  -3   -0.85    2.61
   3 -12   3    5.52    3.63
  -3  12  -3    3.21    2.74
  -3  12  -4   27.15    8.75
  -3  12  -4   20.74    9.63
   3 -12   4   11.50    5.12
  -3  12  -4   15.78    4.97
  -3  12  -5   11.64    8.48
  -3  12  -5    2.38    2.88
   3 -12   5    8.93    4.60
  -3  12  -6   56.10   14.69
  -3  12  -6   61.75   11.87
   3 -12   6   58.47   10.31
  -3  12  -7    3.01    3.54
  -3  12  -7    0.32    7.00
   3 -12   7    3.68    3.39
  -3  12  -8    3.94    7.60
   3 -12   8   14.73    5.84
   3 -12   9   -0.95    4.36
  -3  12  -9    4.33    8.18
   3 -11 -19   50.88   16.63
  -3  11  19   83.70   19.26
   3 -11 -18   11.15    9.58
  -3  11  18   -1.70    4.10
  -3  11  17   75.07   17.26
   3 -11 -17   71.17   17.30
  -3  11  17   75.13   12.80
  -3  11  16    5.47    2.90
   3 -11 -16    9.48    6.86
  -3  11  16    6.80    5.00
  -3  11  16   10.68    4.77
  -3  11  15  195.69   20.22
   3 -11 -15  190.08   26.71
  -3  11  15  187.41   17.37
  -3  11  15  213.91   27.09
  -3  11  14    1.70    3.42
  -3  11  14   -0.20    4.90
  -3  11  14    2.09    2.83
   3 -11 -14    5.02    5.51
  -3  11  13    6.19    5.36
  -3  11  13   14.78    7.75
  -3  11  13    5.40    2.93
   3 -11 -13    3.77    7.21
  -3  11  12    0.69    2.45
  -3  11  12    5.43    4.67
  -3  11  12   -2.55    4.16
   3 -11 -12    0.17    4.24
  -3  11  11   10.10    7.32
  -3  11  11    9.81    5.91
   3 -11 -11   -0.62    5.75
  -3  11  11   12.19    5.38
  -3  11  10   17.14    7.78
   3 -11 -10    2.76    4.54
  -3  11  10    8.01    5.17
  -3  11   9   34.57    8.48
  -3  11   9   40.76   10.30
  -3  11   8   54.12   11.09
  -3  11   8   74.96   14.04
  -3  11   7  254.34   26.21
  -3  11   7  237.61   23.16
  -3  11   6   13.17    6.82
  -3  11   6    0.76    2.96
  -3  11   5  209.52   23.07
  -3  11   5  231.24   21.83
  -3  11   4   47.69   10.19
  -3  11   4   66.98   13.67
  -3  11   3  351.45   27.89
  -3  11   3  351.48   30.27
  -3  11   2   85.08   14.96
  -3  11   2   76.43   12.73
  -3  11   1    1.21    5.38
  -3  11   1   -1.93    3.44
   3 -11  -1    5.10    1.46
  -3  11   0   32.49   10.22
  -3  11   0   31.35    8.71
   3 -11   0   24.93    4.15
  -3  11   0   24.39    5.59
  -3  11  -1  290.18   25.05
   3 -11   1  262.12   15.96
  -3  11  -1  291.39   28.89
  -3  11  -1  256.64   17.42
  -3  11  -2   33.77   10.56
  -3  11  -2   55.95   11.08
   3 -11   2   41.35    6.84
  -3  11  -2   42.01    7.39
  -3  11  -3  105.83   18.66
  -3  11  -3   79.58   13.58
   3 -11   3   94.44   11.06
  -3  11  -3   84.37   11.04
  -3  11  -4    8.83    6.41
  -3  11  -4   -1.30    2.85
   3 -11   4    2.56    2.40
  -3  11  -4    4.14    2.74
  -3  11  -5   43.58   11.83
  -3  11  -5   51.49   10.73
   3 -11   5   36.16    7.91
  -3  11  -6   76.99   16.71
  -3  11  -6   63.81   11.80
   3 -11   6   63.53   10.97
  -3  11  -7  113.25   15.68
   3 -11   7  120.34   15.74
  -3  11  -7  124.62   22.61
  -3  11  -8   11.90    6.41
  -3  11  -8   13.20    6.04
   3 -11   8   16.38    6.25
  -3  11  -8   23.03   12.51
  -3  11  -9   34.34   10.85
   3 -11   9   26.72    8.01
  -3  11  -9   25.29   11.48
  -3  11 -10   -2.39    4.08
   3 -11  10    3.79    3.87
  -3  11 -11    2.45    4.98
   3 -11  11    7.73    5.60
   3 -11  12    1.77    3.71
   3 -11  13   11.14    5.69
  -3  10  20    9.83    4.99
  -3  10  20   16.63    9.33
   3 -10 -20    5.69    7.61
   3 -10 -19   10.38    8.00
  -3  10  19   14.18    6.21
  -3  10  19   23.50   11.73
   3 -10 -19    2.80    4.33
   3 -10 -18   19.45    9.47
  -3  10  18   10.72    5.29
  -3  10  18    6.49    6.97
   3 -10 -18    8.93    7.72
  -3  10  17   -2.73    3.00
  -3  10  17   -0.87    6.58
  -3  10  16   58.36   10.66
  -3  10  16   59.25   15.38
   3 -10 -16   72.86   16.86
  -3  10  16   37.86    8.88
  -3  10  15    7.86    4.19
  -3  10  15    6.95    5.29
   3 -10 -15   11.73    7.69
  -3  10  15    7.61    4.48
  -3  10  14   46.38    9.38
  -3  10  14   28.69    9.48
   3 -10 -14   56.04   13.59
  -3  10  14   43.86    8.53
  -3  10  13   48.71    9.71
  -3  10  13   49.33   12.91
  -3  10  13   42.67    7.85
   3 -10 -13   64.28   14.21
  -3  10  12   21.99    6.60
  -3  10  12   36.87   10.44
  -3  10  12   35.86   11.12
  -3  10  12   20.67    5.42
   3 -10 -12   15.68    7.48
  -3  10  11   39.74    8.33
  -3  10  11   46.52   10.47
  -3  10  11   36.16   10.37
   3 -10 -11   32.25   10.48
  -3  10  10    2.69    6.32
  -3  10  10    1.40    3.09
   3 -10 -10   -4.64    7.03
  -3  10  10   -0.13    2.48
  -3  10   9  221.44   20.53
  -3  10   9  243.85   24.73
   3 -10  -9  215.82   23.90
  -3  10   8    4.17    3.80
  -3  10   8    1.25    3.62
  -3  10   7   85.93   12.85
  -3  10   7  106.48   15.98
  -3  10   6   40.11    9.80
  -3  10   6   36.01   11.68
  -3  10   5    2.24    3.28
  -3  10   5    0.51    3.91
  -3  10   4   83.09   13.08
  -3  10   4   78.93   13.56
  -3  10   3  187.82   19.17
  -3  10   3  156.44   19.73
  -3  10   2   13.73    7.04
  -3  10   2    7.24    3.52
  -3  10   1   10.59    5.80
  -3  10   1    0.34    3.28
   3 -10  -1    4.64    1.80
  -3  10   0    1.64    5.20
  -3  10   0   -0.32    2.45
   3 -10   0    3.82    1.84
  -3  10   0   -0.51    1.72
  -3  10  -1   91.75   15.52
  -3  10  -1   97.37   13.79
   3 -10   1   82.71    8.58
  -3  10  -1   67.01    8.29
  -3  10  -2  209.11   20.61
   3 -10   2  175.90   13.60
  -3  10  -2  205.11   23.97
  -3  10  -2  156.68   13.44
  -3  10  -3    9.04    5.26
  -3  10  -3    0.89    5.32
   3 -10   3    5.68    2.96
  -3  10  -3    2.60    1.63
  -3  10  -4   14.04    8.02
  -3  10  -4   23.17    7.32
   3 -10   4   12.45    4.89
  -3  10  -4   11.95    5.70
  -3  10  -5   -2.92    4.53
  -3  10  -5    1.85    3.51
  -3  10  -6   23.37    7.27
  -3  10  -6   24.76    7.69
   3 -10   6   17.18    5.92
  -3  10  -6   22.06    6.95
  -3  10  -7   11.45    6.09
  -3  10  -7   24.44    7.71
   3 -10   7   20.97    6.66
  -3  10  -7   31.98   11.82
  -3  10  -8    2.56    4.10
  -3  10  -8   10.52    5.90
   3 -10   8    5.14    4.41
  -3  10  -9    9.15    5.37
  -3  10  -9    9.12    4.70
   3 -10   9    3.42    3.45
  -3  10 -10   -4.47    4.51
   3 -10  10    5.18    5.39
  -3  10 -11   21.40   10.23
   3 -10  11   13.04    7.01
  -3  10 -12   -0.44    4.11
   3 -10  12    1.05    2.87
  -3  10 -13    2.42    4.28
   3 -10  13   10.74    6.96
  -3   9  22    2.87    4.42
  -3   9  21    5.31    3.98
  -3   9  20    2.94    4.96
   3  -9 -20    0.81    6.14
  -3   9  19   33.12    9.43
   3  -9 -19   38.97   12.27
  -3   9  19   69.30   16.68
   3  -9 -19   26.88   11.14
   3  -9 -18   -8.81    7.27
  -3   9  18    9.02    6.13
  -3   9  18    0.84    3.09
   3  -9 -18   -2.64    6.69
   3  -9 -17   55.31   14.33
  -3   9  17   78.06   16.96
  -3   9  17   41.93    9.75
   3  -9 -17   42.09   12.74
   3  -9 -16   35.13   11.42
  -3   9  16   37.59    9.10
  -3   9  16   18.47    8.10
   3  -9 -16   28.23   11.08
  -3   9  15   39.20    8.49
  -3   9  15   39.66   11.71
   3  -9 -15   22.96   10.36
  -3   9  15   26.21    6.89
   3  -9 -15   36.26   11.81
  -3   9  14   44.94    9.07
  -3   9  14   36.74   11.60
   3  -9 -14   27.00    9.92
  -3   9  14   26.15    6.71
   3  -9 -14   38.05   10.98
  -3   9  13   41.74    8.82
  -3   9  13   50.82   12.58
   3  -9 -13   37.15   11.79
  -3   9  13   36.49    7.52
  -3   9  12   -0.25    2.17
   3  -9 -12    3.75    5.63
  -3   9  12    0.35    4.40
  -3   9  12    2.44    3.07
  -3   9  11   23.50    7.22
  -3   9  11   18.16    6.34
  -3   9  11   29.80    9.77
  -3   9  11   20.60    5.08
   3  -9 -11   22.94    8.70
  -3   9  10   65.06   11.25
  -3   9  10   73.09   14.40
  -3   9  10   55.51   11.89
   3  -9 -10   58.51   14.06
  -3   9   9  143.91   15.75
  -3   9   9  178.31   20.96
   3  -9  -9  161.09   19.85
  -3   9   9  182.77   20.73
  -3   9   8   43.79    9.42
   3  -9  -8   52.83   11.05
  -3   9   8   42.56    8.89
  -3   9   7  613.62   33.92
  -3   9   7  603.88   38.13
  -3   9   6    6.25    4.16
  -3   9   6   11.82    5.65
  -3   9   5   18.50    7.40
  -3   9   5   25.84    9.96
  -3   9   4   -1.63    2.88
  -3   9   4   -4.41    3.86
  -3   9   3  189.22   18.67
  -3   9   3  186.87   20.61
  -3   9   2   -1.14    2.44
  -3   9   2    8.77    6.85
  -3   9   1  662.95   34.90
   3  -9  -1  582.49   18.34
  -3   9   1  622.78   38.83
  -3   9   0   21.19    8.49
  -3   9   0   34.05    8.89
   3  -9   0   27.06    4.23
  -3   9   0   20.51    4.34
  -3   9  -1  100.66   15.82
  -3   9  -1   94.83   13.62
   3  -9   1   96.80    8.88
  -3   9  -1   79.74    8.62
  -3   9  -2   43.62    9.11
  -3   9  -2   39.22   10.37
  -3   9  -2   36.31    6.31
  -3   9  -3   35.23   12.94
  -3   9  -3   18.24    7.27
   3  -9   3   17.02    5.58
  -3   9  -3    6.82    4.65
  -3   9  -4   18.40    8.98
  -3   9  -4   15.28    6.39
   3  -9   4   16.99    5.41
  -3   9  -5  332.32   25.11
  -3   9  -5  312.76   25.75
   3  -9   5  298.82   21.28
  -3   9  -5  294.77   29.75
  -3   9  -6   46.23    9.69
  -3   9  -6   43.18    9.98
   3  -9   6   43.67    8.79
  -3   9  -6   35.78   11.41
  -3   9  -7   90.34   14.76
  -3   9  -7  116.15   14.86
   3  -9   7  111.26   14.64
  -3   9  -8   11.75    6.31
  -3   9  -8   16.57    6.27
   3  -9   8    6.72    3.26
  -3   9  -9   83.99   15.23
   3  -9   9   91.66   14.25
  -3   9 -10   19.09    7.32
   3  -9  10   27.97    8.50
  -3   9 -11   94.52   17.62
   3  -9  11   93.05   15.83
  -3   9 -12   33.24   11.49
   3  -9  12   30.31    9.67
  -3   9 -13    6.19    4.99
   3  -9  13    7.56    4.81
  -3   9 -14   10.45    8.17
   3  -9  14   13.63    6.83
  -3   8  21    2.08    3.61
  -3   8  20    6.78    4.46
   3  -8 -20    2.22    5.09
   3  -8 -20   12.27   10.12
   3  -8 -19    9.85    8.16
  -3   8  19   -2.57    4.21
   3  -8 -19   -3.56    5.93
   3  -8 -18    1.08    5.64
  -3   8  18   -6.72    7.42
  -3   8  18    5.92    4.85
   3  -8 -18    1.25    3.90
  -3   8  17   -1.93    4.36
   3  -8 -17   -5.08    5.25
  -3   8  17    6.18    7.27
   3  -8 -17    8.57    7.13
  -3   8  16    5.19    4.98
   3  -8 -16    3.30    4.59
  -3   8  16    5.91    5.39
   3  -8 -16    9.79    7.24
  -3   8  15   50.00    9.84
   3  -8 -15   71.88   15.98
  -3   8  15   72.89   15.38
   3  -8 -15   77.74   16.11
  -3   8  14   89.26   11.95
   3  -8 -14   82.30   17.01
  -3   8  14   81.95   11.92
  -3   8  14   76.49   15.48
   3  -8 -14   93.11   16.70
  -3   8  13   21.37    5.89
  -3   8  13   19.15    8.73
  -3   8  13   28.79    7.23
   3  -8 -13    6.32    5.02
   3  -8 -13   22.75    8.54
  -3   8  12  173.40   16.85
  -3   8  12  176.95   15.76
   3  -8 -12  213.24   24.28
  -3   8  12  196.71   23.14
   3  -8 -12  193.89   23.23
  -3   8  11    6.92    4.37
  -3   8  11   13.62    5.58
   3  -8 -11    4.00    7.97
  -3   8  11    6.88    3.43
   3  -8 -11   11.57    7.08
  -3   8  10   15.35    7.29
  -3   8  10   11.64    4.44
   3  -8 -10   17.85    6.33
  -3   8  10   11.23    3.58
  -3   8  10   15.92    6.93
  -3   8   9   60.69    9.98
  -3   8   9   83.12   13.91
  -3   8   9   71.95   13.09
   3  -8  -9   82.76   13.80
  -3   8   8   17.91    6.64
  -3   8   8   22.70    6.65
  -3   8   8   31.64    8.39
   3  -8  -8   13.11    4.77
  -3   8   7   25.95    8.27
  -3   8   7   48.54   10.43
   3  -8  -7   30.02    8.30
  -3   8   7   43.82    8.91
  -3   8   6  203.98   20.91
  -3   8   6  211.24   18.52
  -3   8   5    1.21    2.76
  -3   8   5    0.27    2.83
  -3   8   4   22.31    5.88
  -3   8   4   19.79    7.53
  -3   8   3   24.82    7.30
  -3   8   3   21.29    9.40
  -3   8   2    7.16    4.79
  -3   8   2   14.80    6.22
  -3   8   1   15.61    6.12
  -3   8   1   14.52    6.65
   3  -8  -1   10.00    4.39
  -3   8   0   65.80   10.82
  -3   8   0   55.50   11.38
  -3   8   0   52.11    5.64
  -3   8  -1   38.83    8.44
  -3   8  -1   31.29    8.93
  -3   8  -1   33.61    5.07
  -3   8  -2   36.04    8.11
  -3   8  -2   38.53    9.58
  -3   8  -2   35.87    5.53
  -3   8  -3   76.37   11.56
  -3   8  -3   68.58   13.96
  -3   8  -3   58.24    7.96
  -3   8  -4   86.48   12.33
  -3   8  -4   81.72   14.23
  -3   8  -5   24.85    6.96
  -3   8  -5   19.52    6.19
  -3   8  -5   21.93    7.04
  -3   8  -6   89.37   12.50
  -3   8  -6   89.86   13.72
  -3   8  -7   84.79   13.62
  -3   8  -7   57.29   10.00
  -3   8  -8  101.05   15.72
  -3   8  -8   98.22   13.42
   3  -8   8  100.13   14.03
  -3   8  -9    3.70    4.37
   3  -8   9    1.85    2.58
  -3   8 -10   13.53    6.56
   3  -8  10    9.52    5.46
  -3   8 -11    4.14    5.49
   3  -8  11    1.24    2.89
  -3   8 -12   39.00   11.61
   3  -8  12   43.43   11.16
  -3   8 -13    3.74    6.40
   3  -8  13    5.29    5.75
  -3   8 -13    0.28    6.55
  -3   8 -14    0.02    3.82
   3  -8  14    2.47    5.66
  -3   8 -14   -6.18    7.29
  -3   8 -15   -6.26    5.94
  -3   7  21   20.49    8.21
  -3   7  20   -3.39    4.73
   3  -7 -20    2.40    5.14
   3  -7 -19   64.65   17.84
  -3   7  19   51.32   12.10
   3  -7 -19   58.07   15.99
   3  -7 -18    1.10   10.60
  -3   7  18   27.22    8.81
   3  -7 -18   16.07    8.10
  -3   7  17   57.36   11.40
  -3   7  17   76.39   17.00
   3  -7 -17   59.00   14.49
   3  -7 -17   58.46   15.10
  -3   7  16   25.04    7.50
  -3   7  16   41.40   12.82
   3  -7 -16   35.94   12.31
   3  -7 -16   41.41   12.17
  -3   7  15   -5.44    3.92
   3  -7 -15    9.49    6.59
  -3   7  15   13.69    8.20
   3  -7 -15   -2.23    3.61
  -3   7  14   65.80   11.18
   3  -7 -14   91.46   17.16
  -3   7  14   86.52   16.46
   3  -7 -14   81.87   15.73
  -3   7  13    4.61    4.90
   3  -7 -13    1.48    6.14
  -3   7  13   13.10    8.51
   3  -7 -13   13.12    9.70
  -3   7  12   51.27    8.66
  -3   7  12   65.38   13.18
  -3   7  12   36.40    7.41
   3  -7 -12   52.24   11.95
   3  -7 -12   46.19   11.55
  -3   7  11  959.99   40.70
  -3   7  11  958.23   38.66
   3  -7 -11 1034.59   53.30
  -3   7  11 1072.40   53.43
   3  -7 -11  983.93   51.54
  -3   7  10    5.47    4.36
  -3   7  10   10.78    6.24
  -3   7  10    9.57    6.22
   3  -7 -10    9.04    3.94
  -3   7  10    4.89    3.76
   3  -7 -10   18.92    7.53
  -3   7   9  367.07   23.86
  -3   7   9  354.91   28.09
   3  -7  -9  383.07   29.37
  -3   7   9  391.15   29.68
  -3   7   9  335.19   19.36
   3  -7  -9  388.05   29.59
  -3   7   8  127.68   13.56
  -3   7   8  131.03   16.62
   3  -7  -8  118.43   15.46
  -3   7   8  128.08   15.85
  -3   7   7  426.68   29.35
  -3   7   7  386.97   24.13
   3  -7  -7  381.97   27.77
  -3   7   7  411.98   28.13
  -3   7   6   26.34    7.92
  -3   7   6    9.94    3.95
  -3   7   6   27.80    8.33
   3  -7  -6   21.49    6.24
  -3   7   5  315.31   21.38
  -3   7   5  349.82   26.26
  -3   7   4  765.22   34.84
  -3   7   4  699.24   38.11
  -3   7   3  290.69   21.00
  -3   7   3  281.10   23.68
  -3   7   2  341.46   22.59
  -3   7   2  346.57   25.47
  -3   7   1   41.17    8.61
  -3   7   1   31.44    8.14
   3  -7  -1   24.50    5.55
  -3   7   0  156.87   15.16
   3  -7   0  130.40   12.90
  -3   7   0  131.17   15.72
  -3   7   0  114.67    7.58
  -3   7  -1  866.20   37.58
  -3   7  -1  847.30   42.78
  -3   7  -1  788.86   25.06
  -3   7  -2   14.78    5.42
  -3   7  -2   29.35    6.99
  -3   7  -2   21.74    3.97
  -3   7  -3  337.95   22.77
  -3   7  -3  327.10   27.05
  -3   7  -4    9.69    4.63
  -3   7  -4   18.90    6.02
  -3   7  -4    5.19    4.37
  -3   7  -5   60.05    9.72
  -3   7  -5   59.62   10.60
  -3   7  -6   24.85    7.48
  -3   7  -6   16.42    5.39
  -3   7  -7   51.53   11.51
  -3   7  -7   72.62   10.98
  -3   7  -8    3.39    3.48
  -3   7  -8    7.36    5.57
  -3   7  -9   38.07   10.28
  -3   7 -10   40.03   10.21
  -3   7 -11   25.88    9.07
   3  -7  11   17.55    6.99
  -3   7 -12    4.24    2.91
   3  -7  12   -2.64    5.06
  -3   7 -13   16.68    7.99
   3  -7  13    8.74    5.54
  -3   7 -13    8.71    6.72
  -3   7 -14    1.81    6.49
   3  -7  14   -4.99    5.70
  -3   7 -14   -3.66    5.59
  -3   7 -15    3.68    4.89
   3  -7  15   12.52    7.92
  -3   7 -15    0.59    6.48
  -3   6  21   -0.43    3.18
  -3   6  20    7.86    6.68
   3  -6 -20  -18.14    9.83
  -3   6  19    1.76    4.23
   3  -6 -19    5.43    6.86
  -3   6  18   -1.15    2.79
   3  -6 -18   -3.26    7.74
   3  -6 -17   -0.03    4.23
  -3   6  17    1.17    2.91
   3  -6 -17   -4.25    6.22
  -3   6  16    2.18    2.72
   3  -6 -16   -4.62    5.28
   3  -6 -16    0.98    4.08
   3  -6 -15   63.45   14.95
  -3   6  15   49.60   10.27
  -3   6  15   59.29   13.83
   3  -6 -15   47.03   12.38
   3  -6 -14    6.47    6.31
  -3   6  14   11.85    5.17
  -3   6  14    9.56    6.19
   3  -6 -14    7.36    5.47
   3  -6 -13    0.55    4.87
  -3   6  13   -2.71    4.03
  -3   6  13   -2.71    4.15
   3  -6 -13   -3.50    4.89
  -3   6  12    8.56    5.14
  -3   6  12    2.92    4.36
   3  -6 -12    9.79    7.23
   3  -6 -12    9.45    7.07
  -3   6  11   14.22    5.21
  -3   6  11   21.38    5.92
   3  -6 -11    9.23    5.76
  -3   6  11   16.29    8.03
   3  -6 -11    5.24    4.18
  -3   6  10  291.60   20.19
  -3   6  10  294.92   19.78
  -3   6  10  352.42   28.30
   3  -6 -10  316.26   27.13
   3  -6 -10  299.40   26.32
  -3   6   9   24.43    5.76
  -3   6   9   49.71   10.51
  -3   6   9   24.32    8.42
   3  -6  -9   20.39    6.51
  -3   6   9   26.78    5.37
   3  -6  -9   20.92    5.98
  -3   6   8   79.51   10.73
  -3   6   8   80.24   12.89
  -3   6   8   82.07   13.25
  -3   6   8   63.52    8.03
   3  -6  -8   80.83   12.36
   3  -6  -8   80.72   12.90
  -3   6   7   33.81    6.94
  -3   6   7   24.37    7.31
   3  -6  -7   43.57    8.72
  -3   6   7   43.57    8.90
   3  -6  -7   32.85    8.13
  -3   6   6   36.51    8.47
  -3   6   6   39.81    7.41
  -3   6   6   36.81    8.01
   3  -6  -6   37.64    8.22
  -3   6   5   32.37    7.95
  -3   6   5   30.21    6.26
  -3   6   5   26.84    6.39
   3  -6  -5   43.91    9.14
  -3   6   5   29.90    6.84
  -3   6   4  336.31   21.09
  -3   6   4  320.96   24.60
   3  -6  -4  309.26   11.87
  -3   6   4  316.22   22.20
  -3   6   4  360.39   22.40
  -3   6   3   25.67    6.25
  -3   6   3   22.14    5.82
  -3   6   3   23.10    6.09
  -3   6   3   21.02    5.36
   3  -6  -3   22.06    2.60
  -3   6   2   90.00   11.84
  -3   6   2   77.03   11.83
  -3   6   2   64.91   11.09
  -3   6   2   78.80   11.26
  -3   6   1   17.00    6.16
  -3   6   1   18.19    6.00
  -3   6   0   25.96    7.16
   3  -6   0   22.18    6.19
  -3   6   0   17.59    9.02
  -3   6   0   12.18    2.66
  -3   6  -1   26.61    7.08
   3  -6   1   16.22    5.53
  -3   6  -1   21.67    8.13
  -3   6  -1   18.82    3.37
  -3   6  -2   70.77   11.54
  -3   6  -2   68.68   10.05
   3  -6   2   66.13    9.36
  -3   6  -3    4.86    3.21
  -3   6  -3    6.41    5.04
  -3   6  -4    7.39    4.61
  -3   6  -4    6.19    3.17
  -3   6  -4   17.14    8.10
  -3   6  -5    0.66    2.36
  -3   6  -5    3.04    2.20
  -3   6  -6   20.49    6.98
  -3   6  -6    7.92    4.43
  -3   6  -7  200.73   19.91
  -3   6  -7  191.96   16.95
  -3   6  -8  347.93   27.39
  -3   6  -9   60.16   12.28
  -3   6 -10   22.72    7.98
  -3   6 -11   61.16   12.79
  -3   6 -12    3.15    3.39
  -3   6 -13   56.69   13.71
   3  -6  13   45.68   11.91
  -3   6 -13   42.88   13.52
  -3   6 -14   -1.04    4.22
  -3   6 -14    0.91    4.28
  -3   6 -15   -0.41    3.46
   3  -6  15    7.49    5.58
  -3   6 -15    4.01    9.72
  -3   6 -16   -7.11    6.16
   3  -6  16    7.58    7.18
  -3   6 -16    4.29    6.82
  -3   5  20   -2.69    4.95
   3  -5 -20    4.07    7.46
  -3   5  19    6.36    4.44
   3  -5 -19   10.77    7.47
   3  -5 -19    1.40    4.35
  -3   5  18   39.09   11.21
   3  -5 -18   43.78   14.61
   3  -5 -18   58.27   15.58
  -3   5  17   -2.79    4.02
   3  -5 -17    2.86    4.01
  -3   5  16   33.09    8.81
   3  -5 -16   42.56   12.78
   3  -5 -16   28.37   10.15
  -3   5  15   32.71    8.18
   3  -5 -15   32.37   10.81
   3  -5 -15   19.99    7.71
  -3   5  14   65.34   11.36
   3  -5 -14   69.10   15.94
   3  -5 -14   79.05   15.59
  -3   5  13   15.71    4.85
   3  -5 -13   12.41    6.87
  -3   5  13   26.53    8.98
   3  -5 -13   14.79    7.41
  -3   5  12   10.58    3.80
   3  -5 -12   11.57    4.84
  -3   5  12    3.81    3.83
  -3   5  12    4.62    5.00
   3  -5 -12    5.05    3.40
  -3   5  11  100.46   11.25
  -3   5  11  112.65   14.20
  -3   5  11  122.06   17.79
   3  -5 -11  105.50   17.07
   3  -5 -11   95.23   15.27
  -3   5  10    2.82    2.27
   3  -5 -10    2.04    5.55
  -3   5  10    6.66    4.20
  -3   5  10   -0.42    2.74
   3  -5 -10   -8.16    5.15
  -3   5   9  232.77   17.08
  -3   5   9  252.40   17.80
   3  -5  -9  291.18   24.32
  -3   5   9  241.66   17.28
  -3   5   9  270.34   23.78
   3  -5  -9  258.49   23.30
  -3   5   8   -0.60    2.88
  -3   5   8    0.09    2.01
  -3   5   8    1.68    2.03
  -3   5   8    4.41    4.72
  -3   5   8    2.28    2.10
   3  -5  -8   -0.72    3.33
   3  -5  -8    0.38    3.43
  -3   5   7   41.72    7.73
  -3   5   7   57.36   11.41
  -3   5   7   47.67    7.93
  -3   5   7   42.11    9.67
   3  -5  -7   38.05    8.46
   3  -5  -7   48.41   10.45
  -3   5   6    6.36    3.41
  -3   5   6   11.60    4.87
  -3   5   6   10.49    3.76
  -3   5   6    8.03    5.13
   3  -5  -6   16.04    5.67
  -3   5   6    1.24    2.28
   3  -5  -6    7.76    4.85
  -3   5   5    1.98    2.02
  -3   5   5    2.05    4.20
  -3   5   5    8.79    3.61
  -3   5   5    5.37    3.95
   3  -5  -5    2.19    1.60
  -3   5   5    4.10    2.96
   3  -5  -5    2.74    2.35
   3  -5  -5    7.15    3.76
  -3   5   4  804.80   37.98
  -3   5   4  769.27   32.29
  -3   5   4  788.80   32.50
   3  -5  -4  804.24   34.34
   3  -5  -4  744.05   22.92
  -3   5   4  766.08   34.37
  -3   5   4  773.99   33.91
  -3   5   4  793.64   36.72
  -3   5   3  312.84   19.38
  -3   5   3  309.42   22.39
  -3   5   3  309.40   19.37
  -3   5   3  307.26   20.10
   3  -5  -3  261.61   11.46
  -3   5   3  322.85   19.74
   3  -5  -3  300.44   21.43
  -3   5   3  299.06   20.89
  -3   5   2    2.67    2.77
   3  -5  -2   -0.18    2.54
  -3   5   2    0.92    3.37
  -3   5   2    7.79    3.70
  -3   5   2    1.63    2.13
  -3   5   2   -0.03    1.90
  -3   5   2    5.22    3.74
  -3   5   1  452.03   24.27
  -3   5   1  454.31   24.00
  -3   5   1  488.85   25.45
  -3   5   1  464.53   21.93
  -3   5   1  465.74   27.93
   3  -5  -1  424.34   25.75
  -3   5   0   52.99    8.25
   3  -5   0   42.49    7.18
   3  -5   0   51.45    8.77
  -3   5   0   57.36    9.45
  -3   5   0   48.58    8.48
  -3   5   0   57.56    6.80
  -3   5  -1 1000.00   37.96
   3  -5   1  957.28   36.94
  -3   5  -1 1017.91   38.08
  -3   5  -1  993.93   30.23
  -3   5  -1 1060.77   43.86
  -3   5  -2   24.13    6.32
  -3   5  -2   20.55    6.66
   3  -5   2   13.04    4.12
  -3   5  -2   14.48    4.31
  -3   5  -2   20.41    3.39
  -3   5  -3  689.07   31.20
  -3   5  -3  628.73   29.48
  -3   5  -3  671.87   19.26
  -3   5  -3  712.25   36.83
  -3   5  -4    4.55    3.12
  -3   5  -4    2.80    3.59
  -3   5  -4    3.42    2.26
  -3   5  -4   -0.54    2.76
  -3   5  -5   28.80    6.54
  -3   5  -5   30.18    6.80
  -3   5  -5   28.85    6.91
  -3   5  -6   17.04    5.30
  -3   5  -6   10.42    5.57
  -3   5  -7   96.28   13.77
  -3   5  -8   27.25    6.13
  -3   5  -8   50.11   10.02
  -3   5  -9  138.71   13.92
  -3   5  -9  153.65   18.10
  -3   5 -10   71.71    9.85
  -3   5 -10   67.92   13.24
  -3   5 -11   44.64   10.77
  -3   5 -12    3.84    5.13
  -3   5 -12    8.10    6.29
  -3   5 -13   10.35    5.42
  -3   5 -13    7.43    8.63
  -3   5 -14   -1.69    6.01
   3  -5  14    0.50    3.59
  -3   5 -14   10.78    8.15
  -3   5 -15   80.69   16.56
   3  -5  15  104.13   18.23
  -3   5 -15   99.46   21.23
  -3   5 -16    7.70    6.22
   3  -5  16    1.61    4.09
  -3   5 -16    2.72    5.06
  -3   4  20   -6.30    6.00
   3  -4 -20   -0.69    6.48
   3  -4 -19    4.19    6.87
  -3   4  19   19.71    7.95
   3  -4 -19   18.34   10.13
   3  -4 -18   -0.74    6.99
  -3   4  18    0.84    4.11
   3  -4 -18   10.37    6.97
   3  -4 -17    1.08    6.97
  -3   4  17    3.59    4.18
   3  -4 -17   11.51    5.72
   3  -4 -16   36.66   12.28
  -3   4  16   36.29    9.67
   3  -4 -16   38.21   12.10
  -3   4  15   -3.96    3.04
   3  -4 -15   -5.19    6.35
   3  -4 -15    6.55    6.00
  -3   4  14    6.69    4.32
   3  -4 -14   -2.17    4.07
   3  -4 -14   -3.86    4.51
   3  -4 -13   57.49   12.53
  -3   4  13   44.11    8.79
   3  -4 -13   45.54   11.45
  -3   4  12   22.45    5.07
   3  -4 -12   20.50    8.11
  -3   4  12   19.50    6.21
   3  -4 -12   31.46    9.85
  -3   4  11    2.60    2.68
  -3   4  11   -0.58    3.23
  -3   4  11   -0.22    5.02
   3  -4 -11    2.00    4.57
   3  -4 -11  -10.71    5.94
  -3   4  10   30.59    5.97
  -3   4  10   37.81    7.90
   3  -4 -10   43.05   10.00
  -3   4  10   37.81    9.64
   3  -4 -10   38.62    9.72
  -3   4   9    2.60    1.94
   3  -4  -9    4.74    4.15
  -3   4   9    0.78    2.95
  -3   4   9    5.77    4.36
   3  -4  -9    0.01    3.57
  -3   4   8   29.56    5.81
   3  -4  -8   35.42    8.58
  -3   4   8   15.63    4.23
  -3   4   8   26.35    7.24
   3  -4  -8   21.76    7.62
  -3   4   7  663.32   35.62
  -3   4   7  583.37   27.25
  -3   4   7  621.64   28.06
  -3   4   7  581.63   25.94
   3  -4  -7  609.43   33.08
  -3   4   7  640.81   34.64
  -3   4   7  565.00   26.72
   3  -4  -7  629.20   34.60
  -3   4   6  135.93   16.15
  -3   4   6  125.33   12.03
  -3   4   6  137.53   12.52
   3  -4  -6  142.41   11.29
   3  -4  -6  107.80   12.96
  -3   4   6  155.53   15.81
  -3   4   6  126.25   14.35
  -3   4   6  137.25   11.44
   3  -4  -6  126.81   15.36
  -3   4   5   91.76   13.10
  -3   4   5   97.86   11.17
  -3   4   5  103.59   11.35
   3  -4  -5   91.02    8.91
   3  -4  -5  106.70   12.06
  -3   4   5  103.26   13.28
  -3   4   5  113.81   14.15
   3  -4  -5  123.10   14.50
  -3   4   5   99.27    9.23
  -3   4   4   18.03    5.54
  -3   4   4   21.50    4.98
   3  -4  -4   17.86    5.23
  -3   4   4   23.49    5.27
  -3   4   4   19.85    4.93
  -3   4   4   21.29    5.04
   3  -4  -4   21.13    3.89
   3  -4  -4   20.17    5.42
  -3   4   4   20.94    5.97
   3  -4  -4   17.25    4.76
  -3   4   4   23.29    3.92
  -3   4   3  131.61   12.09
  -3   4   3  124.75   14.09
  -3   4   3  122.57   11.52
   3  -4  -3  126.81   11.91
   3  -4  -3  120.36    8.06
  -3   4   3  112.38   11.78
  -3   4   3  129.94   12.40
   3  -4  -3  117.66   12.63
  -3   4   3  136.28   13.55
  -3   4   3  110.94    7.22
   3  -4  -2    9.70    4.80
  -3   4   2   14.22    5.00
  -3   4   2   15.77    5.45
  -3   4   2   16.82    5.31
  -3   4   2   18.01    5.31
  -3   4   2   16.39    4.58
  -3   4   2   16.85    4.91
  -3   4   2   13.47    2.38
  -3   4   1  371.90   20.71
  -3   4   1  371.15   20.49
  -3   4   1  359.08   19.74
  -3   4   1  385.83   19.11
  -3   4   1  369.18   23.11
   3  -4  -1  378.06   22.89
  -3   4   1  376.16   21.04
  -3   4   0  142.52   13.15
  -3   4   0  171.06   13.92
  -3   4   0  175.42   11.66
  -3   4   0  162.24   15.12
   3  -4   0  172.09   15.04
  -3   4  -1   24.88    5.40
   3  -4   1   26.68    5.46
  -3   4  -1   35.70    7.31
  -3   4  -1   26.31    3.95
  -3   4  -1   20.52    4.86
  -3   4  -2   36.29    7.53
   3  -4   2   29.97    6.10
  -3   4  -2   26.96    6.48
  -3   4  -2   33.85    6.87
  -3   4  -2   27.79    3.94
  -3   4  -3  215.47   15.92
   3  -4   3  218.87   15.92
  -3   4  -3  213.79   16.57
  -3   4  -3  189.49   15.07
  -3   4  -3  201.81   17.77
  -3   4  -4  219.51   16.25
  -3   4  -4  234.73   18.32
  -3   4  -4  229.33   16.77
   3  -4   4  231.37   13.18
  -3   4  -5  156.15   13.81
  -3   4  -5  177.76   14.73
  -3   4  -5  204.34   17.43
   3  -4   5  193.78   13.17
  -3   4  -6   31.00    6.17
  -3   4  -6   38.56    8.00
   3  -4   6   41.46    6.68
  -3   4  -7    0.06    1.92
  -3   4  -7    5.23    4.64
   3  -4   7    5.00    2.77
  -3   4  -8  165.91   14.65
  -3   4  -8  158.87   17.68
  -3   4  -9   83.94   10.26
  -3   4  -9   75.07   12.81
  -3   4 -10   41.68    7.19
  -3   4 -10   47.74   10.95
  -3   4 -11   20.51    8.63
  -3   4 -11   21.27    8.18
  -3   4 -12   60.89   13.07
  -3   4 -12   70.75   15.65
  -3   4 -13    0.86    5.88
  -3   4 -13   14.44    6.17
  -3   4 -14    1.50    4.09
  -3   4 -14   30.64   12.38
  -3   4 -15    8.39    6.49
  -3   4 -15  -12.32   10.33
  -3   4 -16   25.56   10.37
   3  -4  16   41.92   11.97
  -3   4 -16   35.07   13.37
  -3   4 -17    0.83    5.74
   3  -4  17   12.53    6.57
  -3   4 -17   12.07   10.01
  -3   3  19   39.37   12.61
   3  -3 -19   13.08   10.37
   3  -3 -19   11.82    7.72
  -3   3  18    6.31    5.73
   3  -3 -18   -1.87    4.92
  -3   3  17  109.28   17.81
   3  -3 -17  129.41   23.86
   3  -3 -17  101.68   20.03
  -3   3  16    8.18    4.38
   3  -3 -16   10.99    4.20
   3  -3 -16    6.76    4.06
   3  -3 -15   60.88   14.87
  -3   3  15   73.91   13.45
   3  -3 -15   62.47   14.94
   3  -3 -14    3.31    7.36
  -3   3  14   -3.86    5.38
   3  -3 -14   -6.80    8.10
   3  -3 -13   97.71   16.81
  -3   3  13   95.72   13.99
   3  -3 -13  119.48   19.55
   3  -3 -12   87.80    9.62
   3  -3 -12   93.89   15.97
  -3   3  12  109.54   14.36
   3  -3 -12  106.75   16.36
  -3   3  11  549.41   31.90
   3  -3 -11  623.13   39.70
   3  -3 -11  530.41   37.59
  -3   3  10   18.36    4.29
   3  -3 -10   26.00    8.48
  -3   3  10   19.73    6.24
   3  -3 -10   18.90    7.40
  -3   3   9  341.09   20.02
  -3   3   9  340.78   22.20
   3  -3  -9  383.89   27.80
  -3   3   9  376.34   28.57
   3  -3  -9  335.53   27.49
  -3   3   8  262.03   17.26
  -3   3   8  277.10   18.77
   3  -3  -8  281.37   22.44
  -3   3   8  265.92   22.63
   3  -3  -8  279.49   23.26
  -3   3   7  231.93   16.29
  -3   3   7  246.68   16.74
  -3   3   7  273.18   22.42
   3  -3  -7  240.95   19.79
  -3   3   7  244.03   17.22
   3  -3  -7  235.88   20.62
  -3   3   6    5.39    4.15
  -3   3   6   11.42    3.57
   3  -3  -6    2.86    3.26
  -3   3   6    9.89    4.03
   3  -3  -6    7.80    3.20
  -3   3   6    6.69    4.88
   3  -3  -6    3.38    4.06
  -3   3   6    7.24    2.97
  -3   3   6    7.68    3.63
  -3   3   5  229.55   18.89
   3  -3  -5  216.95   18.03
   3  -3  -5  216.57   14.90
  -3   3   5  204.64   14.87
  -3   3   5  203.23   16.69
   3  -3  -5  187.62   12.86
   3  -3  -5  202.90   16.45
  -3   3   5  217.97   18.07
  -3   3   5  232.23   19.19
  -3   3   5  184.70   12.78
   3  -3  -5  229.96   18.49
  -3   3   4  173.88   15.93
   3  -3  -4  185.69   13.62
   3  -3  -4  175.06   15.67
  -3   3   4  154.01   12.70
  -3   3   4  163.67   13.06
   3  -3  -4  156.09   10.63
   3  -3  -4  167.78   13.95
  -3   3   4  182.07   14.38
  -3   3   4  176.90   15.20
   3  -3  -4  196.37   16.03
  -3   3   4  145.87   10.13
  -3   3   4  187.40   16.00
  -3   3   3  550.68   25.42
   3  -3  -3  595.19   25.52
  -3   3   3  603.31   29.42
  -3   3   3  556.45   25.18
   3  -3  -3  516.28   19.75
   3  -3  -3  581.61   25.04
  -3   3   3  578.21   25.44
  -3   3   3  599.08   27.73
  -3   3   3  627.16   29.02
   3  -3  -3  583.61   28.55
  -3   3   3  536.15   18.82
   3  -3  -3  612.80   28.28
   3  -3  -2  744.35   29.06
  -3   3   2  722.45   32.11
  -3   3   2  718.10   29.20
  -3   3   2  736.05   29.24
   3  -3  -2  752.55   27.66
  -3   3   2  706.34   27.59
  -3   3   2  751.87   29.65
  -3   3   2  745.45   30.85
   3  -3  -2  734.03   30.05
  -3   3   2  659.77   18.95
   3  -3  -2  717.32   31.60
   3  -3  -1 1400.53   42.72
  -3   3   1 1315.53   42.45
  -3   3   1 1257.11   41.55
  -3   3   1 1328.79   39.64
  -3   3   1 1374.18   40.82
   3  -3  -1 1311.50   44.99
  -3   3   1 1371.68   46.73
  -3   3   1 1368.85   43.14
  -3   3   0  646.43   27.80
   3  -3   0  610.09   26.65
  -3   3   0  599.64   26.58
  -3   3   0  637.74   24.03
  -3   3   0  632.68   26.15
   3  -3   0  612.02   29.21
  -3   3   0  618.11   29.68
   3  -3   1 1024.45   34.94
   3  -3   1  947.76   34.87
  -3   3  -1  929.84   34.63
  -3   3  -1  953.38   34.67
  -3   3  -1  990.55   29.25
   3  -3   1 1028.08   37.93
  -3   3  -1  965.64   38.08
  -3   3  -2   63.87    8.39
   3  -3   2   47.62    7.15
  -3   3  -2   55.02    9.35
  -3   3  -2   61.28    8.42
   3  -3   2   64.96    8.10
  -3   3  -3   43.03    7.62
  -3   3  -3   49.41    8.71
  -3   3  -3   38.85    8.27
   3  -3   3   59.63    8.74
   3  -3   3   48.19    7.93
  -3   3  -3   32.63    8.44
   3  -3   3   44.17    5.06
  -3   3  -4   10.02    4.01
  -3   3  -4   13.40    5.19
   3  -3   4    8.76    2.78
  -3   3  -5  299.81   18.98
  -3   3  -5  322.08   22.54
   3  -3   5  296.39   16.27
  -3   3  -6    6.28    3.00
  -3   3  -6    7.26    5.85
   3  -3   6   10.46    3.87
  -3   3  -7  234.47   16.76
  -3   3  -7  260.64   20.91
   3  -3   7  251.96   17.16
  -3   3  -8  117.44   11.72
  -3   3  -8  111.10   14.26
  -3   3  -9  248.35   17.24
  -3   3  -9  274.80   23.48
   3  -3  10  252.70   15.62
  -3   3 -10  257.18   23.14
  -3   3 -11  110.37   17.53
  -3   3 -12   10.50    7.44
  -3   3 -13   69.38   15.86
  -3   3 -14   23.01   10.86
  -3   3 -15   11.64    6.35
  -3   3 -16    1.69    4.73
   3  -3  17   77.87   16.65
  -3   3 -17   74.69   18.81
  -3   3 -18    3.87    5.96
  -3   2  19   20.70    9.83
   3  -2 -19   10.39    7.05
  -3   2  18   -1.64    3.49
   3  -2 -18    6.81    5.96
   3  -2 -17   -4.87    5.02
  -3   2  17   -1.27    3.29
   3  -2 -17   -5.46    5.94
   3  -2 -16    4.57    4.09
  -3   2  16    1.36    3.48
   3  -2 -16    1.62    5.98
   3  -2 -15   12.24    9.05
  -3   2  15   -2.61    5.46
   3  -2 -15    1.55    4.31
   3  -2 -14   25.53   10.01
  -3   2  14   12.90    6.42
   3  -2 -14    7.30    5.70
   3  -2 -13    0.29    4.27
  -3   2  13   -0.04    3.19
   3  -2 -13   -0.64    5.37
   3  -2 -12   88.24    8.64
  -3   2  12  100.41   14.15
   3  -2 -12  122.50   18.48
   3  -2 -12  104.12   16.86
   3  -2 -11    1.04    1.48
  -3   2  11   -0.88    4.16
   3  -2 -11    8.41    5.60
   3  -2 -11    2.12    4.74
   3  -2 -10   71.97    8.25
   3  -2 -10   62.44   12.20
  -3   2  10   69.86   10.70
   3  -2 -10   63.49   11.88
   3  -2  -9    8.46    5.30
  -3   2   9    3.89    4.02
   3  -2  -9    4.14    3.63
  -3   2   8   14.74    4.32
  -3   2   8   12.79    5.00
   3  -2  -8   18.99    6.64
   3  -2  -8   12.84    5.62
  -3   2   7   19.39    5.27
   3  -2  -7   12.79    4.50
   3  -2  -7   25.40    7.30
  -3   2   7   25.93    6.52
   3  -2  -7   21.92    9.81
   3  -2  -6  532.24   23.55
  -3   2   6  534.91   24.43
  -3   2   6  548.89   25.28
   3  -2  -6  555.32   28.59
  -3   2   6  544.25   28.43
   3  -2  -6  521.32   24.80
   3  -2  -6  534.93   29.73
  -3   2   6  493.24   24.41
   3  -2  -5   26.28    6.24
  -3   2   5   28.82    6.95
   3  -2  -5   24.53    4.82
  -3   2   5   30.14    5.47
   3  -2  -5   26.38    6.12
   3  -2  -5   24.22    4.93
   3  -2  -5   19.11    4.93
  -3   2   5   25.87    5.89
  -3   2   5   18.42    5.29
   3  -2  -5   30.97    6.69
  -3   2   5   18.71    4.34
   3  -2  -4  152.75   11.88
   3  -2  -4  164.52   14.80
  -3   2   4  173.36   15.17
  -3   2   4  147.40   12.13
  -3   2   4  168.96   13.28
   3  -2  -4  162.72   11.47
   3  -2  -4  154.68   12.87
  -3   2   4  181.64   15.67
   3  -2  -4  175.47   14.99
   3  -2  -4  172.40   14.60
  -3   2   4  150.08   10.74
  -3   2   4  174.25   15.14
   3  -2  -3   94.82    9.82
  -3   2   3  122.15   13.18
   3  -2  -3  107.33   11.52
  -3   2   3   98.97   11.05
   3  -2  -3  118.91   11.57
   3  -2  -3  104.75    8.85
   3  -2  -3  110.98   10.62
  -3   2   3  119.02   12.27
   3  -2  -3  113.23   11.19
  -3   2   3  116.09   10.79
  -3   2   3  105.56   12.27
   3  -2  -3  129.30   12.89
  -3   2   3  101.04    8.40
   3  -2  -2  185.95   13.25
  -3   2   2  189.65   15.63
  -3   2   2  199.54   14.05
   3  -2  -2  200.59   13.80
   3  -2  -2  174.68   11.58
  -3   2   2  185.42   12.30
   3  -2  -2  209.32   14.44
   3  -2  -2  195.82   14.34
  -3   2   2  201.25   14.69
   3  -2  -2  181.11   14.54
  -3   2   2  171.41    9.12
   3  -2  -1   14.38    4.43
  -3   2   1   28.92    6.02
   3  -2  -1   25.90    5.15
  -3   2   1   23.17    5.48
   3  -2  -1   40.13    6.79
   3  -2  -1   26.12    5.33
  -3   2   1   22.76    4.48
  -3   2   1   29.63    6.00
   3  -2  -1   31.23    6.11
   3  -2   0 1133.21   36.74
  -3   2   0 1138.17   38.00
   3  -2   0 1238.98   38.15
  -3   2   0 1045.85   31.89
   3  -2   0 1117.29   33.58
  -3   2   0 1167.14   40.04
   3  -2   0 1130.06   38.81
  -3   2   0 1220.08   36.56
   3  -2   1  353.57   18.54
   3  -2   1  327.18   18.46
   3  -2   1  365.95   19.19
  -3   2  -1  336.40   18.77
   3  -2   1  330.06   14.53
  -3   2  -1  359.01   16.69
  -3   2  -1  348.78   20.50
   3  -2   1  368.43   20.08
  -3   2  -2    0.56    1.76
   3  -2   2    5.94    3.65
   3  -2   2    2.09    2.41
  -3   2  -2   -1.10    2.84
   3  -2   2   -1.27    2.51
  -3   2  -3   58.55    7.91
   3  -2   3   69.03    7.78
   3  -2   3   71.13    8.37
  -3   2  -3   79.75    9.31
  -3   2  -3   81.24    9.92
  -3   2  -4   51.01    7.43
   3  -2   4   53.33    7.03
  -3   2  -4   61.96    8.89
   3  -2   4   62.05    6.11
  -3   2  -5  304.05   18.28
   3  -2   5  336.41   17.79
  -3   2  -5  344.75   21.33
   3  -2   5  315.91   15.92
  -3   2  -6    8.60    4.42
   3  -2   6   34.79    6.21
  -3   2  -6   20.10    6.67
   3  -2   6   24.70    5.94
  -3   2  -7  141.43   12.43
  -3   2  -7  133.04   14.62
   3  -2   7  150.45   12.88
   3  -2   8    0.71    1.86
  -3   2  -8    2.32    2.29
  -3   2  -8    3.04    3.99
   3  -2   9   23.36    4.62
   3  -2  10   56.71    6.83
  -3   2 -10   41.63   10.39
   3  -2  11   13.38    3.27
  -3   2 -11   21.61    7.78
  -3   2 -12   21.83    6.97
  -3   2 -13   64.39   13.95
  -3   2 -14   -1.12    3.95
  -3   2 -15   -1.61    5.26
  -3   2 -16    1.32    3.86
  -3   2 -17    4.64    5.01
   3  -2  18    0.24    3.25
  -3   2 -18    9.01    8.68
   3  -1 -19    9.31    8.96
   3  -1 -18   13.71    8.20
  -3   1  18   -9.78    6.44
   3  -1 -18   -7.34    7.64
   3  -1 -17   40.99   13.22
  -3   1  17   33.04    9.87
   3  -1 -17   47.73   14.31
  -3   1  16    7.81    6.58
   3  -1 -16   20.44    9.07
   3  -1 -16   11.87    7.16
  -3   1  15   39.72   10.78
   3  -1 -15   47.23   13.87
   3  -1 -15   40.33   12.64
  -3   1  14   62.00   12.22
   3  -1 -14   53.77   14.49
   3  -1 -14   64.42   15.13
  -3   1  13  107.00   15.78
   3  -1 -13  114.01   18.99
   3  -1 -13  146.46   21.48
   3  -1 -12   99.60    8.16
  -3   1  12  114.15   15.44
   3  -1 -12  137.52   19.82
   3  -1 -12   94.23   16.09
   3  -1 -11   18.75    3.69
  -3   1  11   24.83    7.22
   3  -1 -11    6.29    4.02
   3  -1 -11   25.88    9.11
   3  -1 -10   -2.23    1.53
  -3   1  10   -0.61    2.35
   3  -1 -10   -3.61    3.44
   3  -1 -10    1.77    3.06
   3  -1  -9  270.38   16.10
   3  -1  -9  341.69   27.25
  -3   1   9  333.94   23.32
   3  -1  -9  313.20   27.26
   3  -1  -8   55.44    6.95
   3  -1  -8   34.56    5.36
  -3   1   8   56.42    8.87
   3  -1  -8   33.79    8.14
   3  -1  -8   50.58    9.96
   3  -1  -7   22.91    4.45
   3  -1  -7   25.61    5.16
  -3   1   7   38.93    7.35
   3  -1  -7   34.16    7.74
   3  -1  -7   26.93    7.09
   3  -1  -6  117.83   10.15
   3  -1  -6  126.30   10.36
  -3   1   6  131.08   12.25
   3  -1  -6  130.95   12.32
  -3   1   6  127.51   13.17
   3  -1  -6  131.97   13.55
   3  -1  -6  123.45   14.42
  -3   1   6  136.26   12.81
   3  -1  -5  561.10   23.97
   3  -1  -5  599.99   30.61
   3  -1  -5  660.19   25.35
  -3   1   5  633.34   26.02
  -3   1   5  623.56   28.64
   3  -1  -5  621.51   26.77
   3  -1  -5  588.49   30.69
   3  -1  -5  627.85   28.96
   3  -1  -5  672.15   32.27
  -3   1   5  608.94   26.63
  -3   1   4   34.29    8.46
   3  -1  -4   20.76    5.16
   3  -1  -4   32.81    7.43
  -3   1   4   54.57    7.84
   3  -1  -4   25.46    5.91
   3  -1  -4   22.54    5.85
   3  -1  -4   31.30    6.13
   3  -1  -4   32.14    7.56
  -3   1   4   29.47    5.90
  -3   1   4   24.74    6.61
   3  -1  -4   23.62    8.00
  -3   1   3  485.87   24.78
   3  -1  -3  465.54   23.77
   3  -1  -3  333.37   18.77
   3  -1  -3  364.64   19.71
  -3   1   3  387.14   21.18
   3  -1  -3  388.20   18.54
  -3   1   3  391.75   19.60
   3  -1  -3  429.18   20.66
   3  -1  -3  355.54   22.21
  -3   1   3  427.69   23.62
   3  -1  -3  406.40   23.23
   3  -1  -3  419.55   18.55
  -3   1   3  378.01   17.83
   3  -1  -2  162.60   13.20
  -3   1   2  172.08   13.63
   3  -1  -2  167.53   12.11
   3  -1  -2  182.08   12.59
  -3   1   2  187.07   13.31
  -3   1   2  185.50   11.32
   3  -1  -2  186.33   11.39
   3  -1  -2  182.87   13.70
   3  -1  -2  177.31   13.15
  -3   1   2  188.98   13.89
   3  -1  -2  182.83   10.07
  -3   1   1   35.46    6.71
   3  -1  -1   33.38    5.36
   3  -1  -1   34.21    5.84
   3  -1  -1   38.92    6.05
  -3   1   1   35.76    5.97
  -3   1   1   29.50    4.15
   3  -1  -1   32.00    4.23
   3  -1  -1   31.04    5.15
   3  -1  -1   28.33    4.83
  -3   1   1   38.22    6.21
   3  -1  -1   32.92    3.87
   3  -1   0  709.46   27.00
  -3   1   0  722.16   28.02
   3  -1   0  721.72   27.24
  -3   1   0  685.29   20.91
   3  -1   0  701.39   25.63
   3  -1   0  734.55   25.77
  -3   1   0  727.91   25.59
   3  -1   0  729.92   28.02
  -3   1   0  742.42   28.95
   3  -1   1   45.02    6.96
  -3   1  -1   41.00    6.89
   3  -1   1   43.87    6.25
  -3   1  -1   49.33    7.13
   3  -1   1   44.42    6.65
   3  -1   1   37.96    5.01
  -3   1  -1   47.78    5.68
   3  -1   2   78.53    8.60
   3  -1   2   98.92    9.57
   3  -1   2  100.91    9.99
  -3   1  -2  108.45   10.82
   3  -1   2   91.11    6.96
  -3   1  -2  101.29    7.83
  -3   1  -2   94.99   10.47
  -3   1  -3  269.56   16.94
   3  -1   3  307.53   16.65
  -3   1  -3  257.91   18.14
   3  -1   3  258.51   15.35
   3  -1   3  280.85   16.59
  -3   1  -3  266.94   18.26
   3  -1   4   65.66    7.93
  -3   1  -4   53.13    8.07
  -3   1  -4   56.07    9.97
   3  -1   4   59.73    7.33
  -3   1  -5   11.13    5.50
  -3   1  -5   30.68    8.55
   3  -1   5   27.58    5.57
   3  -1   6   19.50    4.61
   3  -1   6   25.69    5.48
  -3   1  -6    9.47    3.72
  -3   1  -6   23.64    7.02
   3  -1   6   23.94    4.89
   3  -1   7  129.69   10.86
   3  -1   7  136.16   10.68
  -3   1  -7  147.54   14.58
   3  -1   8    5.12    1.99
   3  -1   8    2.91    2.04
  -3   1  -8   -7.22    4.12
   3  -1   9  144.01   10.88
  -3   1  -9  135.42   16.00
   3  -1  10  128.35    9.75
  -3   1 -10  106.30   15.33
   3  -1  11    3.69    2.25
  -3   1 -11    4.87    4.51
  -3   1 -12    1.99    4.80
  -3   1 -13   70.58   15.94
  -3   1 -14    0.14    3.76
  -3   1 -15   13.63    8.87
  -3   1 -15   11.41    5.70
  -3   1 -16   -1.13    2.49
  -3   1 -16   -0.70    4.76
  -3   1 -17   17.42    9.50
  -3   1 -18    4.18    6.09
  -3   1 -19   42.84   16.28
  -3   0  18    7.35    7.22
   3   0 -18   -2.05    8.54
   3   0 -18    2.19    5.04
  -3   0  17   19.11    8.05
   3   0 -17   14.51    9.57
   3   0 -17   25.15   11.67
  -3   0  16    7.46    5.08
   3   0 -16    4.97    6.72
   3   0 -16   14.70    9.83
  -3   0  15   16.09    8.19
   3   0 -15    0.07    6.03
   3   0 -15   18.53    9.34
  -3   0  14   10.35    6.02
   3   0 -14   14.29    7.93
   3   0 -14    8.29   10.52
  -3   0  13   15.73    6.83
   3   0 -13   24.90    8.44
   3   0 -13   37.90   11.50
  -3   0  12    0.62    2.94
   3   0 -12    5.54    4.98
   3   0 -12    8.37    6.16
   3   0 -11   77.56    6.86
  -3   0  11   88.19   13.63
   3   0 -11   91.73   15.71
   3   0 -11  105.80   16.80
   3   0 -10   -0.37    1.33
  -3   0  10    0.22    2.67
   3   0 -10   -2.56    3.85
   3   0 -10    2.27    5.34
   3   0  -9   46.67    5.93
   3   0  -9   51.94    6.35
  -3   0   9   66.99   10.90
   3   0  -9   55.09   10.83
   3   0  -9   66.58   11.66
   3   0  -8   17.82    3.94
   3   0  -8   15.30    3.67
  -3   0   8   26.31    6.44
   3   0  -8   22.99    7.22
   3   0  -8    8.25    5.27
   3   0  -7    9.67    2.91
   3   0  -7   16.95    4.25
   3   0  -7   11.51    3.57
  -3   0   7   20.10    5.17
   3   0  -7   29.18    8.43
   3   0  -7   15.52    5.64
   3   0  -6  225.14   14.08
   3   0  -6  243.90   14.47
   3   0  -6  240.00   14.59
  -3   0   6  260.47   18.26
   3   0  -6  256.75   19.49
   3   0  -6  271.36   21.35
   3   0  -5   24.48    6.16
   3   0  -5   19.87    4.35
   3   0  -5   17.55    3.90
  -3   0   5   26.06    6.28
   3   0  -5   19.60    5.03
   3   0  -5   11.62    4.93
   3   0  -5   12.74    4.60
  -3   0   5   19.14    4.88
   3   0  -5   10.29    4.23
   3   0  -5   21.36    5.91
  -3   0   5   20.81    5.09
   3   0  -4   54.96    8.68
   3   0  -4   40.22    6.03
   3   0  -4   29.58    5.66
   3   0  -4   33.70    6.00
   3   0  -4   39.44    7.75
   3   0  -4   37.60    8.10
  -3   0   4   43.47    6.96
  -3   0   4   38.44    6.71
   3   0  -4   39.27    6.86
   3   0  -4   34.85    6.77
   3   0  -3  917.57   34.28
  -3   0   3  959.87   35.14
   3   0  -3  832.47   30.22
   3   0  -3  888.10   30.58
   3   0  -3  864.30   30.43
  -3   0   3  843.80   29.75
   3   0  -3  862.13   30.70
   3   0  -3  816.38   34.56
   3   0  -3  921.47   30.86
   3   0  -3  892.93   35.63
   3   0  -2 1158.16   38.06
  -3   0   2 1205.91   38.46
   3   0  -2 1077.19   35.24
   3   0  -2 1148.75   35.81
  -3   0   2 1046.81   31.45
   3   0  -2 1102.21   32.44
   3   0  -2 1130.40   37.76
   3   0  -2 1092.62   32.79
   3   0  -1  276.79   16.07
  -3   0   1  283.77   16.68
   3   0  -1  273.33   15.73
   3   0  -1  262.53   15.35
   3   0  -1  273.02   12.13
  -3   0   1  224.35   11.07
   3   0  -1  259.27   15.10
   3   0  -1  250.74   12.32
  -3   0   0  604.74   24.58
   3   0   0  599.49   24.36
   3   0   0  592.83   24.09
   3   0   0  577.10   16.06
  -3   0   0  561.90   16.27
   3   0   0  612.30   22.25
  -3   0   0  595.93   22.12
   3   0   0  605.73   23.98
   3   0   1   10.87    3.19
   3   0   1   16.31    4.54
   3   0   1   12.95    3.56
  -3   0  -1   12.95    4.71
  -3   0  -1   14.11    3.22
   3   0   1   18.36    3.64
   3   0   2   19.84    5.43
   3   0   2   30.45    6.20
   3   0   2   24.89    5.23
  -3   0  -2   23.40    5.33
   3   0   2   25.88    4.89
  -3   0  -2   26.36    3.73
   3   0   3  141.31   10.70
   3   0   3  133.24   10.70
   3   0   3  137.49   11.24
  -3   0  -3  143.25   11.77
  -3   0  -3  146.19   11.32
  -3   0  -3  132.99    6.88
   3   0   4   51.18    7.03
   3   0   4   42.29    6.55
  -3   0  -4   38.31    6.65
   3   0   5  132.66   10.66
   3   0   5  112.34   10.13
  -3   0  -5  127.25   12.65
   3   0   6   16.33    3.88
   3   0   6   17.36    3.80
  -3   0  -6   19.69    5.70
  -3   0  -6   20.12    5.46
   3   0   7   49.79    7.43
   3   0   7   53.35    7.26
  -3   0  -7   37.08   11.82
   3   0   7   51.08    6.65
  -3   0  -7   18.81    8.39
   3   0   8   55.30    6.53
   3   0   8   62.05    6.93
   3   0   8   59.74    6.90
   3   0   8   58.51    4.97
  -3   0  -8   58.61    9.32
   3   0   9  108.59    9.12
   3   0   9  126.57    9.84
  -3   0  -9  124.63   14.47
   3   0   9  123.31    8.15
   3   0  10   14.62    3.35
   3   0  10   16.74    3.49
  -3   0 -10   14.67    3.99
   3   0  11    3.74    1.66
  -3   0 -11    6.61    4.07
   3   0  12   35.24    4.33
  -3   0 -12   27.36    8.84
  -3   0 -13    8.05    5.60
  -3   0 -14    4.55    3.04
  -3   0 -14    7.66    6.63
  -3   0 -15   11.93    5.47
  -3   0 -15   22.23    9.18
  -3   0 -16   33.08   12.10
  -3   0 -16   13.74    5.25
  -3   0 -17    9.02    8.21
  -3   0 -18   -6.41    7.22
  -3   0 -19    8.45   10.04
   3   1 -18  -12.83    8.71
  -3  -1  17   66.59   15.26
   3   1 -17   51.88   14.91
   3   1 -17   70.32   17.74
  -3  -1  16    2.63    3.38
   3   1 -16   21.34    9.22
   3   1 -16   17.47   10.74
  -3  -1  15   13.12    7.48
   3   1 -15   17.10    9.76
   3   1 -15   24.39   10.16
  -3  -1  14   -1.49    3.79
   3   1 -14   -0.62    4.23
   3   1 -14   -0.51    4.13
  -3  -1  13  273.84   26.43
   3   1 -13  236.65   28.25
   3   1 -13  289.63   30.97
  -3  -1  12   22.64    7.79
   3   1 -12   27.57    9.40
   3   1 -12   20.31    8.40
   3   1 -11   26.91    3.89
  -3  -1  11   31.22    8.83
   3   1 -11   33.92   12.08
   3   1 -11   47.91   11.47
   3   1 -10   38.23    5.24
   3   1 -10   39.63    4.94
  -3  -1  10   46.49    9.91
   3   1 -10   50.52   10.72
   3   1 -10   44.14   11.74
   3   1  -9  175.07   11.64
   3   1  -9  205.44   12.16
   3   1  -9  227.66   13.25
  -3  -1   9  287.05   22.71
   3   1  -9  268.59   24.62
   3   1  -9  288.95   25.92
   3   1  -8   -0.97    1.68
   3   1  -8    2.86    2.32
   3   1  -8    1.05    2.24
  -3  -1   8    1.30    3.58
   3   1  -8    0.70    3.57
   3   1  -8    1.05    3.38
   3   1  -7  463.16   20.77
   3   1  -7  468.15   20.88
  -3  -1   7  576.82   30.03
   3   1  -7  557.70   32.29
   3   1  -7  581.38   31.73
   3   1  -6  160.14   11.48
   3   1  -6  167.29   11.90
  -3  -1   6  195.15   16.34
   3   1  -6  214.42   18.25
   3   1  -6  187.00   16.98
   3   1  -5  245.02   18.88
   3   1  -5  179.73   12.98
   3   1  -5  168.74   12.79
   3   1  -5  190.74   15.50
  -3  -1   5  226.41   17.76
   3   1  -5  206.35   17.71
   3   1  -5  215.52   17.35
  -3  -1   5  221.71   17.17
   3   1  -4    0.70    2.44
   3   1  -4    6.48    2.97
   3   1  -4    4.63    2.54
   3   1  -4    5.78    3.08
   3   1  -4    4.25    3.27
   3   1  -4    6.85    3.26
   3   1  -3  358.31   20.68
   3   1  -3  301.78   16.93
   3   1  -3  307.16   16.91
   3   1  -3  308.79   17.91
   3   1  -3  316.36   17.89
   3   1  -3  324.22   19.20
   3   1  -2   57.56    8.42
  -3  -1   2   68.12    9.20
   3   1  -2   40.20    7.23
   3   1  -2   41.35    7.01
   3   1  -2   50.60    7.59
   3   1  -2   46.36    7.05
   3   1  -2   34.45    6.03
   3   1  -1  109.29    9.48
  -3  -1   1   97.01    9.19
   3   1  -1  115.22   10.19
   3   1  -1  113.08    9.77
   3   1  -1  108.80    7.38
   3   1  -1  103.36    9.24
  -3  -1   0   47.23    6.28
   3   1   0   42.48    5.60
   3   1   0   39.59    5.91
   3   1   0   48.33    6.30
   3   1   0   40.78    3.41
   3   1   0   46.36    5.73
   3   1   1  788.66   28.65
   3   1   1  746.53   27.79
  -3  -1  -1  803.80   26.41
   3   1   1  757.21   23.60
   3   1   1  785.74   25.81
   3   1   2 1147.13   36.04
   3   1   2 1177.97   35.85
   3   1   2 1084.56   34.35
  -3  -1  -2 1079.26   32.42
   3   1   2 1136.10   32.08
   3   1   2 1078.46   27.06
   3   1   3  296.39   16.07
  -3  -1  -3  267.93   17.06
   3   1   3  290.82   16.57
   3   1   3  302.02   16.29
  -3  -1  -3  270.27   10.05
  -3  -1  -3  297.70   15.05
  -3  -1  -4  127.37   12.02
   3   1   4  160.08   12.22
  -3  -1  -4  130.62    8.97
   3   1   4  139.63   12.54
   3   1   4  145.64   12.01
  -3  -1  -5  485.33   23.16
  -3  -1  -5  472.23   19.73
   3   1   5  501.04   21.36
   3   1   5  459.67   20.81
  -3  -1  -6   71.46    9.46
   3   1   6   57.09    6.82
   3   1   6   72.65    7.58
  -3  -1  -6   66.81    8.32
   3   1   7   68.89    7.48
   3   1   7   75.29    7.78
  -3  -1  -7   75.49    9.67
   3   1   8  723.69   26.01
   3   1   8  709.32   26.04
  -3  -1  -8  703.56   32.78
   3   1   9 1014.89   32.52
   3   1   9 1045.30   32.13
  -3  -1  -9 1075.64   44.40
   3   1  10   48.18    5.94
   3   1  10   60.28    6.18
   3   1  10   59.48    6.63
   3   1  10   55.40    6.59
  -3  -1 -10   56.96   10.42
  -3  -1 -10   51.18    7.10
   3   1  11  338.57   16.11
   3   1  11  374.33   16.10
   3   1  11  367.20   16.76
  -3  -1 -11  370.03   28.16
   3   1  11  360.26   18.50
  -3  -1 -11  366.36   21.62
   3   1  12    1.02    1.15
   3   1  12    2.86    2.11
   3   1  12    0.47    1.69
  -3  -1 -12    5.72    3.59
  -3  -1 -12    4.42    6.81
   3   1  13   50.11    4.87
  -3  -1 -13   64.38   10.40
  -3  -1 -13   70.28   13.67
  -3  -1 -14  124.68   15.16
  -3  -1 -14  122.71   18.94
  -3  -1 -15   82.53   13.50
  -3  -1 -15   90.95   17.08
  -3  -1 -16   68.41   16.00
  -3  -1 -16   84.75   13.86
  -3  -1 -17  151.82   24.50
  -3  -1 -18   78.20   19.34
  -3  -1 -19   -0.60    6.31
  -3  -1 -20   12.42   10.62
  -3  -2  17    2.71    5.57
   3   2 -17    4.57    8.29
   3   2 -17    1.52    8.40
  -3  -2  16   33.08   11.04
   3   2 -16   30.73   12.92
   3   2 -16   15.22    7.35
  -3  -2  15    2.27    4.35
   3   2 -15    6.63    5.21
   3   2 -15   -1.33    5.25
  -3  -2  14   56.79   13.16
   3   2 -14   30.78   10.67
   3   2 -14   69.77   17.20
  -3  -2  13    2.99    3.80
   3   2 -13    7.43    5.35
  -3  -2  12    3.64    4.30
   3   2 -12   11.01    5.04
   3   2 -12    6.76    7.17
  -3  -2  11    2.82    4.31
   3   2 -11   -4.03    4.44
   3   2 -11    4.16    5.36
   3   2 -10   73.74    6.87
   3   2 -10   86.93    7.38
  -3  -2  10  116.16   15.74
   3   2 -10  110.20   18.11
   3   2  -9   62.59    6.72
   3   2  -9   74.67    7.47
   3   2  -9   57.08    6.14
  -3  -2   9   88.38   12.89
   3   2  -9   77.02   13.75
   3   2  -8    7.43    2.18
   3   2  -8    6.91    2.48
  -3  -2   8    1.45    3.03
   3   2  -8    9.94    5.47
   3   2  -8   13.18    6.98
   3   2  -7   40.05    5.38
   3   2  -7   45.48    5.94
  -3  -2   7   53.55    9.57
   3   2  -7   70.14   11.69
   3   2  -7   64.37   11.18
   3   2  -6   23.63    4.40
   3   2  -6   28.86    5.12
  -3  -2   6   34.83    7.57
   3   2  -6   38.46    8.22
   3   2  -6   43.54    8.77
   3   2  -5   22.28    4.57
   3   2  -5   18.22    3.79
  -3  -2   5   21.56    5.81
   3   2  -5   19.64    5.70
   3   2  -5   27.69    6.23
   3   2  -4  164.57   14.80
   3   2  -4  164.33   11.62
   3   2  -4  155.73   13.71
   3   2  -4  156.47   13.57
   3   2  -4  177.23   15.01
   3   2  -3  169.96   13.63
  -3  -2   3  166.52   12.10
   3   2  -3  180.01   12.18
   3   2  -3  164.60   13.25
   3   2  -3  181.64   13.55
   3   2  -3  187.66   14.35
   3   2  -2    3.46    2.27
   3   2  -2    3.45    2.34
  -3  -2   2    2.50    2.43
   3   2  -2   -0.82    1.67
   3   2  -2    7.14    2.89
   3   2  -2    2.05    2.96
   3   2  -1  354.23   16.98
   3   2  -1  350.46   15.11
  -3  -2   1  344.17   17.52
   3   2  -1  343.91   17.56
   3   2   0  180.88   12.24
  -3  -2   0  167.91   12.03
  -3  -2   0  153.69   10.23
   3   2   0  168.38   10.40
  -3  -2  -1  745.17   28.55
   3   2   1  795.44   29.03
  -3  -2  -1  835.03   25.12
   3   2   1  791.13   24.27
   3   2   2    3.69    2.40
  -3  -2  -2    4.73    2.02
   3   2   2    4.82    1.93
  -3  -2  -2   -0.15    1.82
   3   2   2    4.85    2.25
   3   2   3  360.44   17.17
  -3  -2  -3  366.40   18.27
   3   2   3  390.19   18.47
   3   2   3  381.10   11.05
  -3  -2  -3  348.51   11.04
  -3  -2  -3  371.11   15.22
  -3  -2  -4    5.21    3.89
   3   2   4    7.62    3.25
  -3  -2  -4   13.12    4.13
   3   2   4    9.00    3.51
  -3  -2  -4    2.38    1.60
   3   2   4    4.76    2.30
  -3  -2  -5   31.09    5.48
   3   2   5   35.01    5.56
  -3  -2  -5   32.71    6.07
  -3  -2  -5   26.10    4.18
  -3  -2  -6  713.05   29.19
  -3  -2  -6  702.26   26.69
   3   2   6  730.28   26.45
  -3  -2  -6  729.07   27.08
   3   2   7    7.73    2.91
  -3  -2  -7    9.82    3.55
  -3  -2  -7    7.66    1.81
  -3  -2  -7   12.38    3.82
   3   2   8    5.87    2.41
   3   2   8   -1.00    2.36
  -3  -2  -8    5.07    2.29
  -3  -2  -8   -1.43    2.96
   3   2   9  212.44   12.39
   3   2   9  219.60   13.53
  -3  -2  -9  201.50   17.43
  -3  -2  -9  208.36   12.17
   3   2  10   25.58    4.39
   3   2  10   34.36    4.89
  -3  -2 -10   36.32    8.55
  -3  -2 -10   29.95    5.03
   3   2  11   61.32    6.30
   3   2  11   64.93    6.86
   3   2  11   72.97    8.59
  -3  -2 -11   56.41   11.63
  -3  -2 -11   66.28    8.60
   3   2  12  119.61    9.07
   3   2  12  126.87    8.88
   3   2  12  129.40    9.43
  -3  -2 -12  163.91   18.86
   3   2  12  138.36   12.38
  -3  -2 -12  134.51   13.15
   3   2  13   34.16    4.49
   3   2  13   53.78    8.16
  -3  -2 -13   48.06   10.96
  -3  -2 -13   34.45    7.09
   3   2  14   -0.18    2.10
  -3  -2 -14   -2.12    7.57
  -3  -2 -14   -2.00    3.16
  -3  -2 -15    4.81    6.65
  -3  -2 -15    4.17    5.86
  -3  -2 -16   22.09    6.70
  -3  -2 -16   26.92   10.46
  -3  -2 -17   42.88   13.17
  -3  -2 -17   21.33    7.01
  -3  -2 -18   -4.67    4.25
  -3  -2 -19    8.58    5.15
  -3  -2 -20    7.57    8.20
   3   3 -17   71.31   20.53
  -3  -3  16    9.58    6.37
   3   3 -16   -3.29    4.93
   3   3 -16    9.30    7.99
  -3  -3  15   14.67    7.83
   3   3 -15    6.32    6.07
   3   3 -15   20.97    9.86
  -3  -3  14   40.39   11.40
   3   3 -14   45.19   13.55
   3   3 -14   43.12   13.33
  -3  -3  13   12.49    6.60
   3   3 -13   28.06    9.81
   3   3 -13   30.00   13.09
  -3  -3  12   -0.61    4.19
   3   3 -12    2.09    5.65
  -3  -3  11   60.32   11.55
   3   3 -11   69.11   15.30
   3   3 -10    0.86    1.42
  -3  -3  10   -0.40    2.55
   3   3 -10    3.11    4.65
   3   3  -9  301.11   15.76
   3   3  -9  277.89   14.81
   3   3  -9  399.10   31.75
  -3  -3   9  370.72   27.54
   3   3  -8  139.13   10.97
   3   3  -8  122.16    9.53
   3   3  -8  174.68   20.21
  -3  -3   8  130.46   15.64
   3   3  -8  161.39   18.64
   3   3  -7   72.97    8.26
   3   3  -7   71.65    7.55
  -3  -3   7   97.17   13.36
   3   3  -7   98.11   14.48
   3   3  -7   97.75   14.63
   3   3  -6   30.32    5.06
  -3  -3   6   44.76    8.67
   3   3  -6   36.72    8.43
   3   3  -6   34.23    8.16
   3   3  -5  103.35    9.19
  -3  -3   5  113.39   10.23
  -3  -3   5  137.92   14.81
   3   3  -5  127.93   14.69
   3   3  -5  122.97   15.21
   3   3  -4    5.18    2.69
  -3  -3   4    5.47    2.95
   3   3  -4    9.01    5.63
   3   3  -4    4.83    3.47
  -3  -3   3  429.51   20.08
   3   3  -3  415.43   19.26
   3   3  -3  458.13   23.55
   3   3  -3  475.33   24.54
   3   3  -2   15.97    4.47
   3   3  -2   14.01    4.28
   3   3  -2    8.39    2.78
  -3  -3   2   10.14    3.51
   3   3  -1  632.12   24.93
  -3  -3   1  653.21   25.72
   3   3  -1  703.52   24.90
   3   3   0   94.56    8.73
  -3  -3   0   98.18    9.57
   3   3   0   95.39    7.91
   3   3   1  639.41   24.77
  -3  -3  -1  606.08   24.44
   3   3   1  607.38   19.50
  -3  -3  -1  609.34   19.24
  -3  -3  -2  150.92   11.55
   3   3   2  150.63   11.78
  -3  -3  -2  131.08    7.44
   3   3   2  168.39   10.97
   3   3   2  168.01    8.18
   3   3   3  107.10    8.57
   3   3   3  109.68    9.68
  -3  -3  -3  108.25    9.56
   3   3   3   96.67    5.99
  -3  -3  -3   99.73    6.31
  -3  -3  -4   21.25    5.09
   3   3   4   17.19    4.15
  -3  -3  -4   20.45    4.75
  -3  -3  -4   18.04    3.27
  -3  -3  -4   17.86    3.12
   3   3   4   20.69    3.31
  -3  -3  -5   26.45    5.28
  -3  -3  -5   24.05    5.18
   3   3   5   32.20    5.02
  -3  -3  -5   20.15    3.95
   3   3   5   19.16    3.49
  -3  -3  -6   16.38    5.24
   3   3   6   10.79    3.42
  -3  -3  -6    8.30    3.32
  -3  -3  -6    6.54    3.58
   3   3   6    7.87    3.03
   3   3   7  271.00   14.96
  -3  -3  -7  254.60   15.54
   3   3   7  270.16   16.80
  -3  -3  -7  257.80   16.88
   3   3   8  185.31   11.65
  -3  -3  -8  156.43   11.85
  -3  -3  -8  157.80   14.04
   3   3   8  179.65   14.62
  -3  -3  -8  150.59    8.65
   3   3   9  326.19   15.96
  -3  -3  -9  296.34   16.58
  -3  -3  -9  291.82   21.15
  -3  -3  -9  308.26   14.48
   3   3   9  319.21   21.43
  -3  -3 -10   67.90    7.70
   3   3  10   69.07    6.93
  -3  -3 -10   61.53    6.97
  -3  -3 -10   62.48   10.54
   3   3  11  238.18   14.38
   3   3  11  261.68   13.77
  -3  -3 -11  277.58   23.47
  -3  -3 -11  237.11   15.46
   3   3  12   31.16    4.73
   3   3  12   32.23    4.98
  -3  -3 -12   22.45    4.94
  -3  -3 -12   30.85    8.46
   3   3  13  131.43    9.64
   3   3  13  113.77    8.77
   3   3  13  137.65   13.71
  -3  -3 -13  129.68   17.44
  -3  -3 -13  124.66   12.81
   3   3  14    3.04    1.58
   3   3  14    7.75    3.93
  -3  -3 -14    5.07    3.13
  -3  -3 -14    6.46    5.95
   3   3  15   10.95    4.50
  -3  -3 -15    6.80    2.69
  -3  -3 -15   15.03    7.43
   3   3  16   74.96   11.44
  -3  -3 -16   57.74   10.54
  -3  -3 -16   78.55   16.39
  -3  -3 -17    8.38    4.86
  -3  -3 -17    1.55    4.17
  -3  -3 -18    3.68    5.47
  -3  -3 -19   40.32   13.01
  -3  -3 -20   72.24   20.15
  -3  -3 -21    7.90    8.67
  -3  -4  16    1.87    4.60
   3   4 -16    5.52    5.16
   3   4 -16   -0.01    5.99
  -3  -4  15   11.52    6.37
   3   4 -15   10.58    8.59
   3   4 -15   20.61   10.93
  -3  -4  14    8.16    4.87
   3   4 -14   16.33    9.42
   3   4 -14    2.48    8.75
  -3  -4  13   -4.78    5.02
   3   4 -13    6.99    6.81
  -3  -4  12    0.94    4.10
   3   4 -12   25.56   10.66
  -3  -4  11   -2.46    2.83
   3   4 -11    2.75    4.69
   3   4 -10   89.51    8.13
  -3  -4  10  118.25   16.71
   3   4 -10  148.84   20.81
   3   4  -9  127.75   10.41
  -3  -4   9  158.52   18.55
   3   4  -9  163.29   21.23
   3   4  -9  177.40   20.91
   3   4  -8    6.21    2.77
  -3  -4   8   12.99    5.94
   3   4  -8    7.33    4.62
   3   4  -8   21.15    7.52
   3   4  -7   11.27    3.06
  -3  -4   7   12.30    3.63
  -3  -4   7   20.26    6.31
   3   4  -7   21.03    7.95
   3   4  -7   13.03    7.51
   3   4  -6   19.41    4.11
  -3  -4   6   23.36    4.53
  -3  -4   6   26.50    7.02
   3   4  -6   19.10    6.37
   3   4  -6   20.63    6.78
  -3  -4   5   16.46    4.20
   3   4  -5   21.33    4.36
  -3  -4   5   20.66    6.13
   3   4  -5   20.11    6.93
  -3  -4   4  185.54   13.24
   3   4  -4  188.78   12.83
   3   4  -4  215.64   18.45
  -3  -4   3   38.26    5.80
   3   4  -3   39.60    5.77
   3   4  -3   40.31    7.68
   3   4  -2   75.93    9.53
   3   4  -2   75.46    8.07
  -3  -4   2   81.19    8.85
   3   4  -1  371.69   20.63
   3   4  -1  383.96   18.78
  -3  -4   1  386.82   19.26
   3   4   0  252.51   14.66
  -3  -4   0  228.09   14.70
   3   4   0  252.33   12.65
   3   4   1  870.96   29.55
  -3  -4  -1  859.52   30.16
   3   4   1  777.13   22.48
   3   4   2  103.04    9.15
  -3  -4  -2   99.34    9.43
   3   4   2   87.85    5.23
   3   4   3   61.00    5.98
   3   4   3   59.43    7.15
  -3  -4  -3   61.19    7.57
   3   4   3   57.52    5.45
  -3  -4  -4 1248.36   36.46
   3   4   4 1336.28   38.47
  -3  -4  -4 1335.11   39.55
  -3  -4  -4 1300.66   34.32
   3   4   4 1144.48   32.45
  -3  -4  -4 1209.31   27.33
  -3  -4  -5  121.47   10.13
   3   4   5  144.03   10.72
  -3  -4  -5  122.71   10.61
  -3  -4  -5  118.83    9.62
   3   4   5  128.08    9.41
  -3  -4  -6  157.24   12.38
   3   4   6  178.05   12.22
  -3  -4  -6  177.78   12.59
   3   4   6  179.07   12.34
  -3  -4  -6  186.22   12.81
   3   4   6  141.03    7.55
   3   4   7   17.02    4.14
  -3  -4  -7   12.57    3.71
  -3  -4  -7    6.13    2.96
   3   4   7    8.84    3.40
   3   4   7    9.59    2.28
  -3  -4  -8   12.83    4.83
   3   4   8    9.34    3.41
  -3  -4  -8   13.16    4.82
   3   4   8    5.56    3.25
  -3  -4  -9  455.42   21.57
   3   4   9  442.49   19.86
   3   4   9  467.85   25.94
  -3  -4  -9  441.33   25.37
  -3  -4 -10  603.89   25.57
   3   4  10  615.54   23.52
  -3  -4 -10  648.32   33.19
  -3  -4 -10  554.33   22.76
  -3  -4 -11    2.73    1.65
   3   4  11    5.76    2.30
  -3  -4 -11    6.70    4.38
  -3  -4 -11    5.30    2.38
  -3  -4 -12   79.57    8.59
   3   4  12   68.50    7.37
  -3  -4 -12   90.91   13.73
  -3  -4 -12   73.18    8.95
  -3  -4 -13   78.45    8.34
   3   4  13   87.43    8.54
   3   4  13   77.58    7.77
  -3  -4 -13   79.05   14.28
  -3  -4 -13   84.93   10.53
   3   4  14   73.40    7.42
   3   4  14   65.68   10.84
  -3  -4 -14   75.47   10.55
  -3  -4 -14   57.05   12.30
  -3  -4 -15   -0.46    3.85
   3   4  15    0.77    3.12
  -3  -4 -15   -3.95    2.71
   3   4  16   55.08   10.10
  -3  -4 -16   54.75   13.13
  -3  -4 -16   53.81   10.06
  -3  -4 -17   76.01   16.49
   3   4  17   95.30   13.67
  -3  -4 -17   63.02   11.39
  -3  -4 -18    6.64    7.30
  -3  -4 -19   -5.24    7.46
  -3  -4 -20   79.80   19.59
  -3  -4 -21   16.12    9.68
   3   5 -16    9.99    7.39
  -3  -5  15   35.73   11.33
   3   5 -15   22.89   11.32
   3   5 -15   24.53   12.20
  -3  -5  14    1.93    4.09
   3   5 -14    8.30    9.04
  -3  -5  13   27.86   10.30
   3   5 -13   48.18   14.30
  -3  -5  12   -2.42    3.55
   3   5 -12   12.09    8.93
  -3  -5  11   26.93    9.61
   3   5 -11   17.64    8.97
   3   5 -10    4.14    2.07
  -3  -5  10    6.54    4.63
   3   5 -10    4.63    4.98
  -3  -5   9    2.67    5.42
   3   5  -9   -8.50    4.49
   3   5  -9    2.60    6.01
  -3  -5   8    0.79    1.44
  -3  -5   8    3.83    4.19
   3   5  -8   -2.04    4.12
   3   5  -8    2.41    5.76
   3   5  -7   21.56    4.81
  -3  -5   7   21.72    4.60
  -3  -5   7   32.06    8.39
   3   5  -7   38.06    9.61
   3   5  -7   27.53    7.69
   3   5  -6    5.16    2.72
  -3  -5   6    5.11    2.31
  -3  -5   6    5.36    3.21
   3   5  -6    6.17    5.57
   3   5  -5  175.34   13.12
  -3  -5   5  218.67   14.34
  -3  -5   5  201.92   18.56
   3   5  -5  209.27   19.50
  -3  -5   4   32.54    5.95
   3   5  -4   19.45    4.61
   3   5  -4   25.34    8.42
  -3  -5   3  727.32   28.69
   3   5  -3  759.05   28.53
   3   5  -3  820.83   36.77
  -3  -5   2    2.48    3.70
   3   5  -2    2.10    3.37
   3   5  -1  564.79   26.92
  -3  -5   1  543.63   23.97
   3   5  -1  551.70   23.61
   3   5   0  496.28   21.95
  -3  -5   0  462.04   21.63
  -3  -5  -1  146.43   13.15
   3   5   1  139.09   11.16
   3   5   2    4.21    1.35
   3   5   2    4.34    2.77
  -3  -5  -2    8.57    3.80
   3   5   3   39.83    4.62
   3   5   3   31.85    5.04
  -3  -5  -3   33.34    5.61
   3   5   3   35.33    5.73
  -3  -5  -4   10.10    3.24
   3   5   4    3.28    2.36
  -3  -5  -4    3.59    2.15
   3   5   4    5.37    2.94
  -3  -5  -5  193.62   12.21
  -3  -5  -5  201.89   13.63
   3   5   5  194.24   12.75
   3   5   5  223.88   14.07
  -3  -5  -5  203.53   13.88
  -3  -5  -6  236.65   14.24
  -3  -5  -6  232.08   15.19
   3   5   6  257.64   15.04
  -3  -5  -6  230.44   15.18
   3   5   6  232.35   14.78
  -3  -5  -7  255.78   15.88
   3   5   7  281.87   15.96
   3   5   7  287.74   17.64
  -3  -5  -7  274.40   17.64
   3   5   7  240.88   12.38
   3   5   8   28.79    4.98
  -3  -5  -8   29.15    5.58
  -3  -5  -8   20.45    5.48
   3   5   8   23.54    3.91
   3   5   8   21.61    5.34
  -3  -5  -9  997.33   35.52
   3   5   9  998.63   33.48
  -3  -5  -9 1045.52   41.19
   3   5   9 1024.21   40.59
   3   5   9  998.29   30.98
   3   5  10    1.74    1.31
  -3  -5 -10    2.60    1.87
  -3  -5 -10    2.36    2.79
  -3  -5 -11  249.11   16.49
   3   5  11  269.40   16.05
  -3  -5 -11  276.27   23.64
   3   5  12   47.83    6.61
  -3  -5 -12   52.72    7.49
  -3  -5 -12   46.32    9.66
  -3  -5 -12   48.17    7.34
  -3  -5 -13  156.86   12.77
  -3  -5 -13  172.10   19.76
  -3  -5 -13  155.84   14.01
  -3  -5 -14   30.73    5.63
  -3  -5 -14   43.41   10.44
  -3  -5 -14   32.52    6.54
   3   5  15  277.80   15.67
  -3  -5 -15  233.52   14.95
  -3  -5 -15  319.06   29.54
   3   5  15  222.93   22.35
  -3  -5 -15  272.48   21.01
   3   5  16    2.02    1.87
  -3  -5 -16   16.94    6.43
  -3  -5 -16    7.00    3.41
  -3  -5 -17   91.02   17.29
   3   5  17   94.70   14.16
  -3  -5 -17   79.73   12.41
  -3  -5 -18   31.20   12.14
   3   5  18   41.96    9.59
  -3  -5 -19   51.34   14.70
  -3  -5 -20   12.98    7.69
  -3  -5 -21   41.95   14.02
  -3  -5 -22   27.42   12.41
  -3  -6  14   17.55    7.96
   3   6 -14   26.53   12.13
  -3  -6  13    7.54    5.37
   3   6 -13    9.13    8.10
  -3  -6  12   16.70    7.54
   3   6 -12   24.85   10.79
  -3  -6  11   -3.21    3.72
   3   6 -11   -9.38    8.37
  -3  -6  10    3.38    4.36
   3   6 -10   -1.39    7.73
   3   6 -10    0.98    5.69
  -3  -6   9    4.56    2.16
  -3  -6   9    8.82    4.90
   3   6  -9   17.45    8.36
   3   6  -9   12.29    6.94
  -3  -6   8    6.37    2.92
  -3  -6   8   10.69    5.85
   3   6  -8    5.26    5.57
   3   6  -8   16.27    7.71
  -3  -6   7   35.84    6.04
  -3  -6   7   28.91    8.49
   3   6  -7   43.16   10.33
  -3  -6   6  167.38   13.19
  -3  -6   6  173.53   18.17
   3   6  -6  163.12   18.64
   3   6  -5   14.79    4.47
  -3  -6   5   26.51    5.62
   3   6  -5   27.47    8.47
  -3  -6   4    0.73    1.77
   3   6  -4    2.99    1.97
   3   6  -4   -0.18    4.98
  -3  -6   3   86.67    9.49
   3   6  -3   80.26    9.16
   3   6  -3   76.51   12.02
  -3  -6   2  392.89   20.38
   3   6  -2  375.83   20.44
  -3  -6   1  136.90   11.80
   3   6  -1  131.36   11.74
   3   6   0   30.41    6.03
  -3  -6   0   37.68    6.56
   3   6   0   33.66    5.52
  -3  -6  -1  127.97   11.16
   3   6   1  129.05   11.16
  -3  -6  -2   43.39    7.63
   3   6   2   19.60    5.17
   3   6   3   56.90    5.13
  -3  -6  -3   58.05    7.84
   3   6   3   63.19    7.96
   3   6   4    6.43    3.41
  -3  -6  -4    7.66    5.09
   3   6   4    3.87    3.07
  -3  -6  -5  291.43   14.25
   3   6   5  290.31   16.94
  -3  -6  -5  294.03   17.39
   3   6   5  299.61   17.23
  -3  -6  -6  476.63   20.10
  -3  -6  -6  397.35   13.60
  -3  -6  -6  472.27   22.54
   3   6   6  478.21   22.14
  -3  -6  -6  506.01   23.95
   3   6   6  438.60   22.07
  -3  -6  -7   82.92    9.15
   3   6   7   79.34    8.64
  -3  -6  -7   84.03   10.39
   3   6   7   65.39    8.70
  -3  -6  -8   85.94    9.49
   3   6   8   94.35    9.58
  -3  -6  -8   79.62   10.81
   3   6   8   85.58   10.65
   3   6   8   66.44    7.29
  -3  -6  -9  204.93   15.07
   3   6   9  193.19   14.00
   3   6   9  198.33   17.09
  -3  -6  -9  209.79   18.39
   3   6   9  171.65   12.16
  -3  -6 -10  205.08   15.21
   3   6  10  198.60   14.47
  -3  -6 -10  209.07   19.29
   3   6  10  205.78   13.87
   3   6  11   14.10    4.48
  -3  -6 -11   10.81    3.60
  -3  -6 -11   19.96    7.58
   3   6  11    7.03    2.37
   3   6  12    8.86    3.05
  -3  -6 -12   13.50    4.00
  -3  -6 -12    6.12    4.51
  -3  -6 -13    6.58    2.85
  -3  -6 -13    4.33    3.12
  -3  -6 -14   15.27    4.27
  -3  -6 -14   15.77    7.40
  -3  -6 -14   10.97    4.15
  -3  -6 -15   12.61    3.78
  -3  -6 -15    8.87    4.62
  -3  -6 -15   13.22    4.99
  -3  -6 -16    1.86    2.09
  -3  -6 -16    8.61    7.28
  -3  -6 -16    2.27    2.68
  -3  -6 -17  112.53   18.69
   3   6  17  120.00   16.21
  -3  -6 -17  107.46   14.29
   3   6  18    0.26    3.06
  -3  -6 -18    5.97    5.52
  -3  -6 -18    1.84    3.95
   3   6  19   52.77   11.64
  -3  -6 -19   37.50   12.36
  -3  -6 -20   21.26   11.47
  -3  -6 -21   15.78    8.91
  -3  -6 -22  -10.67    9.81
  -3  -7  14   71.49   16.04
   3   7 -14   44.80   15.76
  -3  -7  13  166.64   23.48
   3   7 -13  138.14   25.62
  -3  -7  12   40.20   11.99
   3   7 -12   24.83   10.20
  -3  -7  11   35.12   10.08
   3   7 -11   50.86   14.62
  -3  -7  10   30.25    9.37
   3   7 -10   36.88   11.88
   3   7 -10   21.49    8.05
  -3  -7   9   17.40    7.05
   3   7  -9   18.80    8.71
   3   7  -9   14.71    7.60
  -3  -7   8    9.52    3.55
  -3  -7   8   17.57    7.04
   3   7  -8   13.02    7.01
  -3  -7   7  379.25   20.86
  -3  -7   7  361.81   28.32
   3   7  -7  393.54   31.85
  -3  -7   6  135.69   12.50
  -3  -7   6  130.63   16.43
   3   7  -6  135.12   18.44
  -3  -7   5  201.44   15.29
   3   7  -5  199.28   20.94
   3   7  -4    7.56    4.03
  -3  -7   4   19.90    5.04
   3   7  -4    9.57    6.08
   3   7  -3   70.92   10.01
  -3  -7   3   72.07    9.24
   3   7  -3   90.79   13.33
  -3  -7   2   74.09    9.45
   3   7  -2   70.62    9.21
  -3  -7   1  166.31   13.72
   3   7  -1  169.71   14.19
   3   7   0  994.71   38.97
  -3  -7   0  992.15   35.88
   3   7   0 1010.85   37.46
  -3  -7  -1  140.57   12.40
   3   7   1  118.26   11.90
   3   7   2    0.57    1.98
  -3  -7  -2    6.40    4.18
   3   7   2   -0.35    0.79
  -3  -7  -3  635.87   27.32
   3   7   3  715.18   29.19
   3   7   3  652.78   18.13
   3   7   3  573.95   16.09
   3   7   4   51.00    7.71
   3   7   4   61.70    8.07
  -3  -7  -4   64.44    8.41
  -3  -7  -5   33.05    4.80
   3   7   5   28.52    6.33
   3   7   5   26.31    6.66
  -3  -7  -5   42.34    7.05
  -3  -7  -6    8.13    2.72
  -3  -7  -6    6.36    1.34
   3   7   6   15.41    4.74
   3   7   6    7.47    3.42
  -3  -7  -6    7.05    2.51
  -3  -7  -7  480.89   17.37
   3   7   7  539.18   27.12
  -3  -7  -7  626.30   29.94
  -3  -7  -7  576.36   26.01
   3   7   7  597.83   26.67
  -3  -7  -8  279.00   14.33
  -3  -7  -8  334.35   19.44
   3   7   8  323.56   19.32
  -3  -7  -8  300.16   21.17
   3   7   8  323.19   21.17
  -3  -7  -9   55.11    7.19
  -3  -7  -9   56.32    8.81
   3   7   9   61.07    9.03
  -3  -7  -9   57.08    9.76
   3   7   9   56.86    9.67
   3   7   9   47.88    7.23
  -3  -7 -10  167.57   14.33
   3   7  10  169.08   14.03
  -3  -7 -10  197.68   18.69
   3   7  10  174.14   13.48
  -3  -7 -11  126.57   12.12
   3   7  11  104.82   11.19
  -3  -7 -11  118.04   15.72
   3   7  11  106.17   10.85
  -3  -7 -12  108.38   11.43
  -3  -7 -12  111.80   15.71
   3   7  12  123.63   12.11
  -3  -7 -13  526.14   26.63
  -3  -7 -13  559.37   36.36
  -3  -7 -14   35.42    6.77
  -3  -7 -14   23.08    7.91
  -3  -7 -15  117.63   12.30
  -3  -7 -15  116.80   18.71
  -3  -7 -16    1.63    1.76
  -3  -7 -16    4.92    4.38
  -3  -7 -17  101.47   10.73
  -3  -7 -17   90.55   16.95
  -3  -7 -17  105.35   14.02
   3   7  18   10.78    6.00
  -3  -7 -18   11.89    5.60
  -3  -7 -18    6.51    5.31
   3   7  19   10.53    9.26
  -3  -7 -19   12.64    8.25
   3   7  20    1.68    4.10
  -3  -7 -20   -5.96    7.71
  -3  -7 -21    3.88    6.88
  -3  -7 -22   -3.28    5.84
  -3  -8  13   12.60    8.50
   3   8 -13    4.08    4.76
  -3  -8  12   10.78    7.52
   3   8 -12    5.28    6.89
  -3  -8  11   -2.20    3.29
   3   8 -11    1.46    7.16
  -3  -8  10   -0.45    4.50
   3   8 -10   10.33    9.03
   3   8 -10   -1.29    6.07
  -3  -8   9   28.84    9.23
   3   8  -9   44.57   11.90
  -3  -8   8   49.30    7.68
  -3  -8   8   50.22   11.16
   3   8  -8   38.60   12.86
  -3  -8   7   14.21    4.56
  -3  -8   7    5.23    3.77
   3   8  -7    8.92    4.67
  -3  -8   6   39.64    7.27
   3   8  -6   53.37   12.85
  -3  -8   5   20.78    5.16
   3   8  -5   16.52    7.12
  -3  -8   4   47.89    7.97
   3   8  -4   41.57   10.06
  -3  -8   3  122.22   12.12
   3   8  -3   98.35   14.70
  -3  -8   2   45.05    7.52
  -3  -8   1   67.31    8.95
  -3  -8   0    3.73    3.68
  -3  -8  -1   28.43    8.77
  -3  -8  -2   65.91    9.34
   3   8   2   66.29    4.29
  -3  -8  -3  109.38   11.21
   3   8   3   77.70    6.06
  -3  -8  -4  173.31   14.04
   3   8   4  196.78   16.32
   3   8   4  150.62    7.03
   3   8   5   16.73    4.89
  -3  -8  -5    9.31    4.50
  -3  -8  -6  231.12   12.10
  -3  -8  -6  242.26   17.06
   3   8   6  267.63   18.96
  -3  -8  -7  311.55   19.39
   3   8   7  301.20   21.04
  -3  -8  -7  270.23   11.68
  -3  -8  -8  189.52   11.29
  -3  -8  -8  233.93   16.68
  -3  -8  -8  229.99   18.72
   3   8   8  198.77   17.38
  -3  -8  -9   19.87    3.97
  -3  -8  -9   17.56    5.69
  -3  -8  -9   27.26    7.21
   3   8   9   19.64    4.90
  -3  -8 -10    3.29    2.40
  -3  -8 -10    3.32    3.03
  -3  -8 -10    6.52    5.45
   3   8  10    4.33    2.76
  -3  -8 -11   20.97    5.73
  -3  -8 -11   25.31    6.47
  -3  -8 -11   31.70    9.24
   3   8  11   23.72    6.13
  -3  -8 -12    2.75    2.70
  -3  -8 -12   -0.04    2.24
  -3  -8 -12   -1.75    3.68
   3   8  12    2.70    2.73
  -3  -8 -13    8.17    3.95
  -3  -8 -13   10.29    6.63
   3   8  13    3.03    2.21
  -3  -8 -14   44.21    8.07
  -3  -8 -14   44.16   10.80
  -3  -8 -15   29.91    6.38
  -3  -8 -15   40.74   11.08
  -3  -8 -16   11.13    4.01
  -3  -8 -16    3.59    4.27
  -3  -8 -17   46.53    8.20
  -3  -8 -17   37.44   11.15
  -3  -8 -18   19.77    8.09
   3   8  19   20.65    8.23
  -3  -8 -19   17.71   10.20
   3   8  20   17.91    7.63
  -3  -8 -20   23.42   11.48
   3   8  21   18.91    8.13
  -3  -8 -21    2.38    4.49
  -3  -8 -22   -5.01    8.53
  -3  -9  12    0.12    3.50
   3   9 -12    0.29    5.82
  -3  -9  11    2.20    4.59
   3   9 -11   22.95   11.66
  -3  -9  10    5.20    3.15
   3   9 -10   20.96   10.30
   3   9 -10   22.99   10.04
  -3  -9   9   78.99   14.82
   3   9  -9   77.71   16.16
   3   9  -8    8.15    7.25
  -3  -9   7    7.24    3.66
   3   9  -7    7.91    5.75
  -3  -9   6    4.32    2.13
   3   9  -6   -3.50    4.70
  -3  -9   5    0.66    2.08
   3   9  -5    5.34    6.81
  -3  -9   4   28.39    6.70
   3   9  -4   30.01    9.36
  -3  -9   3    5.30    4.74
   3   9  -3    3.58    5.05
  -3  -9   2   -0.18    1.96
  -3  -9   1  268.97   18.61
  -3  -9   0  188.89   15.60
  -3  -9  -1  169.93   16.64
  -3  -9  -2   13.83    5.50
  -3  -9  -3   16.15    7.01
   3   9   3    5.40    2.62
  -3  -9  -4   84.99   11.04
   3   9   4   56.27    5.53
   3   9   5   38.44    4.10
   3   9   5   31.87    8.48
  -3  -9  -5   63.19   11.12
  -3  -9  -6  626.67   20.41
  -3  -9  -6  660.54   30.16
   3   9   6  637.63   32.32
  -3  -9  -7  542.83   20.23
  -3  -9  -7  572.00   27.78
   3   9   7  611.04   31.29
  -3  -9  -7  496.69   16.95
  -3  -9  -8    2.77    1.83
  -3  -9  -8   11.24    5.27
  -3  -9  -8    5.04    3.41
  -3  -9  -9  129.84   10.25
  -3  -9  -9  141.83   13.68
  -3  -9  -9  141.72   16.70
  -3  -9 -10    3.02    1.97
  -3  -9 -10    2.35    3.37
  -3  -9 -10   -0.77    4.35
   3   9  10    5.28    3.09
  -3  -9 -11   46.24    7.56
  -3  -9 -11   73.96    9.83
  -3  -9 -11   70.58   12.65
   3   9  11   88.35   11.11
  -3  -9 -12   73.55   10.00
  -3  -9 -12   94.42   11.32
  -3  -9 -12   77.16   13.14
   3   9  12   81.35   10.76
  -3  -9 -13  428.83   25.15
  -3  -9 -13  497.21   34.62
  -3  -9 -14   16.27    5.69
  -3  -9 -14   26.27    9.49
  -3  -9 -15  312.14   21.96
  -3  -9 -15  292.48   29.06
  -3  -9 -16   21.19    5.86
  -3  -9 -16   23.49    8.32
  -3  -9 -17  138.32   15.03
  -3  -9 -17  155.41   22.27
  -3  -9 -18   62.83   15.75
  -3  -9 -19  121.66   21.62
   3   9  20    1.52    3.73
  -3  -9 -20    7.37    6.61
   3   9  21  108.73   18.41
  -3  -9 -21   89.53   20.47
  -3  -9 -22   31.99   14.08
   3  10 -11   18.84   11.49
   3  10 -10    7.47    7.65
   3  10 -10   15.75    9.40
   3  10  -9   53.49   14.86
   3  10  -8   -1.95    4.08
   3  10  -7   10.54    6.92
  -3 -10   6   39.17    7.70
   3  10  -6   38.37   10.61
  -3 -10   5    4.04    3.48
   3  10  -5    0.70    4.98
  -3 -10   4   91.08   11.48
   3  10  -4   78.70   13.93
  -3 -10   3   10.62    4.94
   3  10  -3   21.44    8.37
  -3 -10   2   89.53   11.36
  -3 -10   1    7.62    4.61
  -3 -10   0    4.08    3.94
  -3 -10  -1    5.52    4.30
  -3 -10  -2  178.46   15.98
  -3 -10  -3    7.82    4.35
   3  10   3    1.41    2.45
  -3 -10  -4   59.32    9.74
   3  10   4   37.86    5.32
  -3 -10  -5    3.34    3.55
   3  10   5    4.55    2.14
  -3 -10  -6  403.40   24.03
   3  10   6  358.95   14.01
  -3 -10  -7  100.47   12.01
  -3 -10  -7   88.26    7.00
  -3 -10  -8  153.02   14.80
  -3 -10  -8  127.47    9.07
  -3 -10  -9   10.17    2.80
  -3 -10  -9    3.88    4.27
  -3 -10  -9   13.97    5.23
  -3 -10 -10   94.79    9.66
  -3 -10 -10   99.39   15.13
  -3 -10 -10  107.06   12.66
  -3 -10 -11    9.48    3.51
  -3 -10 -11   15.18    6.63
  -3 -10 -11   10.62    3.80
  -3 -10 -12   13.28    4.89
  -3 -10 -12   11.76    5.75
  -3 -10 -12   23.44    6.29
  -3 -10 -13    4.05    2.36
  -3 -10 -13    5.89    3.78
  -3 -10 -13   11.72    7.39
  -3 -10 -14    8.43    4.48
  -3 -10 -14    8.41    3.21
  -3 -10 -15    2.20    3.28
  -3 -10 -15   -7.07    5.11
  -3 -10 -16   66.46   10.38
  -3 -10 -16   76.43   15.62
  -3 -10 -17   18.51    5.81
  -3 -10 -17   28.38   10.25
  -3 -10 -18   -0.93    2.95
  -3 -10 -18   -0.56    5.10
  -3 -10 -19    2.11    4.20
  -3 -10 -20   43.36   14.80
   3  10  21   39.96   11.42
  -3 -10 -21   16.89   10.06
   3  10  22   26.66   10.64
  -3 -10 -22   18.91   10.48
   3  11 -10   19.64    9.74
   3  11  -9   33.41   11.59
   3  11  -8   21.49   10.06
   3  11  -7   21.43    8.10
  -3 -11   6   22.45    6.02
   3  11  -6   35.06   11.52
  -3 -11   5   75.94   10.83
   3  11  -5   61.67   14.78
  -3 -11   4  154.07   15.23
   3  11  -4  150.75   20.39
  -3 -11   3   42.70    7.99
   3  11  -3   36.19   10.50
  -3 -11   2   44.72    8.35
  -3 -11   1  414.44   25.97
  -3 -11   0   35.40    7.65
  -3 -11  -1  111.13   13.32
  -3 -11  -2    1.87    3.22
   3  11   2   10.77    4.89
  -3 -11  -3  118.28   13.97
   3  11   3  117.77   10.82
  -3 -11  -4   37.04    7.66
   3  11   4   20.38    4.28
  -3 -11  -5 1026.21   42.21
   3  11   5  954.20   31.13
  -3 -11  -6  244.19   19.36
   3  11   6  189.97   11.46
  -3 -11  -7   87.06   11.61
   3  11   7   72.49    6.60
  -3 -11  -7   70.10    5.61
  -3 -11  -8  378.61   24.42
  -3 -11  -8  396.76   16.72
  -3 -11  -8  388.95   16.93
  -3 -11  -9  183.69   16.81
  -3 -11  -9  150.77   11.25
  -3 -11 -10    8.29    3.06
  -3 -11 -10    1.76    3.13
  -3 -11 -10    6.88    4.38
  -3 -11 -11   96.50   10.53
  -3 -11 -11  142.17   18.52
  -3 -11 -11  114.87   13.22
  -3 -11 -12   12.57    4.25
  -3 -11 -12   14.69    8.08
  -3 -11 -12   20.41    6.09
  -3 -11 -13   31.66    6.93
  -3 -11 -13   45.73    8.72
  -3 -11 -13   20.73    6.73
  -3 -11 -14   27.84    7.00
  -3 -11 -14   23.13    7.19
  -3 -11 -15   28.33    7.25
  -3 -11 -15   23.90    9.07
  -3 -11 -16    2.01    3.52
  -3 -11 -16   17.23    9.38
  -3 -11 -17  222.31   20.11
  -3 -11 -17  229.23   27.89
  -3 -11 -18    3.74    3.20
  -3 -11 -18  -28.21   10.40
  -3 -11 -19   20.93    9.72
  -3 -11 -20    2.48    5.31
   3  11  21   56.93   14.68
  -3 -11 -21   41.13   13.92
   3  11  22    1.97    3.42
  -3 -11 -22    0.50    6.83
   3  11  23    1.46    3.46
   3  12 -10   -4.16    5.66
   3  12  -9  101.67   20.18
   3  12  -8    9.43    7.07
   3  12  -7    0.88    5.44
   3  12  -6    4.52    7.97
  -3 -12   5   10.03    4.43
   3  12  -5   10.30    7.24
  -3 -12   4   13.08    4.97
   3  12  -4    8.55    6.54
  -3 -12   3   -1.97    2.23
   3  12  -3   -4.87    3.68
  -3 -12   2   10.27    4.61
  -3 -12   1   97.57   13.01
  -3 -12   0   12.36    4.34
   3  12   0   11.89    1.81
  -3 -12  -1   36.68    7.89
  -3 -12  -2   16.07    5.62
   3  12   2   15.48    4.91
  -3 -12  -3  125.88   14.12
   3  12   3   99.83   11.02
   3  12   4   22.04    4.84
  -3 -12  -4   15.12    5.77
   3  12   5   10.33    3.92
  -3 -12  -5   10.02    5.29
   3  12   6   15.57    3.68
  -3 -12  -6   18.51    6.36
   3  12   7   36.78    5.53
  -3 -12  -7   46.12    9.00
  -3 -12  -8    2.31    1.45
   3  12   8    4.51    1.72
  -3 -12  -8    3.44    3.20
  -3 -12  -9   -0.03    1.03
  -3 -12  -9    3.93    4.39
  -3 -12 -10    6.88    2.71
  -3 -12 -10    2.78    3.30
  -3 -12 -11   10.87    3.84
  -3 -12 -11   18.46    5.85
  -3 -12 -12   10.51    3.90
  -3 -12 -12   16.52    7.76
  -3 -12 -12   19.35    6.11
  -3 -12 -13  127.29   13.86
  -3 -12 -13  181.29   17.82
  -3 -12 -13  157.54   20.57
  -3 -12 -14    4.30    4.26
  -3 -12 -14    1.15    4.68
  -3 -12 -15   25.25    8.41
  -3 -12 -15   26.68    9.52
  -3 -12 -16   15.39    5.47
  -3 -12 -16    3.09    3.78
  -3 -12 -17  102.09   13.84
  -3 -12 -17  122.56   20.54
  -3 -12 -18    3.63    4.34
  -3 -12 -18   13.41    8.42
  -3 -12 -19   24.45    7.56
  -3 -12 -19    7.38    6.57
  -3 -12 -20   16.27    8.60
  -3 -12 -21   28.32   11.07
   3  12  22    2.82    3.94
  -3 -12 -22   -0.45    5.44
   3  12  23   52.63   15.04
   3  13  -9    2.62    6.46
   3  13  -8   17.86    8.56
[truncated: 448,416 more chars]
