# Supplementary material for: Synthesis and crystal structure of bis­[trans-di­aqua­(1,4,8,11-tetra­aza­cyclo­tetra­decane-κ4 N 1,N 4,N 8,N 11)nickel(II)] trans-(1,4,8,11-tetra­aza­cyclo­tetra­decane-κ4 N 1,N 4,N 8,N 11)bis­[4,4′,4′′-(1,3,5-tri­methyl­benzene-2,4,6-tri­yl)tris­(hydrogen phenyl­phospho­nato-κO)]nickel(II) deca­hydrate
Source: Acta Crystallogr E Crystallogr Commun. 2022 Jun 30;78(Pt 7):750–4. doi: 10.1107/S2056989022006624 (PMC9260354; doi:10.1107/S2056989022006624)
Supplement: Supplementary file 2 [file e-78-00750-Isup2.hkl]

#
# h,k,l, Fc-squared, Fo-squared, sigma(Fo-squared), status flag
#
data_I
_shelx_title ' shI_4919_YaLa_autored in P-1 #  2'
_shelx_refln_list_code          4
_shelx_F_calc_maximum      309.25
_exptl_crystal_F_000      1166.00
_reflns_d_resolution_high  0.8200

loop_
 _space_group_symop_operation_xyz
 'x, y, z'
 '-x, -y, -z'

_cell_length_a     9.8779
_cell_length_b    17.2467
_cell_length_c    17.6707
_cell_angle_alpha  61.409
_cell_angle_beta   77.515
_cell_angle_gamma  77.713

_shelx_F_squared_multiplier     1.000

loop_
 _refln_index_h
 _refln_index_k
 _refln_index_l
 _refln_F_squared_calc
 _refln_F_squared_meas
 _refln_F_squared_sigma
 _refln_observed_status
   1   0   0       8037.95       7551.31       321.27 o
   2   0   0      36527.13      37741.63       323.90 o
   3   0   0       6675.33       6816.21        85.02 o
   4   0   0      16257.10      17171.89       330.57 o
   5   0   0        873.50       1042.74        48.17 o
   6   0   0        154.81         84.37        23.37 o
   7   0   0         79.53         80.40        21.45 o
   8   0   0       7982.93       8689.59       516.62 o
   9   0   0         10.66         15.13        17.33 o
  10   0   0         11.96         22.96        28.18 o
  11   0   0        109.70         26.17        36.45 o
 -11   1   0        492.16        363.19        97.04 o
 -10   1   0          0.18        -50.61        90.66 o
  -9   1   0        296.19        258.80        39.87 o
  -8   1   0         62.21         36.30        23.79 o
  -7   1   0        442.27        691.49        44.53 o
  -6   1   0       1381.85       1308.69        52.14 o
  -5   1   0        122.47        153.80        15.53 o
  -4   1   0         75.03         61.84         9.53 o
  -3   1   0       8453.71       8298.27       100.32 o
  -2   1   0        252.90        511.00        34.73 o
  -1   1   0       8420.64      10594.47       110.62 o
   1   1   0       1058.24        847.80        38.07 o
   2   1   0       9485.83      10143.97       252.13 o
   3   1   0        563.71        502.19        24.26 o
   4   1   0       2856.34       2600.92        80.05 o
   5   1   0         16.33         20.96        11.73 o
   6   1   0       1722.74       1583.19        71.61 o
   7   1   0       4965.31       5365.92       161.49 o
   8   1   0          0.67         16.42        25.17 o
   9   1   0       1136.32       1199.16        83.84 o
  10   1   0        355.48        299.26        64.02 o
  11   1   0       1201.15       1171.43       119.63 o
 -11   2   0         66.29         87.47        69.31 o
 -10   2   0       1100.12       1394.50       243.68 o
  -9   2   0        615.89       1039.34       130.80 o
  -8   2   0         14.32         25.78        41.42 o
  -7   2   0         51.95         37.90        20.67 o
  -6   2   0       4033.46       3838.90       127.24 o
  -5   2   0        101.54        108.80        15.87 o
  -4   2   0      12754.15      13219.71       177.17 o
  -3   2   0      11420.30      13263.16       193.61 o
  -2   2   0        409.85        444.01        22.28 o
  -1   2   0       5606.58       5925.04       127.69 o
   0   2   0      19188.72      20315.58       283.58 o
   1   2   0         88.70        117.43        20.24 o
   2   2   0        471.05        388.16        29.46 o
   3   2   0       2167.27       1933.20        64.30 o
   4   2   0       9651.50       9578.97       149.57 o
   5   2   0       1612.00       1596.83        59.44 o
   6   2   0        291.08        388.28        31.98 o
   7   2   0         60.60         33.29        14.37 o
   8   2   0       1181.31       1194.37        81.29 o
   9   2   0        147.00        118.22        48.58 o
  10   2   0        676.09        751.54        83.42 o
  11   2   0        291.74        245.71        57.72 o
 -11   3   0          4.35        197.63       120.34 o
 -10   3   0        197.30        169.74        94.53 o
  -9   3   0         53.07        176.68        80.88 o
  -8   3   0         88.37         71.51        61.56 o
  -7   3   0        876.56        728.59        79.82 o
  -6   3   0        184.50        179.99        37.45 o
  -5   3   0         94.89        101.70        19.73 o
  -4   3   0       2593.78       2573.55        78.53 o
  -3   3   0       6159.26       7213.60       117.98 o
   0   3   0       2588.59       3233.25        89.74 o
   1   3   0       2403.34       2141.06        62.13 o
   2   3   0       4898.78       5364.00       146.67 o
   3   3   0       1076.69       1109.64        57.84 o
   4   3   0       5283.97       5069.90       145.89 o
   5   3   0          5.34         73.17        21.98 o
   6   3   0          3.86         20.90        13.46 o
   7   3   0       2964.22       2554.38       184.19 o
   8   3   0        105.35         59.11        14.90 o
   9   3   0        145.09        170.26        34.08 o
  10   3   0         36.67         37.86        25.13 o
  11   3   0         47.81         17.70        33.10 o
 -11   4   0          4.28        109.69        84.81 o
 -10   4   0        392.36        328.49       127.28 o
  -9   4   0        277.25        418.86       131.56 o
  -8   4   0       2496.25       2294.47       286.95 o
  -7   4   0         25.33         24.76        35.52 o
  -6   4   0        373.18        407.37        62.48 o
  -5   4   0       1093.07       1389.57        92.95 o
  -4   4   0      10923.44      11289.03       198.94 o
  -3   4   0       2036.70       1918.76        70.29 o
  -2   4   0       5897.48       5770.81       146.83 o
  -1   4   0       1817.60       1802.26        91.58 o
   0   4   0       2864.74       2538.99        61.96 o
   1   4   0      13967.86      13516.78       312.12 o
   2   4   0       4589.30       4757.17       208.68 o
   3   4   0       3374.70       2842.53        92.85 o
   4   4   0      29619.50      27377.67       414.65 o
   5   4   0       2462.77       2222.67        93.22 o
   6   4   0       1004.08        908.32        93.81 o
   7   4   0        160.25        126.80        34.12 o
   8   4   0         20.05          7.36        17.93 o
   9   4   0         24.88         73.87        36.22 o
  10   4   0        569.97        542.98        73.07 o
  11   4   0          1.67         44.33        24.76 o
 -10   5   0          0.87        171.59       108.76 o
  -9   5   0        841.61        769.57       179.23 o
  -8   5   0        343.62        361.12       124.39 o
  -7   5   0          7.53        137.34        84.12 o
  -6   5   0         63.22        181.84        97.37 o
  -5   5   0       1187.28       1241.04       135.09 o
  -4   5   0        310.35        293.66        35.82 o
  -3   5   0        708.92        603.16        37.78 o
  -2   5   0       2371.74       2342.52        96.74 o
  -1   5   0       3433.38       3716.21        95.67 o
   0   5   0      11792.85      10356.89       164.63 o
   1   5   0       1294.66       1109.21        65.81 o
   2   5   0        157.26        156.18        23.43 o
   3   5   0       5624.24       5548.40       198.09 o
   4   5   0       7874.04       6917.76       172.93 o
   5   5   0        133.48        127.22        35.19 o
   6   5   0        292.77        297.34        37.78 o
   7   5   0         36.08         24.28        10.25 o
   8   5   0        915.65        794.66       133.59 o
   9   5   0        130.81         92.41        31.93 o
  10   5   0        113.66        109.35        35.32 o
  11   5   0        144.90        229.16        58.12 o
 -10   6   0          3.92         21.29        67.34 o
  -9   6   0         24.65        -37.60        80.07 o
  -8   6   0        192.82        271.45       122.53 o
  -7   6   0          3.29         15.27        61.21 o
  -6   6   0       1841.19       1496.79       211.86 o
  -5   6   0        852.66       1104.48        86.02 o
  -4   6   0       1125.37       1112.21        79.60 o
  -3   6   0         60.42        194.62        33.25 o
  -2   6   0       5052.62       4841.23       184.43 o
  -1   6   0         11.76         17.10        13.32 o
   0   6   0       3557.48       3235.92       171.88 o
   1   6   0       4072.37       3657.23       133.14 o
   2   6   0      14545.97      14533.95       261.75 o
   3   6   0        514.27        392.76        40.03 o
   4   6   0       4345.95       4145.04       159.49 o
   5   6   0        178.94        210.90        40.57 o
   6   6   0       1012.45       1033.94        98.59 o
   7   6   0          7.34          7.18        14.70 o
   8   6   0        344.38        359.48        49.84 o
   9   6   0        219.70        314.50        73.95 o
  10   6   0       1356.72       1319.40       121.10 o
  11   6   0         48.05          3.10        43.23 o
 -10   7   0        262.08        178.07       110.15 o
  -9   7   0         94.36         -3.36        49.87 o
  -8   7   0         90.08        168.93        90.02 o
  -7   7   0        164.68        218.46        98.24 o
  -6   7   0         11.23        -15.62        57.39 o
  -5   7   0       1299.11       1326.97        97.10 o
  -4   7   0          6.18        103.79        31.27 o
  -3   7   0       1440.59       1471.39        82.57 o
  -2   7   0        638.60        625.11        94.82 o
  -1   7   0       7619.41       7760.99       167.75 o
   1   7   0       2825.08       3089.55        88.21 o
   2   7   0       1152.35       1186.49        84.02 o
   3   7   0      12003.23      11561.57       249.66 o
   4   7   0        559.18        503.21       101.59 o
   5   7   0        531.62        625.75        69.64 o
   6   7   0        464.84        503.53       117.91 o
   7   7   0       2388.19       2389.02       151.77 o
   8   7   0        186.07        125.80        55.89 o
   9   7   0         10.50          3.55        91.81 o
  10   7   0         17.29         17.68        26.21 o
  11   7   0         96.09         62.90        42.42 o
  -9   8   0        111.53        157.94        82.61 o
  -8   8   0       3040.52       3457.68       394.10 o
  -7   8   0        386.39        370.84       124.15 o
  -6   8   0         10.71        199.94        87.71 o
  -5   8   0         86.28        134.30        36.54 o
  -4   8   0       4360.72       4110.90       165.98 o
  -3   8   0        874.49        643.21        52.98 o
  -2   8   0       7092.16       7046.20       233.83 o
  -1   8   0        306.13        420.27        53.05 o
   0   8   0       1487.62       1486.84       163.49 o
   1   8   0       2521.55       2087.08        76.30 o
   2   8   0       7815.16       7657.98       280.88 o
   3   8   0          9.67         43.16        42.58 o
   4   8   0        153.59        311.37        80.88 o
   5   8   0        640.72        597.98       109.81 o
   6   8   0       3257.58       3261.91       299.33 o
   7   8   0        638.09        708.58       148.39 o
   8   8   0        128.05        126.09        58.43 o
   9   8   0        113.93         89.79        49.87 o
  10   8   0        481.65        423.19        80.58 o
  11   8   0          0.19        -32.62        57.28 o
  -9   9   0         36.28        217.18       115.13 o
  -8   9   0        267.67        147.53        96.15 o
  -7   9   0         33.48         -7.06        49.18 o
  -6   9   0         41.06         15.87        59.70 o
  -5   9   0       4503.40       4408.25       194.27 o
  -4   9   0          5.65         97.83        26.33 o
  -3   9   0        212.32        291.93        32.42 o
  -2   9   0       1029.39        962.16        61.02 o
  -1   9   0        210.63        165.10        34.39 o
   0   9   0        424.75        403.70        99.62 o
   1   9   0       1196.77       1263.49        61.65 o
   2   9   0        647.58        592.04        64.49 o
   3   9   0       2414.35       2185.59       180.50 o
   4   9   0         43.99         59.94        46.51 o
   5   9   0        398.86        446.75        96.50 o
   6   9   0       1278.61       1121.23       106.51 o
   7   9   0        143.86        377.31       100.32 o
   8   9   0         40.92         13.57        21.00 o
   9   9   0         64.67        190.11        88.40 o
  10   9   0         33.66        -32.95        61.04 o
  -8  10   0        856.56       1036.04       241.71 o
  -7  10   0        109.31        101.36        84.12 o
  -6  10   0       1028.14        998.52       118.66 o
  -5  10   0        307.67        365.52        56.64 o
  -4  10   0        387.90        556.73        53.50 o
  -3  10   0         24.87         13.17        12.65 o
  -2  10   0        223.55        159.76        31.89 o
  -1  10   0         17.07         31.81        22.10 o
   0  10   0       6821.33       6232.22       366.21 o
   1  10   0          3.09         29.26        24.36 o
   2  10   0       4487.24       4070.36       173.27 o
   3  10   0          0.57         47.21        45.59 o
   4  10   0        766.85        768.99       120.68 o
   5  10   0         30.10         29.27        37.95 o
   6  10   0        583.85        518.02        68.30 o
   7  10   0          1.94        -15.50        32.86 o
   8  10   0        949.46        941.86       165.81 o
   9  10   0         31.46         42.35        34.71 o
  10  10   0        380.29        318.89       130.52 o
  -8  11   0         36.12        -24.76        59.70 o
  -7  11   0          0.28         25.22        87.47 o
  -6  11   0          0.31         15.10        27.25 o
  -5  11   0        207.90        201.00        44.10 o
  -4  11   0        552.68        561.32        42.21 o
  -3  11   0        385.21        306.42        34.45 o
  -2  11   0       1419.00       1421.75       102.24 o
  -1  11   0       2967.31       2550.30       254.67 o
   0  11   0        531.55        534.34       118.25 o
   1  11   0       1163.30       1195.35       107.33 o
   2  11   0       2141.05       2198.32       194.27 o
   3  11   0        358.01        409.60        88.52 o
   4  11   0        259.86        148.11        52.99 o
   5  11   0        100.48         88.86        57.85 o
   6  11   0         24.00         16.98        17.12 o
   7  11   0        299.56        273.30        78.68 o
   8  11   0        186.64        158.63        74.17 o
   9  11   0         24.79         94.07        68.73 o
  10  11   0        138.43        195.20        69.65 o
  -7  12   0        335.94        245.88       131.79 o
  -6  12   0        509.96        586.98       112.56 o
  -5  12   0         17.58         44.58        27.27 o
  -4  12   0       2736.25       2711.67       211.70 o
  -3  12   0       2226.37       2052.19       116.47 o
  -2  12   0        484.45        450.61       105.87 o
  -1  12   0        218.57        270.06        99.51 o
   0  12   0         34.34        159.68        79.38 o
   1  12   0        816.03        789.34        93.61 o
   2  12   0       5677.06       5946.77       343.07 o
   3  12   0        154.19        138.45        19.33 o
   4  12   0        758.59        910.15       135.84 o
   5  12   0       1174.62       1141.22       162.92 o
   6  12   0       1271.80       1438.70       189.64 o
   7  12   0        124.95        202.60        87.94 o
   8  12   0          7.90        102.17        79.49 o
   9  12   0         25.80         23.26        64.45 o
  -7  13   0        175.71        154.47       108.76 o
  -6  13   0        131.14         59.46        49.79 o
  -5  13   0         53.55         27.01        44.84 o
  -4  13   0          1.35         12.03        31.17 o
  -3  13   0        144.45        147.23        37.97 o
  -2  13   0       1775.77       1585.25       137.19 o
  -1  13   0        375.67        212.90        97.77 o
   0  13   0         40.62         55.80        38.88 o
   1  13   0        252.65        276.67        60.61 o
   2  13   0        508.10        504.72        74.68 o
   3  13   0        148.06         82.85        50.91 o
   4  13   0          3.83         62.02        58.89 o
   5  13   0        139.57        124.50        63.99 o
   6  13   0       1660.12       1931.04       227.83 o
   7  13   0        168.28        288.23       107.84 o
   8  13   0         89.31        177.61        84.23 o
   9  13   0         55.57        143.25        84.93 o
  -6  14   0         14.05        -17.94        74.34 o
  -5  14   0         93.01        190.62        71.83 o
  -4  14   0       2553.99       2562.32       313.34 o
  -3  14   0         47.78         76.79        49.40 o
  -2  14   0       1433.31       1250.41       185.65 o
  -1  14   0        281.00        180.13        61.67 o
   0  14   0       1830.04       1798.86       164.71 o
   1  14   0          5.97         12.96        28.51 o
   2  14   0         29.42         23.47        29.68 o
   3  14   0        162.40        138.27        57.16 o
   4  14   0       1984.10       2299.45       231.99 o
   5  14   0          2.85        -31.59        31.59 o
   6  14   0       1371.01       1766.73       227.60 o
   7  14   0        409.60        530.98       129.36 o
   8  14   0        104.95         84.81        57.97 o
  -5  15   0        348.05        379.89       179.92 o
  -4  15   0          2.95         37.19        54.39 o
  -3  15   0          3.14        -16.67        63.47 o
  -2  15   0         10.30         26.08        24.19 o
  -1  15   0        881.64        907.68       118.31 o
   0  15   0        472.21        353.13        96.67 o
   1  15   0        233.95        146.51        50.44 o
   2  15   0        752.79        701.40        93.60 o
   3  15   0        982.19       1066.85       121.08 o
   4  15   0        183.02        170.21        73.36 o
   5  15   0        130.65        222.39        78.22 o
   6  15   0        215.18        192.31        82.38 o
   7  15   0          7.84         66.88        64.33 o
   8  15   0         75.28         54.15        42.93 o
  -4  16   0        129.48        110.77       135.78 o
  -3  16   0        330.44        461.50       106.20 o
  -2  16   0        910.74        960.60       209.66 o
  -1  16   0        140.38        139.49        42.86 o
   0  16   0        111.77         77.97        37.64 o
   1  16   0        494.78        629.26        99.19 o
   2  16   0       1442.53       1500.57       145.23 o
   3  16   0        396.25        521.77       164.07 o
   4  16   0        227.17        201.42        53.48 o
   5  16   0         67.16         84.00        72.09 o
   6  16   0        753.28       1103.50       187.45 o
   7  16   0         38.71        -59.94        59.94 o
  -3  17   0          0.16         32.91        37.52 o
  -2  17   0        165.72        166.73        92.10 o
  -1  17   0         27.11         82.49        41.24 o
   0  17   0         19.56         -6.42        29.45 o
   1  17   0         67.43         29.12        25.64 o
   2  17   0        127.76         62.92        37.73 o
   3  17   0        112.11         67.33        39.52 o
   4  17   0        260.61        214.29        79.95 o
   5  17   0         31.06         -1.97        41.31 o
  -1  18   0          5.59         32.03        59.30 o
   0  18   0        887.89        881.61       145.23 o
   1  18   0        222.83        147.25        41.04 o
   2  18   0        412.24        458.07        76.88 o
   3  18   0          8.63        -39.81        87.88 o
   4  18   0        147.25         99.33        59.99 o
  -5 -17   1        492.86        671.38       119.11 o
  -4 -17   1          0.44          0.27        26.73 o
  -3 -17   1        205.76        206.82        53.09 o
  -2 -17   1        117.40         85.55        33.59 o
  -1 -17   1        231.35        202.70        65.00 o
   0 -17   1        192.16        204.62        56.46 o
   1 -17   1       1023.13        840.90       201.91 o
   2 -17   1       1182.26       1083.66       153.40 o
  -6 -16   1        128.14        254.40        76.26 o
  -5 -16   1         19.44         -3.74        30.70 o
  -4 -16   1         89.53         71.45        37.85 o
  -3 -16   1        717.80        718.33        88.20 o
  -2 -16   1          7.88         -3.50        29.72 o
  -1 -16   1        241.78        249.74        54.13 o
   0 -16   1         55.68         54.72        34.36 o
   1 -16   1          8.65         -8.70        24.64 o
   2 -16   1         60.56        131.16        56.49 o
   3 -16   1        155.57        169.90        57.89 o
   4 -16   1         20.41        130.52       207.58 o
  -7 -15   1        564.08        742.13       123.04 o
  -6 -15   1          0.28         61.34        67.69 o
  -5 -15   1         25.26        -22.10        30.89 o
  -4 -15   1         40.70         56.12        52.88 o
  -3 -15   1       1304.17       1471.56       190.57 o
  -2 -15   1        731.29        797.27        87.77 o
  -1 -15   1        696.09        723.36        83.13 o
   0 -15   1         22.64         39.20        25.38 o
   1 -15   1       1179.06       1087.69       131.08 o
   2 -15   1        638.11        594.45        97.07 o
   3 -15   1        826.11        861.32       132.77 o
   4 -15   1         57.72         13.98        37.08 o
   5 -15   1        402.78        330.22       190.05 o
  -8 -14   1         51.32         14.47        42.18 o
  -7 -14   1       1029.36       1285.95       156.16 o
  -6 -14   1          1.62          6.60        35.98 o
  -5 -14   1         23.89         37.03        39.80 o
  -4 -14   1        438.88        510.15       110.62 o
  -3 -14   1        243.22        188.02        66.18 o
  -2 -14   1        285.00        366.13       133.47 o
  -1 -14   1         52.21         65.59        33.16 o
   0 -14   1        382.87        545.12        73.02 o
   1 -14   1         23.95         -1.89        28.28 o
   2 -14   1        224.27        138.76        47.99 o
   3 -14   1        149.90        157.61        59.08 o
   4 -14   1         77.20        135.91        60.38 o
   5 -14   1         44.23        387.74       144.92 o
   6 -14   1         91.66         21.60        55.19 o
  -8 -13   1         20.50        -25.12        29.81 o
  -7 -13   1        740.95        757.77       147.99 o
  -6 -13   1        118.28        236.51        93.95 o
  -5 -13   1       1433.28       1608.10       197.17 o
  -4 -13   1        433.65        646.69       120.80 o
  -3 -13   1        190.13        291.81        83.31 o
  -2 -13   1          9.71         75.79        40.03 o
  -1 -13   1       2149.63       1891.89       280.47 o
   0 -13   1         64.55         54.73        28.49 o
   1 -13   1        334.15        367.40        73.58 o
   2 -13   1        171.73        175.37       115.82 o
   3 -13   1        951.07        873.65        89.52 o
   4 -13   1        178.92        304.63        80.80 o
   5 -13   1         21.58          0.00        39.24 o
   6 -13   1        711.03        591.25       114.97 o
  -9 -12   1          6.11          3.79        33.01 o
  -8 -12   1         40.75        116.30        61.61 o
  -7 -12   1        760.23        575.76       136.07 o
  -6 -12   1        198.70        175.18        61.67 o
  -5 -12   1         53.46         -1.16        31.47 o
  -4 -12   1         74.39        105.18        59.70 o
  -3 -12   1       1360.77       1128.96       150.54 o
  -2 -12   1       1205.35       1154.21        77.40 o
  -1 -12   1        301.63        323.63        91.87 o
   0 -12   1        308.19        286.61        59.40 o
   1 -12   1        766.43        816.75        99.14 o
   2 -12   1        165.69        145.80        34.86 o
   3 -12   1        132.32        101.10        18.76 o
   4 -12   1        239.05        239.23        67.17 o
   5 -12   1         86.85         82.50        36.44 o
   6 -12   1        502.24        475.47       103.12 o
   7 -12   1          6.21        136.77       112.58 o
  -9 -11   1         18.24        -46.92        82.67 o
  -8 -11   1        161.60        150.60        57.19 o
  -7 -11   1       1087.07       1266.76       188.49 o
  -6 -11   1          0.58        -12.73        49.64 o
  -5 -11   1        115.41        164.30        74.63 o
  -4 -11   1         20.12         42.46        34.94 o
  -3 -11   1       5012.13       4795.37       300.49 o
  -2 -11   1       2346.92       1937.80       100.54 o
  -1 -11   1        243.69        208.53        51.78 o
   0 -11   1       2935.70       2518.14       252.94 o
   1 -11   1        376.95        571.05        62.01 o
   2 -11   1        414.74        337.29        43.51 o
   3 -11   1       3527.77       3112.86       115.63 o
   4 -11   1        400.71        345.88        57.50 o
   5 -11   1       1467.57       1409.91       109.15 o
   6 -11   1       1041.42        898.67       134.57 o
   7 -11   1        556.40        540.35       175.53 o
   8 -11   1         19.53        158.98       104.95 o
 -10 -10   1          7.19         56.49        79.14 o
  -9 -10   1         64.02        118.22        60.23 o
  -8 -10   1         70.43         77.34        42.59 o
  -7 -10   1          8.40        -12.96        32.86 o
  -6 -10   1         32.02         81.34        63.18 o
  -5 -10   1        998.10        778.83       126.35 o
  -4 -10   1        575.51        750.82       119.06 o
  -3 -10   1        107.40         88.17        53.34 o
  -2 -10   1         30.99         46.63        41.08 o
  -1 -10   1       4915.92       4334.86       189.41 o
   0 -10   1       1791.79       1836.97       202.60 o
   1 -10   1       1859.46       2012.52       127.08 o
   2 -10   1        679.30        537.50        55.41 o
   3 -10   1        908.17        940.16        70.67 o
   4 -10   1       1919.13       1872.36       164.24 o
   5 -10   1        236.22        258.21        48.85 o
   6 -10   1        136.10        152.61        59.30 o
   7 -10   1       1298.64       1133.82       232.69 o
   8 -10   1        161.79         82.38        70.00 o
 -10  -9   1          0.20         32.92        32.55 o
  -9  -9   1        179.84        206.45        69.85 o
  -8  -9   1         86.66         74.61        36.97 o
  -7  -9   1       1133.64       1192.59       175.64 o
  -6  -9   1        177.15         95.69        55.54 o
  -5  -9   1        500.49        476.37        92.80 o
  -4  -9   1         21.49         32.75        30.20 o
  -3  -9   1       3223.31       3112.18       215.33 o
  -2  -9   1          0.87         43.97        47.67 o
  -1  -9   1       2088.79       1995.77        86.44 o
   0  -9   1       2102.61       1997.27       103.23 o
   1  -9   1       4287.52       4045.47       174.98 o
   2  -9   1        158.64        236.68        34.80 o
   3  -9   1        981.11       1056.10        61.39 o
   4  -9   1        514.47        553.22        61.89 o
   5  -9   1          8.35         21.35        23.69 o
   6  -9   1         75.99         50.06        64.39 o
   7  -9   1       1920.38       2493.95       327.91 o
   8  -9   1        582.97        771.65       194.74 o
   9  -9   1        162.09        141.16        81.23 o
 -10  -8   1         25.01          2.41        50.35 o
  -9  -8   1         63.65         60.13        37.30 o
  -8  -8   1          6.60        -35.81        35.81 o
  -7  -8   1       1666.65       2187.91       232.11 o
  -6  -8   1        704.81        678.49        90.02 o
  -5  -8   1          2.49         45.00        32.69 o
  -4  -8   1       2116.05       2323.98       193.00 o
  -3  -8   1        841.37        778.83       103.56 o
  -2  -8   1       1904.29       1707.95       146.37 o
  -1  -8   1        371.72        382.33        37.77 o
   0  -8   1        178.66        244.73        48.42 o
   1  -8   1       2527.83       2432.54       124.83 o
   2  -8   1        157.69        150.47        38.96 o
   3  -8   1        371.78        398.87        45.22 o
   4  -8   1       1797.88       1931.30       108.87 o
   5  -8   1        216.27        238.09        44.87 o
   6  -8   1        918.19        852.76       195.89 o
   7  -8   1        171.99        114.78        72.32 o
   8  -8   1         11.60          9.95        74.86 o
   9  -8   1          1.17        -43.39        43.39 o
 -11  -7   1        379.89        483.82        81.42 o
 -10  -7   1         10.98         34.96        25.22 o
  -9  -7   1        177.36        123.99        36.57 o
  -8  -7   1         12.14         15.67        22.98 o
  -7  -7   1       1238.62       1261.41       182.30 o
  -6  -7   1        155.85        177.30        39.39 o
  -5  -7   1       3698.06       3855.86       179.51 o
  -4  -7   1         78.98         51.49        45.01 o
  -3  -7   1       2202.19       1943.53       114.13 o
  -2  -7   1       3189.46       2929.01       134.42 o
  -1  -7   1       4617.98       5004.04       177.49 o
   0  -7   1       1140.05       1178.21        77.18 o
   1  -7   1       1540.85       1406.85        88.25 o
   2  -7   1       1873.34       1702.77        83.98 o
   3  -7   1       9161.22       9497.22       283.20 o
   4  -7   1        376.99        408.27        48.00 o
   5  -7   1        113.03        133.22        30.98 o
   6  -7   1        114.35        273.18       115.94 o
   7  -7   1       1316.71       1261.67       220.77 o
   8  -7   1         48.23         22.10        52.42 o
   9  -7   1        323.25        222.74       123.34 o
  10  -7   1        544.80        431.01       156.90 o
 -11  -6   1          9.31         -4.31        37.53 o
 -10  -6   1        221.13        187.29        87.83 o
  -9  -6   1        218.42        208.77        48.19 o
  -8  -6   1       3716.20       3456.61       141.65 o
  -7  -6   1         16.89         -2.50        21.68 o
  -6  -6   1         14.57         -1.88        23.48 o
  -5  -6   1         36.29         81.76        29.83 o
  -4  -6   1       3968.23       3841.48       239.05 o
  -3  -6   1       1593.57       1552.48        96.30 o
  -2  -6   1         22.96         10.43        15.60 o
  -1  -6   1        899.79       1360.40        70.90 o
   0  -6   1      18162.33      18164.59       417.82 o
   1  -6   1        479.52        571.80        46.40 o
   2  -6   1       1024.46        936.12        58.16 o
   3  -6   1         72.52        231.86        29.31 o
   4  -6   1        929.22        934.98        69.95 o
   5  -6   1        579.28        563.85       115.36 o
   6  -6   1         25.69         81.34        70.93 o
   7  -6   1        580.56        690.77       167.89 o
   8  -6   1        240.75        184.78        91.87 o
   9  -6   1          0.48        -12.61        47.44 o
  10  -6   1          2.67        -46.86        75.56 o
 -11  -5   1        518.93        511.52        79.74 o
 -10  -5   1         17.07        -38.44        38.44 o
  -9  -5   1        904.38        922.36        96.67 o
  -8  -5   1        641.67        536.52        54.31 o
  -7  -5   1        448.91        432.86        73.47 o
  -6  -5   1          0.74          6.66        21.26 o
  -5  -5   1       1508.78       1286.75        99.11 o
  -4  -5   1        181.52        159.89        26.24 o
  -3  -5   1       6978.76       6394.50       165.06 o
  -2  -5   1       1188.33       1028.75        56.90 o
  -1  -5   1       8337.63       8250.56       170.87 o
   0  -5   1          7.87         48.28        19.91 o
   1  -5   1       1642.02       1657.85       117.33 o
   2  -5   1         90.03        139.02        20.54 o
   3  -5   1      10595.47      11600.18       189.44 o
   4  -5   1         34.30         54.53        20.79 o
   5  -5   1       1347.84       1007.81       163.84 o
   6  -5   1        303.64        221.88        52.83 o
   7  -5   1       1821.64       1703.09       241.83 o
   8  -5   1          2.53        -17.12        52.42 o
   9  -5   1        138.57         85.51        53.46 o
  10  -5   1          0.83         59.36        56.70 o
 -11  -4   1          0.22         23.32        40.84 o
 -10  -4   1        159.86        202.89        46.71 o
  -9  -4   1         86.02         14.08        53.17 o
  -8  -4   1         12.58         -7.12        21.96 o
  -7  -4   1       2791.81       2520.63       148.84 o
  -6  -4   1        216.67        218.92        35.32 o
  -5  -4   1        299.44        345.80        41.70 o
  -4  -4   1        127.25         76.68        20.78 o
  -3  -4   1       5309.84       4412.92       130.34 o
  -2  -4   1        276.81        338.50        31.17 o
  -1  -4   1       1311.47       1406.72        59.58 o
   0  -4   1       3786.59       4468.85       176.34 o
   1  -4   1       5580.94       5422.39       147.72 o
   2  -4   1        885.50       1066.31        45.74 o
   3  -4   1        472.80        305.25        26.34 o
   4  -4   1         98.72         45.45        20.40 o
   5  -4   1       1330.49       1343.30        86.30 o
   6  -4   1        303.15        356.32        60.17 o
   7  -4   1        939.94        811.00        89.36 o
   8  -4   1        179.42        474.86       236.74 o
   9  -4   1        101.37        108.65        63.75 o
  10  -4   1        326.18        311.37       133.76 o
  11  -4   1         21.79         17.70        47.79 o
 -11  -3   1        236.84        134.49        44.11 o
 -10  -3   1        116.74         92.35        29.46 o
  -9  -3   1        182.67        183.61        38.02 o
  -8  -3   1        628.93        581.51        44.71 o
  -7  -3   1       1867.09       1877.31        79.52 o
  -6  -3   1       3665.62       3215.48       141.77 o
  -5  -3   1       9680.89       9180.77       211.32 o
  -4  -3   1       4437.85       4804.25       122.31 o
  -3  -3   1       8027.81       7689.46       225.69 o
  -2  -3   1          2.79        127.38        30.95 o
  -1  -3   1      23067.77      25026.85       433.14 o
   0  -3   1       8339.90       8011.57       234.65 o
   2  -3   1        128.86        204.73        24.13 o
   3  -3   1      11858.18      11317.43       151.54 o
   5  -3   1        523.20        597.06        57.28 o
   6  -3   1        167.62        123.45        22.18 o
   7  -3   1       1915.25       1699.50       170.26 o
   8  -3   1        684.71        848.83       173.91 o
   9  -3   1        959.22       1184.61       210.01 o
  10  -3   1         53.90        206.19       114.55 o
  11  -3   1        370.72        557.01       167.43 o
 -11  -2   1        234.37        258.84        58.04 o
 -10  -2   1          4.33          0.52        26.55 o
  -9  -2   1         92.54         75.67        49.17 o
  -8  -2   1        261.02        241.20        49.15 o
  -7  -2   1         13.78         -0.75        12.51 o
  -6  -2   1        578.76        524.32        39.86 o
  -5  -2   1       4614.40       4674.39       113.62 o
  -4  -2   1        318.55        368.59        28.80 o
  -3  -2   1       4495.27       4032.57        96.59 o
  -2  -2   1       1020.09       1130.35        91.06 o
  -1  -2   1       1091.93        993.02        33.88 o
   0  -2   1       1989.04       2016.55        91.41 o
   1  -2   1        351.10        604.89        42.00 o
   3  -2   1       4552.66       4023.85        73.80 o
   4  -2   1       1538.24       1384.31        46.03 o
   5  -2   1        262.10        333.80        21.05 o
   6  -2   1       2057.21       1866.54       109.97 o
   7  -2   1         16.80         22.32        16.07 o
   8  -2   1        728.21        910.79       139.43 o
   9  -2   1        192.35        128.97        54.73 o
  10  -2   1        295.86        436.56       132.83 o
  11  -2   1        335.99        551.11       159.44 o
 -11  -1   1        145.89        219.08        54.53 o
 -10  -1   1        353.30        402.32        65.58 o
  -9  -1   1        867.99        817.50        71.88 o
  -8  -1   1        402.87        367.30        46.60 o
  -7  -1   1       2317.71       2111.28        79.04 o
  -6  -1   1         89.52        123.29        23.71 o
  -5  -1   1       5808.34       6237.03       124.43 o
  -4  -1   1       1226.37       1487.47        54.07 o
  -3  -1   1       1321.26       1248.10        42.78 o
  -2  -1   1       6528.08       6220.36        96.91 o
  -1  -1   1      20278.47      19488.08       447.75 o
   0  -1   1        325.81        398.33        26.26 o
   1  -1   1       9323.34      10210.97       232.57 o
   3  -1   1        510.71        509.51        27.24 o
   4  -1   1       2933.26       2901.33        64.21 o
   5  -1   1       8891.60       9630.18       154.43 o
   6  -1   1       1502.93       1426.70        56.73 o
   7  -1   1        377.79        430.93        35.88 o
   8  -1   1        189.89        247.02        37.54 o
   9  -1   1        696.50        863.74       216.84 o
  10  -1   1         51.23         88.91        47.75 o
  11  -1   1        192.86        247.71        76.40 o
 -11   0   1        390.01        453.82        80.21 o
 -10   0   1          8.70        -21.12        25.74 o
  -9   0   1         73.56         88.90        28.88 o
  -8   0   1         78.11         76.20        26.07 o
  -7   0   1       3249.48       3181.46       123.12 o
  -6   0   1        703.11        744.69        38.88 o
  -5   0   1        543.91        587.55        30.36 o
  -4   0   1         24.57         17.58         8.95 o
  -3   0   1       2173.80       3011.12        62.65 o
  -2   0   1       1777.55       2030.12        40.04 o
  -1   0   1      16897.73      16755.75       165.78 o
   1   0   1        135.15        144.45        11.43 o
   2   0   1      14500.37      14568.95       151.31 o
   3   0   1        165.28        167.41        17.39 o
   4   0   1       2254.67       2181.79        52.81 o
   5   0   1        374.64        358.39        25.32 o
   6   0   1       1117.66       1179.91        64.10 o
   7   0   1       5482.47       6171.38       211.89 o
   8   0   1        157.32        107.01        33.12 o
   9   0   1         66.99        125.10        39.06 o
  10   0   1        153.90        150.24        63.18 o
  11   0   1        585.96        573.01       137.63 o
 -11   1   1          4.17         16.28        33.37 o
 -10   1   1         51.29         78.92        34.69 o
  -9   1   1       4590.37       4292.75       262.15 o
  -8   1   1        208.75        155.74        31.22 o
  -7   1   1        124.04         82.57        16.54 o
  -6   1   1       1742.28       1888.30        87.37 o
  -5   1   1      13680.59      14135.74       236.04 o
  -4   1   1          6.00         16.97         7.16 o
  -3   1   1        308.73        383.40        17.67 o
  -2   1   1       8063.71       9305.28        85.56 o
  -1   1   1      95634.92     109046.84      1152.11 o
   1   1   1      10228.33       9254.63       285.96 o
   2   1   1       9744.80      11009.23       150.93 o
   3   1   1       8533.04       8982.29       135.95 o
   4   1   1          7.35         -0.41        11.70 o
   5   1   1        678.83        669.09        48.79 o
   6   1   1        210.50        267.79        35.07 o
   7   1   1       7153.40       7355.48       230.62 o
   8   1   1         36.61        -28.04        35.26 o
   9   1   1         87.53         26.27        20.35 o
  10   1   1        420.48        357.38        59.07 o
  11   1   1        106.66        131.94        34.24 o
 -11   2   1         22.49        162.11       100.20 o
 -10   2   1         18.74        -40.27        40.27 o
  -9   2   1        104.10        120.25        45.69 o
  -8   2   1       1164.07       1317.50       110.85 o
  -7   2   1        678.29        695.56        57.34 o
  -6   2   1        144.80        215.04        27.32 o
  -5   2   1        490.32        642.49        34.17 o
  -4   2   1        412.33        562.50        29.35 o
  -2   2   1       3927.35       4212.38        60.07 o
  -1   2   1         81.44        285.54        42.38 o
   0   2   1        505.50        645.21        33.42 o
   1   2   1       3196.43       2867.10        77.36 o
   2   2   1       6961.10       6663.62       164.37 o
   3   2   1       8778.79       9205.46       157.75 o
   4   2   1       8222.66       8599.58       147.81 o
   5   2   1       3145.84       3172.88       104.52 o
   6   2   1       4280.02       4324.14       136.60 o
   7   2   1       1851.90       1878.23       112.07 o
   8   2   1       1280.38       1420.57       105.25 o
   9   2   1        275.08        302.43        44.19 o
  10   2   1        246.23        241.04        44.24 o
  11   2   1        126.32         80.46        31.48 o
 -11   3   1        230.90        107.72        96.96 o
 -10   3   1         56.02        131.67        72.32 o
  -9   3   1        539.92        772.92       185.59 o
  -8   3   1        489.23        475.56       125.20 o
  -7   3   1       2645.43       2389.61       149.37 o
  -6   3   1       3870.59       3754.12       215.50 o
  -5   3   1       4495.78       5020.54       144.98 o
  -4   3   1       1364.17       1384.17        58.76 o
  -3   3   1      16406.02      15523.56       174.28 o
  -1   3   1         63.85        297.24        41.48 o
   0   3   1        588.83        640.82        40.75 o
   1   3   1       7577.78       9287.00       278.62 o
   2   3   1       7348.29       6627.11       140.43 o
   3   3   1       7645.46       7104.86       124.52 o
   4   3   1        125.29         94.70        33.95 o
   5   3   1        107.26         66.84        14.16 o
   6   3   1         46.69        182.63        37.69 o
   7   3   1         15.37         32.21        19.91 o
   8   3   1        849.95        747.51        90.99 o
   9   3   1        757.96        715.58        93.51 o
  10   3   1        524.23        486.32        59.12 o
  11   3   1        252.97        238.21        50.55 o
 -11   4   1         47.73          8.56        43.85 o
 -10   4   1        136.14        257.10       113.62 o
  -9   4   1        237.68        538.27       154.35 o
  -8   4   1        751.27        791.55       174.14 o
  -7   4   1        100.02        114.66        41.30 o
  -6   4   1          1.18         19.09        18.57 o
  -5   4   1       3696.06       3683.64       181.72 o
  -4   4   1       3101.95       2988.86        96.33 o
  -3   4   1       4856.93       4319.42        91.31 o
  -2   4   1        263.10        436.67        46.31 o
  -1   4   1       3664.73       3642.03       135.99 o
   0   4   1       2756.16       2626.22        66.68 o
   1   4   1      16611.71      16256.95       358.75 o
   2   4   1      11155.65      10791.22       332.31 o
   3   4   1      11382.28       9561.96       346.24 o
   4   4   1       2598.75       2428.25        95.74 o
   5   4   1        762.71        672.50        51.82 o
   6   4   1         31.69         56.53        16.52 o
   7   4   1         65.94         44.83        21.50 o
   8   4   1       1334.74       1351.35       103.41 o
   9   4   1        923.07        888.03        87.37 o
  10   4   1        122.77        130.59        32.07 o
  11   4   1        284.95        265.71        53.15 o
 -10   5   1         91.77         28.70        52.76 o
  -9   5   1       1515.21       2171.25       302.11 o
  -8   5   1        428.20        362.16       123.69 o
  -7   5   1       1428.97       1293.26       210.12 o
  -6   5   1        307.92        221.32        49.37 o
  -5   5   1       2244.13       2125.33       266.99 o
  -4   5   1        373.66        501.66        43.31 o
  -3   5   1       4703.15       5312.67       116.60 o
  -2   5   1        334.15        213.24        33.27 o
  -1   5   1      11251.70      11111.08       184.87 o
   0   5   1        854.75        943.51        38.87 o
   1   5   1       3517.00       3719.06       187.79 o
   2   5   1       3455.45       3169.47       119.52 o
   3   5   1       1760.37       1646.00        98.45 o
   4   5   1        252.55        270.07        32.19 o
   5   5   1       1822.36       1644.73       101.50 o
   6   5   1          7.67         29.78        16.01 o
   7   5   1       2178.13       2022.03       165.21 o
   8   5   1        673.23        629.96       234.01 o
   9   5   1        556.46        514.89        90.41 o
  10   5   1        403.19        448.16        68.24 o
  11   5   1         97.66        175.52        47.79 o
 -10   6   1        177.02        270.18       114.90 o
  -9   6   1         24.72         72.78        88.52 o
  -8   6   1         65.94         20.48        57.16 o
  -7   6   1          0.79         49.99        69.08 o
  -6   6   1        166.24        168.93        83.08 o
  -5   6   1         80.34         60.16        32.62 o
  -4   6   1        772.16       1009.45        68.27 o
  -3   6   1         84.66        203.71        49.73 o
  -2   6   1        780.80        875.15        82.58 o
  -1   6   1       1515.92       1660.93        60.00 o
   0   6   1        907.39        769.35        37.34 o
   1   6   1         98.18         81.25        24.70 o
   2   6   1       4434.54       4231.57       152.60 o
   3   6   1       1546.49       1486.98        91.31 o
   4   6   1        277.69        290.12        35.16 o
   5   6   1         31.37         48.37        33.84 o
   6   6   1       1279.42       1396.48       142.20 o
   7   6   1         85.82        100.42        24.86 o
   8   6   1         13.84         10.88        21.95 o
   9   6   1        418.80        497.72        86.47 o
  10   6   1          4.49         -6.54        31.99 o
  11   6   1         59.54          5.45        26.05 o
 -10   7   1         59.69         15.62        52.18 o
  -9   7   1        128.56        117.10        97.43 o
  -8   7   1        711.62        627.94       177.84 o
  -7   7   1        756.39        781.37       170.09 o
  -6   7   1       1629.78       1835.70       250.51 o
  -5   7   1       2083.53       1810.90       116.00 o
  -4   7   1        133.59        103.13        26.95 o
  -3   7   1        340.27        363.05        46.83 o
  -2   7   1       1776.60       1759.55       101.26 o
  -1   7   1       2387.97       2138.62        74.23 o
   0   7   1        356.76        421.84        44.13 o
   1   7   1       6835.78       6448.97       190.38 o
   2   7   1         38.39        112.56        26.26 o
   3   7   1       1491.98       1503.26       129.07 o
   4   7   1       2374.39       2147.64       179.11 o
   5   7   1        183.61        182.68        43.94 o
   6   7   1          8.73         15.55        47.67 o
   7   7   1       1886.60       1974.18       311.83 o
   8   7   1        716.99        784.81       101.72 o
   9   7   1        375.99        414.48        86.62 o
  10   7   1         40.55         30.40        68.04 o
  11   7   1        179.91        198.62        56.44 o
  -9   8   1        186.91        111.54        56.70 o
  -8   8   1        140.47        308.24       121.84 o
  -7   8   1        948.47        780.45       179.00 o
  -6   8   1        665.26        499.16       140.70 o
  -5   8   1       1617.38       1705.68       138.07 o
  -4   8   1        655.14        600.47        90.55 o
  -3   8   1        127.72        149.81        36.37 o
  -2   8   1        306.45        330.34        30.38 o
  -1   8   1       2102.25       2134.96       113.07 o
   0   8   1          2.56        180.97        74.75 o
   1   8   1       1110.64       1103.27        66.00 o
   2   8   1       3298.11       3084.61       142.13 o
   3   8   1        188.46        328.96       101.48 o
   4   8   1         67.00         78.91        54.38 o
   5   8   1         89.87         80.47        25.88 o
   6   8   1       1764.19       1610.04       239.75 o
   7   8   1         77.66         29.05        28.00 o
   8   8   1         66.77         50.07        24.24 o
   9   8   1         27.08         67.92        52.76 o
  10   8   1         25.05         33.16        42.81 o
  11   8   1         95.48         85.50        46.61 o
  -9   9   1        700.11        692.05       187.79 o
  -8   9   1         35.61        109.81        62.02 o
  -7   9   1        257.85        215.45       107.84 o
  -6   9   1          2.94         13.30        18.55 o
  -5   9   1       2711.64       2672.44       156.20 o
  -4   9   1        264.36        216.64        28.44 o
  -3   9   1       7199.74       6999.87       268.02 o
  -2   9   1       2080.29       2103.22        84.11 o
  -1   9   1       4433.16       4167.20       165.57 o
   0   9   1       1971.77       1463.12       156.09 o
   1   9   1       5667.46       5493.42       161.69 o
   2   9   1       1128.02       1119.15       107.90 o
   3   9   1       2050.27       1966.21       192.54 o
   4   9   1       1509.65       1553.83       159.91 o
   5   9   1       2065.52       1839.32       229.27 o
   6   9   1       1687.40       1597.66       185.88 o
   7   9   1         81.57        140.03        44.31 o
   8   9   1        266.11        290.19        91.06 o
   9   9   1        496.50        501.82       130.98 o
  10   9   1        104.40        143.21        57.52 o
  11   9   1         84.68         42.90        77.38 o
  -9  10   1        263.67        259.99       133.64 o
  -8  10   1          0.18        -63.18        91.64 o
  -7  10   1         37.86         45.24        61.44 o
  -6  10   1        194.55        270.18        56.12 o
  -5  10   1         97.90        183.06        63.49 o
  -4  10   1        385.20        388.39        37.47 o
  -3  10   1         31.18         50.49        28.71 o
  -2  10   1       1178.95       1082.39        96.13 o
  -1  10   1       5989.79       5439.17       351.40 o
   0  10   1        284.54        277.47        76.48 o
   1  10   1       1133.86       1020.27        71.39 o
   2  10   1        384.20        429.44        60.18 o
   3  10   1          6.09         63.87        49.75 o
   4  10   1         24.94         53.34        47.79 o
   5  10   1       1097.88        970.32       137.34 o
   6  10   1       1072.65        961.16       108.01 o
   7  10   1        431.76        431.94       109.23 o
   8  10   1         19.58         86.20        76.60 o
   9  10   1        206.84         96.27        59.94 o
  10  10   1         13.44        -77.87        77.87 o
  -8  11   1         63.91        -32.63        53.57 o
  -7  11   1       1162.04        837.95       207.00 o
  -6  11   1       1251.18       1447.53       152.80 o
  -5  11   1       2390.45       2419.16       150.27 o
  -4  11   1          2.08         11.17        20.82 o
  -3  11   1         13.35         33.89        23.86 o
  -2  11   1         17.54         13.58        15.19 o
  -1  11   1       1762.31       1832.22       216.14 o
   0  11   1        140.29        233.38        83.19 o
   1  11   1       1043.67       1073.98        77.53 o
   2  11   1         80.58        177.11        45.45 o
   3  11   1       1164.30       1285.85       154.12 o
   4  11   1          0.62         46.17        41.77 o
   5  11   1        131.68        159.68        53.80 o
   6  11   1        110.63         68.54        30.66 o
   7  11   1       1030.49       1181.26       180.97 o
   8  11   1        459.85        633.96       141.39 o
   9  11   1        362.33        359.50       117.56 o
  10  11   1          0.34        179.35        90.02 o
  -8  12   1        282.32        151.81        98.00 o
  -7  12   1          3.28         42.46        69.19 o
  -6  12   1        314.84        344.31        61.75 o
  -5  12   1        991.74        975.84        98.18 o
  -4  12   1         54.61         38.06        31.39 o
  -3  12   1        814.02        646.61        93.34 o
  -2  12   1         23.17         72.78        55.42 o
  -1  12   1        665.38        611.28       130.75 o
   0  12   1         80.71        206.88        83.08 o
   1  12   1        477.67        418.94        52.00 o
   2  12   1        407.31        329.14        59.02 o
   3  12   1        355.37        424.41        91.29 o
   4  12   1        514.41        446.75        97.31 o
   5  12   1        156.23        196.47        68.27 o
   6  12   1        622.64        618.34       127.05 o
   7  12   1         14.82         21.29        48.13 o
   8  12   1         72.76        330.92       110.15 o
   9  12   1        175.03        148.80        78.57 o
  10  12   1        162.79        224.01       100.67 o
  -7  13   1        153.26        223.08       112.24 o
  -6  13   1         21.05         32.12        35.12 o
  -5  13   1       1116.90       1061.04       104.92 o
  -4  13   1        611.57        400.84        94.59 o
  -3  13   1       2242.86       2163.97       149.81 o
  -2  13   1        141.58        121.72        79.84 o
  -1  13   1        259.74        224.59        86.66 o
   0  13   1         24.79         46.63        58.66 o
   1  13   1       1588.74       1448.76       130.49 o
   2  13   1        153.70         97.30        53.11 o
   3  13   1       1179.55       1066.84       104.99 o
   4  13   1       2685.29       2635.46       239.28 o
   5  13   1       2959.12       3038.13       277.23 o
   6  13   1        150.56        144.40        79.95 o
   7  13   1        345.58        396.18       115.01 o
   8  13   1         83.51        151.23        87.82 o
   9  13   1        842.28       1038.59       195.55 o
  -6  14   1         64.12         28.02       114.61 o
  -5  14   1        469.38        409.64        92.41 o
  -4  14   1          0.74         61.35        41.81 o
  -3  14   1       1086.89       1115.59       186.81 o
  -2  14   1         44.73        -11.80        34.13 o
  -1  14   1        179.06        188.37        89.67 o
   0  14   1          8.01         32.68        28.76 o
   1  14   1        205.11        162.53        43.43 o
   2  14   1        452.82        428.85        73.55 o
   3  14   1        393.70        422.09        84.70 o
   4  14   1        125.57        227.83        70.12 o
   5  14   1       1522.49       1327.62       184.09 o
   6  14   1         12.36          2.55        38.18 o
   7  14   1          6.91         23.60        41.77 o
   8  14   1        115.65         92.68        83.54 o
   9  14   1          2.40        -65.03        69.31 o
  -5  15   1        709.53        664.49       155.97 o
  -4  15   1        426.97        458.63        97.29 o
  -3  15   1        871.81        835.66       194.10 o
  -2  15   1        220.25        249.34        58.54 o
  -1  15   1       3724.31       3480.36       353.49 o
   0  15   1        655.18        667.52        99.51 o
   1  15   1        341.35        345.04        74.88 o
   2  15   1          3.30         -2.30        32.71 o
   3  15   1        662.66        659.88        89.43 o
   4  15   1          1.35         19.02        65.66 o
   5  15   1        648.59        827.89       151.69 o
   6  15   1         44.91        106.80        60.28 o
   7  15   1        807.90        946.83       183.51 o
   8  15   1        221.11        367.95       124.85 o
  -4  16   1         66.90          5.19        28.36 o
  -3  16   1         36.02         56.18        52.35 o
  -2  16   1        657.37        497.31       145.79 o
  -1  16   1        206.70        253.05       100.78 o
   0  16   1        914.36        841.14       118.39 o
   1  16   1        651.57        596.71       147.53 o
   2  16   1         29.01        -25.36        25.36 o
   3  16   1        120.40        150.33        49.55 o
   4  16   1        261.15        370.33       172.00 o
   5  16   1         60.48         58.20        52.99 o
   6  16   1        464.61        265.78        92.91 o
   7  16   1         44.36         16.43        54.85 o
  -3  17   1        647.62        692.07       125.05 o
  -2  17   1          2.94        106.57        79.49 o
  -1  17   1         59.22         35.62        30.90 o
   0  17   1        474.55        512.60       115.82 o
   1  17   1        789.80        802.54       190.51 o
   2  17   1          6.04         28.61        56.87 o
   3  17   1        122.91         68.11        38.88 o
   4  17   1         59.84         48.02        37.84 o
   5  17   1        340.73        241.60        87.82 o
   6  17   1          1.97        105.06        68.15 o
  -2  18   1         55.92         60.63        44.89 o
  -1  18   1         51.57        115.82        53.96 o
   0  18   1         34.36          1.21        29.44 o
   1  18   1        192.23        255.09        99.28 o
   2  18   1         16.73         37.08        37.53 o
   3  18   1         46.26         15.50        36.33 o
   4  18   1         34.80         85.39        54.85 o
   5  18   1         49.59         42.12        35.06 o
  -3 -17   2        149.94        153.55        46.74 o
  -2 -17   2         17.71         85.88        36.59 o
  -1 -17   2        288.27        299.46        63.50 o
   0 -17   2        217.69        124.58        50.03 o
   1 -17   2        153.62        189.52        59.36 o
  -5 -16   2          6.36         21.21        34.27 o
  -4 -16   2        653.21        740.10       113.13 o
  -3 -16   2        223.22        230.07        52.17 o
  -2 -16   2        142.20         94.56        31.87 o
  -1 -16   2        195.55        214.98        48.53 o
   0 -16   2        858.48        902.73       101.88 o
   1 -16   2        730.72        560.65        79.88 o
   2 -16   2        570.34        921.80       140.26 o
   3 -16   2          9.84          0.63        60.40 o
  -6 -15   2         35.76         88.09        38.94 o
  -5 -15   2         13.94        -34.23        37.98 o
  -4 -15   2        284.31        425.65        83.83 o
  -3 -15   2          5.86        -19.00        34.56 o
  -2 -15   2        406.16        393.26        86.88 o
  -1 -15   2         37.54         45.09        32.33 o
   0 -15   2        163.72        196.79        48.12 o
   1 -15   2        206.39         51.16        39.55 o
   2 -15   2        308.47        314.34        84.87 o
   3 -15   2          1.56        114.50        60.39 o
   4 -15   2         64.12         77.61        52.47 o
  -7 -14   2        133.63        102.63        71.91 o
  -6 -14   2         50.48         47.09        92.22 o
  -5 -14   2        414.43        443.72        83.68 o
  -4 -14   2        787.81       1123.50       166.33 o
  -3 -14   2        178.18        191.02        61.03 o
  -2 -14   2        432.45        432.78        79.72 o
  -1 -14   2       1001.35       1052.61       101.81 o
   0 -14   2       2826.14       2714.96       160.60 o
   1 -14   2        670.33        535.97        92.30 o
   2 -14   2        260.88        250.98        63.05 o
   3 -14   2          2.35         27.18        54.90 o
   4 -14   2       1534.42       1719.26       188.32 o
   5 -14   2        888.28        916.65       142.96 o
  -8 -13   2        346.47        341.25        80.09 o
  -7 -13   2         37.88         79.13        48.32 o
  -6 -13   2         87.88        142.11        52.52 o
  -5 -13   2        410.80        421.56        77.75 o
  -4 -13   2         47.76        109.93        50.66 o
  -3 -13   2       1455.27       1609.65       218.98 o
  -2 -13   2          1.10        -17.79        17.79 o
  -1 -13   2         50.84         40.56        25.57 o
   0 -13   2        105.17         23.14        28.72 o
   1 -13   2        276.34        135.70        51.45 o
   2 -13   2        508.49        446.84        58.31 o
   3 -13   2        542.39        506.53        92.50 o
   4 -13   2        135.76         38.13        45.15 o
   5 -13   2          0.34         78.72        89.85 o
   6 -13   2        673.29        696.37       128.17 o
  -9 -12   2          1.16        -20.81        62.08 o
  -8 -12   2        189.10        188.00        68.68 o
  -7 -12   2        166.12        221.64        61.45 o
  -6 -12   2       1175.79       1270.04       256.64 o
  -5 -12   2        107.88         83.81        74.40 o
  -4 -12   2       1415.09       1609.83       185.83 o
  -3 -12   2        148.64        118.83        53.34 o
  -2 -12   2       1184.63       1089.53        75.49 o
  -1 -12   2        140.19        105.33        24.76 o
   0 -12   2        822.50        724.48        75.39 o
   1 -12   2        208.25        181.40        35.64 o
   2 -12   2       1094.43       1174.06       110.38 o
   3 -12   2        183.17        207.97        32.96 o
   4 -12   2        947.06       1018.30       135.68 o
   5 -12   2        159.93        157.27        61.43 o
   6 -12   2        130.04         97.57        48.25 o
   7 -12   2         61.21        -32.75        54.27 o
  -9 -11   2          3.33         59.99        37.47 o
  -8 -11   2        114.03        120.07        44.11 o
  -7 -11   2        535.11        654.02       104.25 o
  -6 -11   2         45.98          9.51        53.51 o
  -5 -11   2        100.00        116.98        49.99 o
  -4 -11   2        530.41        484.23        98.81 o
  -3 -11   2        357.96        517.44        96.62 o
  -2 -11   2         18.87         65.84        54.61 o
  -1 -11   2        594.02        598.58        94.15 o
   0 -11   2         44.92         16.59        15.53 o
   1 -11   2       1466.58       1567.64       109.57 o
   2 -11   2         67.72         60.96        25.89 o
   3 -11   2        574.34        501.80        48.55 o
   4 -11   2        700.80        730.89        71.61 o
   5 -11   2        297.50        321.99        77.92 o
   6 -11   2          9.11         64.68        38.68 o
   7 -11   2        234.97        323.05       135.15 o
   8 -11   2          1.98         14.23        52.99 o
  -9 -10   2          1.38        -30.73        76.83 o
  -8 -10   2       1024.74       1194.24       112.69 o
  -7 -10   2         41.22         50.27        58.26 o
  -6 -10   2        118.61        195.24        47.47 o
  -5 -10   2         27.96         50.45        54.15 o
  -4 -10   2        301.10        275.04        73.94 o
  -3 -10   2        950.38       1035.93       131.44 o
  -2 -10   2         83.42        141.74        63.75 o
  -1 -10   2        259.22        271.04        43.81 o
   0 -10   2       2021.56       1950.71       121.96 o
   1 -10   2         30.85         13.60        14.00 o
   2 -10   2       1921.85       1762.51        98.90 o
   3 -10   2       2216.21       2079.12       136.35 o
   4 -10   2        313.83        353.40        76.36 o
   5 -10   2        211.43        185.95        38.88 o
   6 -10   2       1180.88       1131.92       148.45 o
   7 -10   2         19.53        159.44        89.56 o
   8 -10   2        606.78        504.37       163.49 o
 -10  -9   2          5.04         -5.81        54.96 o
  -9  -9   2        128.40         49.29        66.53 o
  -8  -9   2         40.86         95.25        35.97 o
  -7  -9   2         12.36         -0.67        43.33 o
  -6  -9   2        518.03        582.12       120.34 o
  -5  -9   2       2339.14       2449.99       222.74 o
  -4  -9   2        517.47        580.04       104.48 o
  -3  -9   2          4.49         -2.08        22.68 o
  -2  -9   2        647.05        576.92        86.90 o
  -1  -9   2       1156.27       1243.18        72.61 o
   0  -9   2         10.12         18.55        17.80 o
   1  -9   2        506.80        547.96        47.21 o
   2  -9   2        135.78        166.47        32.31 o
   3  -9   2        429.91        451.61        53.68 o
   4  -9   2        991.76       1054.59        81.33 o
   5  -9   2          0.30          5.52        20.59 o
   6  -9   2       2557.57       2724.21       332.54 o
   7  -9   2         37.38        150.07        98.24 o
   8  -9   2        215.65        263.23       127.86 o
   9  -9   2         50.65         20.60        69.77 o
 -10  -8   2        211.36        403.44        77.37 o
  -9  -8   2         23.66         90.91        51.98 o
  -8  -8   2        353.35        413.34        62.62 o
  -7  -8   2        303.82        201.49        42.32 o
  -6  -8   2       1204.73       1601.74       180.39 o
  -5  -8   2       2177.47       2343.07       208.97 o
  -4  -8   2        738.42        675.85       106.33 o
  -3  -8   2        448.58        521.26        87.01 o
  -2  -8   2       3557.01       3626.03       220.42 o
  -1  -8   2        941.01        948.83        82.27 o
   0  -8   2       5111.17       5009.49       148.87 o
   1  -8   2        460.62        480.87        44.99 o
   2  -8   2       3539.08       3293.50       124.77 o
   3  -8   2        495.46        421.58        47.72 o
   4  -8   2        381.20        456.46        51.25 o
   5  -8   2        323.00        319.74        86.71 o
   6  -8   2        865.33        872.55       181.78 o
   7  -8   2       1802.20       2126.35       297.71 o
   8  -8   2        955.62        992.07       204.80 o
   9  -8   2          0.58         -1.85        54.27 o
 -10  -7   2         18.31         44.28        40.32 o
  -9  -7   2          7.63        -25.08        35.08 o
  -8  -7   2       1428.10       1271.95       122.01 o
  -7  -7   2         57.76         97.79        30.97 o
  -6  -7   2         82.34        134.91        74.40 o
  -5  -7   2       1334.33       1315.38       106.35 o
  -4  -7   2       4768.93       4348.62       261.50 o
  -3  -7   2        753.74        837.16        76.32 o
  -2  -7   2        855.29        788.78        92.45 o
  -1  -7   2        767.74        604.65        51.56 o
   0  -7   2       2028.35       2014.36        87.17 o
   1  -7   2        500.91        502.74        44.10 o
   2  -7   2        325.79        417.92        59.77 o
   3  -7   2        282.27        254.83        40.51 o
   4  -7   2        240.97        231.44        52.81 o
   5  -7   2       1652.29       1452.03       208.50 o
   6  -7   2         19.70        -21.64        46.40 o
   7  -7   2         25.65        180.27        90.02 o
   8  -7   2         16.29        -69.19        73.94 o
   9  -7   2          3.25         30.55        67.92 o
  10  -7   2        149.15        217.53       116.17 o
 -11  -6   2        114.81         65.77        36.81 o
 -10  -6   2        823.36        785.22        98.90 o
  -9  -6   2        150.78        143.38        46.25 o
  -8  -6   2         39.52         31.61        30.77 o
  -7  -6   2        757.16        815.55        77.94 o
  -6  -6   2       2754.23       2676.96       136.01 o
  -5  -6   2        373.20        390.96        62.42 o
  -4  -6   2       2384.91       2200.06       177.73 o
  -3  -6   2       4887.28       4449.80       166.99 o
  -2  -6   2       8922.28       9102.16       248.49 o
  -1  -6   2       3123.39       3338.25       111.89 o
   0  -6   2        408.23        763.04       132.66 o
   1  -6   2       6148.68       6278.83       154.11 o
   2  -6   2      10545.81      10947.60       247.81 o
   3  -6   2        761.03        789.89        68.15 o
   4  -6   2       4633.54       4339.90       148.73 o
   5  -6   2       1668.12       1810.24       225.74 o
   6  -6   2        835.63        743.42       155.39 o
   7  -6   2        431.40        415.62       127.28 o
   8  -6   2        198.83        455.54       157.82 o
   9  -6   2        218.38        261.73       108.07 o
  10  -6   2        562.29        647.27       187.79 o
 -11  -5   2         86.86        106.53        41.24 o
 -10  -5   2         70.81         81.28        39.36 o
  -9  -5   2        119.47         64.11        26.51 o
  -8  -5   2        196.79        164.35        31.83 o
  -7  -5   2         68.30         62.57        40.67 o
  -6  -5   2       1653.13       1667.29       132.56 o
  -5  -5   2       2451.04       2228.57       134.49 o
  -4  -5   2        777.03        892.79        77.50 o
  -3  -5   2          7.19         26.39        28.83 o
  -2  -5   2        129.10         52.11        16.68 o
  -1  -5   2       6935.78       6633.53       154.43 o
   0  -5   2       3057.76       2375.22       109.02 o
   1  -5   2       1136.34       1037.57        71.80 o
   2  -5   2         10.35         38.67        14.60 o
   3  -5   2        232.38        215.15        23.27 o
   4  -5   2        939.16       1053.44       104.00 o
   5  -5   2         58.98        128.59        45.94 o
   6  -5   2       2054.98       1964.27       149.99 o
   7  -5   2        930.70        917.44       183.05 o
   8  -5   2         30.08         -1.85        42.00 o
   9  -5   2       1088.52       1052.70       208.39 o
  10  -5   2        106.20        -34.13        53.92 o
 -11  -4   2         30.46         16.80        36.16 o
 -10  -4   2        157.07        181.18        46.56 o
  -9  -4   2        246.20        262.86        52.16 o
  -8  -4   2       4078.77       4024.35       180.24 o
  -7  -4   2        319.58        252.92        35.58 o
  -6  -4   2       1017.69        949.30        74.99 o
  -5  -4   2          9.65          4.05        16.74 o
  -4  -4   2       1366.23       1363.32        76.73 o
  -3  -4   2        888.46        897.30        58.49 o
  -2  -4   2       3406.12       3308.28       100.11 o
  -1  -4   2        746.18        889.64        48.73 o
   0  -4   2        751.25        984.53        98.00 o
   1  -4   2       1716.87       1822.47        88.51 o
   2  -4   2       3536.30       3616.40        85.93 o
   3  -4   2        281.56        349.27        29.49 o
   4  -4   2       3999.36       4299.80       303.38 o
   5  -4   2       2837.57       2987.40       168.44 o
   6  -4   2        869.49       1091.39        84.67 o
   7  -4   2        484.92        382.88       126.93 o
   8  -4   2        374.75        536.65       145.56 o
   9  -4   2         16.21         23.14        66.07 o
  10  -4   2        399.20        972.29       224.01 o
  11  -4   2          8.21         69.42        60.86 o
 -11  -3   2        132.37         71.82        48.19 o
 -10  -3   2          0.30         39.32        59.65 o
  -9  -3   2        933.23        895.36        91.53 o
  -8  -3   2        549.34        548.88        90.03 o
  -7  -3   2        569.59        511.60        58.22 o
  -6  -3   2         66.97         52.45        20.21 o
  -5  -3   2       1685.86       1583.82        85.69 o
  -4  -3   2       1865.52       2011.26        72.41 o
  -3  -3   2        150.03        136.21        20.61 o
  -2  -3   2        527.52        710.17       147.26 o
  -1  -3   2      27000.84      26724.32       455.02 o
   0  -3   2       9519.57      12208.35       880.13 o
   1  -3   2       9050.05       8870.00       198.35 o
   3  -3   2        690.49        680.49        42.38 o
   4  -3   2       1473.71       1832.81        81.71 o
   5  -3   2         66.74         73.42        29.51 o
   6  -3   2       1223.14       1155.18        79.15 o
   7  -3   2        387.09        419.21        59.16 o
   8  -3   2        725.54        661.85       150.54 o
   9  -3   2         13.56         60.05        44.32 o
  10  -3   2          9.58         -0.93        51.72 o
  11  -3   2          2.94        -38.65        44.20 o
 -11  -2   2         99.58        124.20        48.35 o
 -10  -2   2        208.09        224.87        46.82 o
  -9  -2   2         67.18         81.83        23.63 o
  -8  -2   2       1135.49        996.72        81.71 o
  -7  -2   2        712.65        687.15        69.22 o
  -6  -2   2       5334.22       5545.63       189.54 o
  -5  -2   2        590.88        599.36        43.03 o
  -4  -2   2       7421.19       7399.55       132.67 o
  -3  -2   2         21.83         30.26        10.84 o
  -2  -2   2       3629.17       4134.81       315.48 o
   0  -2   2      15318.50      15879.91       234.91 o
   1  -2   2      21904.03      20161.65       232.45 o
   2  -2   2      14689.64      13236.50       143.59 o
   3  -2   2          4.64         11.06        12.53 o
   4  -2   2       9595.31       9208.32       130.33 o
   5  -2   2        795.53        888.21        56.30 o
   6  -2   2       3876.68       4003.06       237.36 o
   7  -2   2        661.30        547.96        31.69 o
   8  -2   2        491.89        519.44        96.67 o
   9  -2   2        264.36        272.70        68.53 o
  10  -2   2        788.78        776.97       175.76 o
  11  -2   2         49.53        -26.50        51.26 o
 -11  -1   2         25.26          1.55        26.47 o
 -10  -1   2        190.72        131.96        43.22 o
  -9  -1   2         97.06         86.54        28.87 o
  -8  -1   2        105.33         67.33        23.09 o
  -7  -1   2        133.03        123.46        22.69 o
  -6  -1   2       3689.00       3511.61       114.22 o
  -5  -1   2         15.58         32.26        14.21 o
  -4  -1   2        330.95        435.90        37.32 o
  -3  -1   2        381.15        555.93        41.82 o
  -2  -1   2       7421.76       7256.77       122.64 o
  -1  -1   2       2641.86       2308.36        44.62 o
   0  -1   2        941.84       1170.83        56.62 o
   1  -1   2        305.43        278.29        16.39 o
   2  -1   2       8526.77       8336.34       114.47 o
   3  -1   2        746.91       1110.47        38.77 o
   4  -1   2        389.07        474.95        26.99 o
   6  -1   2        798.59        756.62        48.67 o
   7  -1   2        100.27         90.39        16.42 o
   8  -1   2        866.39        874.51        64.61 o
   9  -1   2        315.02        418.21        84.18 o
  10  -1   2        108.50         82.31        35.50 o
  11  -1   2          1.57        100.27        59.54 o
 -11   0   2        520.41        526.29        86.51 o
 -10   0   2        865.05       1169.52       116.58 o
  -9   0   2        505.86        515.46        58.04 o
  -8   0   2       1185.24       1000.63        75.82 o
  -7   0   2        228.06        212.21        28.13 o
  -6   0   2        103.41        303.51        39.71 o
  -5   0   2        434.34        435.00        28.98 o
  -4   0   2      13531.88      13915.87       207.29 o
  -3   0   2      12291.85      12917.16       177.33 o
  -2   0   2         11.10         29.15         7.04 o
  -1   0   2       6298.77       6576.36        73.44 o
   0   0   2      20548.26      21965.34       267.67 o
   1   0   2       2990.11       2692.44        72.64 o
   2   0   2        799.13        825.95        26.18 o
   4   0   2       3591.41       4215.18       144.07 o
   5   0   2       1938.28       1828.84        53.54 o
   6   0   2       1857.03       1937.15       102.45 o
   7   0   2         10.63        -20.44        26.05 o
   8   0   2        434.57        452.70        81.40 o
   9   0   2         23.89         32.85        19.78 o
  10   0   2        450.67        627.23       107.41 o
  11   0   2        620.54        755.74       124.35 o
 -11   1   2          3.63          4.48        28.11 o
 -10   1   2        115.66        148.16        43.86 o
  -9   1   2         18.55         -6.40        25.67 o
  -8   1   2        665.31        794.28        73.52 o
  -7   1   2         18.84         65.91        16.97 o
  -6   1   2       1124.04       1011.61        48.80 o
  -5   1   2       1535.62       1357.66        53.00 o
  -4   1   2       2081.47       2041.55        47.47 o
  -3   1   2       2047.18       2085.45        43.25 o
  -1   1   2       1962.00       2022.09        31.28 o
   0   1   2        357.99        386.99        20.34 o
   2   1   2       4030.37       4466.78        79.39 o
   3   1   2      13510.95      12884.68       188.80 o
   4   1   2       6052.74       6618.06       153.03 o
   5   1   2        655.92        802.30        53.83 o
   6   1   2       2174.12       2384.44       105.78 o
   7   1   2       1054.01       1087.85        96.80 o
   8   1   2        179.53        206.58        41.86 o
   9   1   2        216.00        209.63        42.04 o
  10   1   2        234.07        197.67        61.59 o
  11   1   2        257.97        166.78        63.11 o
 -11   2   2         87.14        105.29        80.30 o
 -10   2   2       1486.78       1661.56       264.28 o
  -9   2   2        233.62        263.28        66.81 o
  -8   2   2         48.56         16.66        33.99 o
  -7   2   2       4320.00       4639.26       161.40 o
  -6   2   2       8696.23       9415.05       324.35 o
  -5   2   2          5.95          6.61        11.32 o
  -4   2   2       7688.98       9212.89       120.19 o
  -3   2   2       2146.85       2179.68        45.31 o
  -2   2   2        620.40        631.67        20.24 o
  -1   2   2       4252.60       4561.66        55.55 o
   0   2   2       5015.58       5327.24        87.92 o
   1   2   2       6992.75       7062.64       108.71 o
   2   2   2       8844.16       8965.30       132.66 o
   3   2   2         91.46         40.34        10.62 o
   4   2   2       1148.48       1414.24        53.43 o
   5   2   2         98.72         80.55        16.76 o
   6   2   2       3284.18       3018.61       110.36 o
   7   2   2       1957.72       2070.41       116.28 o
   8   2   2       1448.17       1422.10       103.55 o
   9   2   2         34.91         54.84        25.00 o
  10   2   2        171.51        146.45        31.09 o
  11   2   2        374.98        410.40       103.15 o
 -11   3   2          3.32         42.93        46.98 o
 -10   3   2         13.82         79.49        70.35 o
  -9   3   2        402.35        526.82       145.91 o
  -8   3   2         94.63        223.31       105.87 o
  -7   3   2       1688.10       1593.53       105.11 o
  -6   3   2        717.60        916.92       134.82 o
  -5   3   2         28.31         26.18        19.22 o
  -4   3   2       1335.68       1121.67        45.42 o
  -3   3   2       9260.03       8331.77        97.10 o
  -2   3   2       4450.08       5216.09       104.08 o
   0   3   2        408.49        521.89        27.70 o
   1   3   2      11951.90      13769.72       292.93 o
   2   3   2       2599.90       3034.24        99.23 o
   3   3   2       1575.32       1773.58        66.01 o
   4   3   2         18.65         32.84        13.80 o
   5   3   2        298.98        247.21        28.76 o
   6   3   2        665.81        659.11        50.77 o
   7   3   2         75.45         54.87        19.21 o
   8   3   2       1819.15       1930.82       118.92 o
   9   3   2        158.93        157.68        37.61 o
  10   3   2        107.69        122.05        37.25 o
  11   3   2         87.18         81.71        72.37 o
 -10   4   2        814.15        960.02       210.47 o
  -9   4   2         39.18         17.82        48.83 o
  -8   4   2        272.74        187.33        90.71 o
  -7   4   2       1208.13       1161.99       230.72 o
  -6   4   2       3472.65       3398.99       231.36 o
  -5   4   2        471.59        389.79        60.41 o
  -4   4   2         97.18         88.11        26.54 o
  -2   4   2      11753.09      14465.33       242.29 o
  -1   4   2       2547.18       2818.52        97.84 o
   1   4   2       2254.63       2461.32        68.34 o
   2   4   2        221.12        237.57        27.24 o
   3   4   2       1089.30       1082.11        57.30 o
   4   4   2       5156.13       4393.47       101.66 o
   5   4   2         54.69         89.42        23.72 o
   6   4   2       2418.38       2677.25       192.89 o
   7   4   2        171.17        127.65        30.05 o
   8   4   2          6.14          6.50        19.79 o
   9   4   2          0.48         10.02        25.48 o
  10   4   2        389.12        435.15        65.71 o
  11   4   2        166.72        169.97        92.10 o
 -10   5   2        316.45        548.11       168.35 o
  -9   5   2          0.75        -90.95        90.95 o
  -8   5   2        191.57        194.27       101.71 o
  -7   5   2        333.57        250.27        88.86 o
  -6   5   2        919.03       1070.62       164.19 o
  -5   5   2         54.14         65.76        36.24 o
  -4   5   2        137.07        126.41        25.26 o
  -3   5   2          0.65         24.25        11.48 o
  -2   5   2       3554.74       3431.56       109.21 o
  -1   5   2         88.44        116.74        25.28 o
   0   5   2       9958.10       9912.22       227.89 o
   1   5   2       6013.52       6241.86       157.83 o
   2   5   2       3026.11       3646.48       132.88 o
   3   5   2         44.98         58.62        13.87 o
   4   5   2        813.59        675.46        44.81 o
   5   5   2        125.73        213.74        38.67 o
   6   5   2       1419.69       1361.29        65.77 o
   7   5   2        182.95        151.62        15.57 o
   8   5   2        965.15        984.74        84.03 o
   9   5   2        739.20        742.15        79.19 o
  10   5   2        231.39        321.14        56.28 o
  11   5   2        103.98        127.43        42.08 o
 -10   6   2        399.59        431.70       154.35 o
  -9   6   2         78.39         25.57        45.47 o
  -8   6   2       1226.01       1257.04       222.04 o
  -7   6   2        930.58        862.71       175.76 o
  -6   6   2       4241.27       3895.17       356.15 o
  -5   6   2        221.85        229.41        43.14 o
  -4   6   2        512.35        561.54        53.84 o
  -2   6   2       6948.89       6717.66       196.53 o
  -1   6   2       2631.03       2552.39       129.18 o
   0   6   2       2040.61       2244.13        79.41 o
   1   6   2       2493.58       2656.39       108.02 o
   2   6   2       1446.25       1723.63       147.47 o
   3   6   2        134.08        365.54       137.63 o
   4   6   2        378.52        285.09        29.83 o
   5   6   2        278.15        309.98        70.47 o
   6   6   2       2493.82       2556.86       136.47 o
   7   6   2       2434.20       2391.30       204.71 o
   8   6   2       1262.30        910.71       178.67 o
   9   6   2         43.63         11.98        29.23 o
  10   6   2         18.75         93.95        48.48 o
  11   6   2        155.28         93.03        53.69 o
 -10   7   2         44.30         27.19       142.78 o
  -9   7   2        166.76        241.25       117.67 o
  -8   7   2         15.99        -21.52        57.85 o
  -7   7   2          3.64        -11.80        57.97 o
  -6   7   2       1530.73       1595.14       231.30 o
  -5   7   2         71.33        116.82        37.83 o
  -4   7   2        150.83        243.52        46.69 o
  -3   7   2       4046.35       3977.19       195.55 o
  -2   7   2        258.96        429.38        67.75 o
  -1   7   2        780.10        702.62        71.02 o
   0   7   2       2563.52       2363.09        70.43 o
   1   7   2       2072.76       1937.57       138.51 o
   2   7   2         98.01        152.37        53.80 o
   3   7   2         19.36          7.92        18.72 o
   4   7   2          1.64         47.92        36.74 o
   5   7   2       4128.39       4029.90       150.48 o
   6   7   2        178.22        209.10        41.71 o
   7   7   2        285.77        289.42        51.32 o
   8   7   2        470.42        438.74        42.37 o
   9   7   2          5.69         12.72        48.07 o
  10   7   2         45.91         85.46        42.67 o
  11   7   2         23.61          1.63        27.80 o
  -9   8   2          7.03         -8.91        58.09 o
  -8   8   2        112.82        153.08       100.32 o
  -7   8   2        133.70        150.19        84.12 o
  -6   8   2       3656.49       3600.39       223.49 o
  -5   8   2        276.78        280.92        66.40 o
  -4   8   2         78.35        129.08        38.02 o
  -3   8   2        113.41        121.31        44.20 o
  -2   8   2       3722.28       3585.19       273.88 o
  -1   8   2        341.10        320.92        46.57 o
   0   8   2         42.98         63.34        15.07 o
   1   8   2         86.00        215.27        31.39 o
   2   8   2       8577.71       8117.24       549.78 o
   3   8   2        897.22        766.26        45.11 o
   4   8   2        426.30        435.06        86.90 o
   5   8   2         63.27         94.11        24.57 o
   6   8   2       1139.95       1130.36       167.14 o
   7   8   2        504.44        543.16       258.55 o
   8   8   2       1078.87       1187.92        85.79 o
   9   8   2         96.57         89.21        67.57 o
  10   8   2       1242.33       1213.57       146.34 o
  11   8   2        266.59        226.60        71.86 o
  -9   9   2         36.01        -13.07        52.99 o
  -8   9   2        504.17        307.90       131.79 o
  -7   9   2        453.36        240.67        93.95 o
  -6   9   2       1080.94        940.75        95.87 o
  -5   9   2        105.16         81.04        30.48 o
  -4   9   2        646.18        674.52        72.18 o
  -3   9   2         56.31         16.93        57.33 o
  -2   9   2       3779.46       3946.57       184.25 o
  -1   9   2        691.07        779.78       122.94 o
   0   9   2       5020.02       4823.04       161.55 o
   1   9   2       2812.26       2643.66       105.26 o
   2   9   2       2328.23       2332.05        98.54 o
   3   9   2        172.98        160.02        63.64 o
   4   9   2         11.04         67.23        51.37 o
   5   9   2        721.39        624.91        59.54 o
   6   9   2         43.48         64.94        27.04 o
   7   9   2        126.79         84.25        59.59 o
   8   9   2        223.13        349.44       104.25 o
   9   9   2        189.30        112.24        72.20 o
  10   9   2        224.99        206.54       100.43 o
  11   9   2         92.98         96.27        54.63 o
  -9  10   2        274.52        286.61       127.97 o
  -8  10   2        339.61        205.26       111.66 o
  -7  10   2          0.61         15.50        62.02 o
  -6  10   2        527.26        602.57        80.12 o
  -5  10   2        937.13        791.41        84.28 o
  -4  10   2       1286.65       1425.36       140.74 o
  -3  10   2        126.69        108.80        37.55 o
  -2  10   2       7398.27       7004.93       256.67 o
  -1  10   2       6553.95       6034.13       208.63 o
   0  10   2       2721.35       2559.68       215.22 o
   1  10   2        233.32        224.46        33.12 o
   2  10   2        632.25        635.37        57.32 o
   3  10   2       2012.48       2064.91       184.90 o
   4  10   2       1781.54       1587.41        76.68 o
   5  10   2        636.08        725.02       122.19 o
   6  10   2        559.14        570.85       130.17 o
   7  10   2       1248.01       1164.53       100.14 o
   8  10   2        977.38       1137.29       176.80 o
   9  10   2          9.38         65.84        48.25 o
  10  10   2        121.59         87.71        75.67 o
  11  10   2         31.46         36.09        40.96 o
  -8  11   2        245.67        191.50       113.74 o
  -7  11   2          3.50         84.23        65.26 o
  -6  11   2        131.43        103.13        40.70 o
  -5  11   2        219.80        319.73        56.91 o
  -4  11   2         63.63         62.89        39.57 o
  -3  11   2        990.88        929.02       112.18 o
  -2  11   2       1158.28       1067.22        99.81 o
  -1  11   2        963.03        943.69        80.84 o
   0  11   2       1847.30       1577.32       181.66 o
   1  11   2        181.64        173.53        33.36 o
   2  11   2         81.25         84.76        25.14 o
   3  11   2          5.81         62.52        51.49 o
   4  11   2       2355.14       2211.17       207.81 o
   5  11   2         75.92         60.88        16.19 o
   6  11   2        312.09        457.56        92.11 o
   7  11   2         91.76         90.37        60.63 o
   8  11   2          6.36         50.91        45.82 o
   9  11   2         16.82         96.73        63.18 o
  10  11   2         10.80         12.96        42.35 o
  -8  12   2        358.00        175.64       127.86 o
  -7  12   2        278.04        255.83       133.53 o
  -6  12   2       2156.55       2387.38       162.68 o
  -5  12   2        818.99        779.32        91.14 o
  -4  12   2        703.99        608.72       102.12 o
  -3  12   2        284.17        245.51        64.62 o
  -2  12   2       1634.74       1432.17       118.02 o
  -1  12   2         55.00         77.76        52.07 o
   0  12   2        409.01        409.72       100.55 o
   1  12   2         18.72         -2.99        17.08 o
   2  12   2       1286.33       1137.71       100.94 o
   3  12   2        193.78        182.21        42.78 o
   4  12   2        258.52        259.42        78.33 o
   5  12   2         46.70         41.97        33.73 o
   6  12   2        413.96        370.96        99.05 o
   7  12   2        267.88        204.45        82.27 o
   8  12   2        963.98       1100.84       199.36 o
   9  12   2         19.68         73.82        63.29 o
  10  12   2         30.61        -15.16        58.66 o
  -7  13   2         44.17         24.89        42.49 o
  -6  13   2        418.37        394.23       130.96 o
  -5  13   2         18.76          9.54        29.93 o
  -4  13   2        111.09        128.66        66.65 o
  -3  13   2          8.48         54.62        41.50 o
  -2  13   2        357.70        234.19        93.38 o
  -1  13   2        443.56        357.19       101.24 o
   0  13   2         12.52        -34.02        34.02 o
   1  13   2        814.48        671.54        64.27 o
   2  13   2       1249.03       1140.89       108.20 o
   3  13   2        446.94        436.60        66.06 o
   4  13   2          7.11          8.18        24.95 o
   5  13   2        282.27        212.90        81.11 o
   6  13   2         23.74         96.62        56.00 o
   7  13   2        503.11        452.42       115.82 o
   8  13   2        176.31        364.82       123.11 o
   9  13   2          0.53         52.53        51.95 o
  -6  14   2        872.53        766.92       128.37 o
  -5  14   2       1135.46        959.98       103.78 o
  -4  14   2       1080.21       1044.81       141.42 o
  -3  14   2         58.80         64.42        40.14 o
  -2  14   2        321.92        340.87       133.99 o
  -1  14   2        194.39        161.41        78.22 o
   0  14   2        223.32        257.08        63.66 o
   1  14   2        575.25        434.78        71.77 o
   2  14   2       1039.67        893.45       101.28 o
   3  14   2       1221.53       1114.37       107.71 o
   4  14   2       2245.11       2258.41       469.54 o
   5  14   2         40.87         65.77        37.95 o
   6  14   2         10.30        -10.30        59.82 o
   7  14   2         52.82         35.64        46.17 o
   8  14   2        974.80       1238.30       206.31 o
   9  14   2         18.59        -28.23        60.98 o
  -6  15   2        135.73        204.69        72.77 o
  -5  15   2          5.19         26.64        53.98 o
  -4  15   2        912.37        748.93       129.42 o
  -3  15   2         61.33         75.54        50.68 o
  -2  15   2         29.94        108.19        79.95 o
  -1  15   2        453.01        302.81       104.02 o
   0  15   2        485.06        434.03        91.58 o
   1  15   2        240.10        200.16        51.86 o
   2  15   2         79.44         45.31        50.04 o
   3  15   2        538.78        504.99        80.13 o
   4  15   2        503.21        648.58        90.25 o
   5  15   2        206.35        149.61        64.56 o
   6  15   2         18.87         -0.23        36.56 o
   7  15   2         11.17        -61.09        61.09 o
   8  15   2        324.96        306.74       108.19 o
  -5  16   2          9.37          5.69        37.14 o
  -4  16   2         78.08         83.05        53.34 o
  -3  16   2          1.81        -14.94        56.12 o
  -2  16   2       1821.06       1907.78       279.32 o
  -1  16   2       1869.14       1853.51       262.31 o
   0  16   2        725.76        713.35       109.81 o
   1  16   2         21.60         18.97        31.91 o
   2  16   2        621.36        734.40       198.90 o
   3  16   2        100.73        145.93        47.69 o
   4  16   2         65.84        161.17        48.32 o
   5  16   2          2.88         16.31        49.75 o
   6  16   2        769.93        643.91       140.82 o
   7  16   2        353.33        429.04       129.48 o
   8  16   2        632.69        859.47       182.93 o
  -4  17   2        107.74         32.40        77.93 o
  -3  17   2        455.01        497.66       175.07 o
  -2  17   2          0.54         93.14        72.43 o
  -1  17   2          1.91        -31.01        53.34 o
   0  17   2        583.68        728.63       112.90 o
   1  17   2         12.81         -1.41        28.11 o
   2  17   2        304.94        376.63        83.89 o
   3  17   2         14.69          5.46        37.14 o
   4  17   2        378.45        538.04       125.77 o
   5  17   2       1031.92       1275.44       203.88 o
   6  17   2        229.30        225.40       112.70 o
   7  17   2        173.81        246.69       102.86 o
  -2  18   2        178.33        150.88        95.69 o
  -1  18   2        265.71        290.89        79.21 o
   0  18   2        737.39        937.38       135.25 o
   1  18   2          6.39        -11.76        27.57 o
   2  18   2         56.35        110.22        46.43 o
   3  18   2          4.01         -4.74        32.98 o
   4  18   2        389.61        502.63       127.05 o
   5  18   2          0.28        -29.85        34.02 o
   0  19   2         17.49         27.59        28.62 o
   1  19   2         28.33         11.04        38.82 o
   2  19   2        498.36        713.68       151.58 o
   3  19   2          7.80        103.33        76.95 o
  -4 -16   3        133.27        201.73        62.55 o
  -3 -16   3         10.10         -1.77        44.66 o
  -2 -16   3        824.36        794.14        93.18 o
  -1 -16   3         70.50         37.51        28.59 o
   0 -16   3         50.96         80.13        38.06 o
   1 -16   3        127.47         79.49        36.54 o
   2 -16   3        228.31        285.35        91.58 o
  -6 -15   3          0.32         27.90        49.75 o
  -5 -15   3        546.37        834.20       120.28 o
  -4 -15   3        121.96        150.95        96.15 o
  -3 -15   3        779.66       1029.26       123.32 o
  -2 -15   3        164.58        208.65        61.36 o
  -1 -15   3        289.77        238.76        51.20 o
   0 -15   3        575.20        634.08        82.78 o
   1 -15   3        206.41        200.04        48.62 o
   2 -15   3          3.62          0.92        44.89 o
   3 -15   3        327.19        375.70        92.02 o
   4 -15   3        252.17        301.71        86.29 o
  -7 -14   3          0.15         38.89        37.08 o
  -6 -14   3         55.36        125.18        84.00 o
  -5 -14   3         36.64         45.87        64.39 o
  -4 -14   3         56.55         58.18        38.36 o
  -3 -14   3         30.15         20.29        42.18 o
  -2 -14   3         18.24         13.77        28.12 o
  -1 -14   3         74.81        105.19        63.75 o
   0 -14   3         40.90          7.17        25.62 o
   1 -14   3         19.90          3.94        29.24 o
   2 -14   3        745.32        774.17       108.05 o
   3 -14   3          1.80         71.45        52.02 o
   4 -14   3        406.80        467.37        99.37 o
   5 -14   3          7.10         69.01        52.35 o
  -7 -13   3         40.43        126.97        55.29 o
  -6 -13   3         49.29         43.20        38.36 o
  -5 -13   3       1105.52       1286.35       141.37 o
  -4 -13   3          4.94         18.51        32.33 o
  -3 -13   3        115.16        262.66        60.30 o
  -2 -13   3        269.58        197.28        54.17 o
  -1 -13   3       5055.59       4695.19       314.70 o
   0 -13   3        611.32        700.02        82.00 o
   1 -13   3         28.04         16.44        17.89 o
   2 -13   3          8.16         20.82        17.82 o
   3 -13   3       1387.28       1333.16       152.78 o
   4 -13   3        324.31        343.66       127.80 o
   5 -13   3        711.41        626.21       116.46 o
   6 -13   3        240.25        249.84        84.64 o
  -8 -12   3         24.61         39.70        28.82 o
  -7 -12   3         84.87         95.32        73.88 o
  -6 -12   3        424.54        544.32        95.31 o
  -5 -12   3         22.84          8.02        45.18 o
  -4 -12   3        250.26        270.06        63.34 o
  -3 -12   3          0.89        -22.07        22.07 o
  -2 -12   3       1171.35       1147.18       112.51 o
  -1 -12   3        125.48         86.02        28.82 o
   0 -12   3        576.20        606.67        54.15 o
   1 -12   3       1286.70       1340.15       102.06 o
   2 -12   3       2605.29       2603.89       123.32 o
   3 -12   3          0.26         34.46        18.34 o
   4 -12   3          6.46         -8.27        26.10 o
   5 -12   3        157.40        156.66        64.49 o
   6 -12   3        299.32        218.77        74.30 o
   7 -12   3         58.15         83.77        60.51 o
  -9 -11   3          4.18        -20.60        41.57 o
  -8 -11   3         87.78        116.35        44.23 o
  -7 -11   3        792.88       1056.87       135.08 o
  -6 -11   3        588.54        736.96       108.26 o
  -5 -11   3       1465.96       1599.45       147.85 o
  -4 -11   3        595.76        616.17        84.35 o
  -3 -11   3        469.94        469.27        73.57 o
  -2 -11   3         97.82         43.54        62.42 o
  -1 -11   3        209.40        146.91        31.29 o
   0 -11   3        150.35        166.09        29.67 o
   1 -11   3       3398.55       3210.18       160.33 o
   2 -11   3       2500.89       2468.88       130.40 o
   3 -11   3       1046.40       1040.55        73.66 o
   4 -11   3         62.80         91.96        30.29 o
   5 -11   3        142.40         55.51       108.07 o
   6 -11   3        197.59        205.73       108.53 o
   7 -11   3          7.78         -9.84        68.27 o
  -9 -10   3         64.65        214.75       109.34 o
  -8 -10   3        287.17        381.12        77.61 o
  -7 -10   3        210.52        209.50        84.70 o
  -6 -10   3          7.08         46.77        33.03 o
  -5 -10   3       1092.87       1102.50       117.56 o
  -4 -10   3          1.16         18.12        30.55 o
  -3 -10   3         72.07        169.35        62.60 o
  -2 -10   3         40.55         20.37        60.05 o
  -1 -10   3        356.65        379.01        41.36 o
   0 -10   3        887.79        916.36        62.94 o
   1 -10   3        255.84        306.21        42.40 o
   2 -10   3         50.88        112.00        50.10 o
   3 -10   3         54.59         47.00        18.76 o
   4 -10   3         51.23         54.08        20.80 o
   5 -10   3        422.19        442.37        90.72 o
   6 -10   3        477.48        593.46       169.16 o
   7 -10   3        204.74        379.06       148.22 o
   8 -10   3          1.50        -22.91        83.54 o
  -9  -9   3       1113.47       1292.41       160.72 o
  -8  -9   3         37.67         45.49        29.02 o
  -7  -9   3        326.00        400.36        64.76 o
  -6  -9   3         82.95        121.21        48.65 o
  -5  -9   3        355.34        412.61        70.93 o
  -4  -9   3        879.54        842.57        98.17 o
  -3  -9   3         60.24         51.69        39.99 o
  -2  -9   3          5.97         19.55        27.70 o
  -1  -9   3       8243.27       8395.23       228.52 o
   0  -9   3        445.08        417.54        40.57 o
   1  -9   3        610.77        922.26       104.25 o
   2  -9   3          9.19         83.31        33.38 o
   3  -9   3          9.33        185.24        52.86 o
   4  -9   3       2192.38       2152.32       109.95 o
   5  -9   3       1506.10       1522.25       155.46 o
   6  -9   3          7.54         49.06        60.86 o
   7  -9   3        415.19        590.34       169.16 o
   8  -9   3        108.20        169.86       104.72 o
   9  -9   3        259.68        217.30       114.55 o
 -10  -8   3         68.58         75.78        46.34 o
  -9  -8   3        151.41        102.58        62.11 o
  -8  -8   3          9.26         55.95        33.12 o
  -7  -8   3          3.27         -9.37        26.22 o
  -6  -8   3       2971.37       3191.75       201.79 o
  -5  -8   3        309.69        315.81        85.22 o
  -4  -8   3          7.99         -4.95        33.80 o
  -3  -8   3       1363.78       1316.51       138.10 o
  -2  -8   3       1540.31       1404.21       105.54 o
  -1  -8   3        163.09        143.38        42.73 o
   0  -8   3        152.97        237.31        38.96 o
   1  -8   3        648.04        552.53        51.66 o
   2  -8   3       1154.02       1121.66        59.63 o
   3  -8   3        644.83        761.79        68.66 o
   4  -8   3        240.11        205.45        35.03 o
   5  -8   3       1412.06       1193.59       134.94 o
   6  -8   3         48.21         62.37        71.28 o
   7  -8   3          6.81        224.82       110.27 o
   8  -8   3        181.71         71.16        72.32 o
   9  -8   3        107.66        223.66       107.49 o
 -10  -7   3         38.19        102.06        43.32 o
  -9  -7   3        244.93        258.40        60.64 o
  -8  -7   3         95.15         48.25        22.75 o
  -7  -7   3        726.16        815.28        84.47 o
  -6  -7   3         11.38        126.88        40.43 o
  -5  -7   3        954.59        997.87       100.14 o
  -4  -7   3         49.63         -6.88        46.28 o
  -3  -7   3        859.26        882.99        70.00 o
  -2  -7   3        164.62        173.16        32.83 o
  -1  -7   3       1715.14       2162.74       103.35 o
   0  -7   3       1301.24       1767.60       134.28 o
   1  -7   3       7884.50       7485.52       189.18 o
   2  -7   3         18.96         49.43        17.73 o
   3  -7   3       4095.16       3859.25       201.56 o
   4  -7   3        425.78        393.59        42.16 o
   5  -7   3        426.23        577.59       111.72 o
   6  -7   3        279.78        107.95        73.24 o
   7  -7   3       1338.70       1561.24       252.01 o
   8  -7   3         36.07        173.56       101.82 o
   9  -7   3        828.68        729.30       197.74 o
 -10  -6   3         20.11         17.02        32.05 o
  -9  -6   3         13.74         17.84        30.76 o
  -8  -6   3        224.92        241.96        43.91 o
  -7  -6   3         22.65         -0.67        19.65 o
  -6  -6   3         47.03         70.51        37.08 o
  -5  -6   3         41.73         40.23        34.86 o
  -4  -6   3        390.72        375.94        59.57 o
  -3  -6   3       1007.33        948.43        66.87 o
  -2  -6   3       2167.15       2083.98       115.15 o
  -1  -6   3         47.82        326.38        81.92 o
   0  -6   3       1916.83       1921.28       112.22 o
   1  -6   3        709.78        898.04        62.60 o
   2  -6   3         52.54         56.04        23.73 o
   3  -6   3         55.04         63.21        31.33 o
   4  -6   3         98.13        192.25        48.33 o
   5  -6   3        697.11        704.89       144.75 o
   6  -6   3        259.59        155.86        64.80 o
   7  -6   3         13.82        -39.80        60.86 o
   8  -6   3         17.16        159.33        75.67 o
   9  -6   3        614.04        786.58       188.02 o
  10  -6   3          0.14        -64.80        80.42 o
 -10  -5   3         33.01         -0.66        25.29 o
  -9  -5   3       1086.68       1122.61       111.94 o
  -8  -5   3         80.21         57.00        33.08 o
  -7  -5   3          5.40          6.92        26.69 o
  -6  -5   3        343.93        290.07        46.26 o
  -5  -5   3       2563.41       2443.04       124.19 o
  -4  -5   3       2001.07       2076.78       101.51 o
  -3  -5   3       9421.43       8827.98       265.68 o
  -2  -5   3        491.67        721.44        52.61 o
  -1  -5   3       2047.98       2029.45        75.09 o
   0  -5   3      25395.86      24568.44       470.03 o
   1  -5   3       4169.51       3893.17       154.99 o
   2  -5   3       2034.35       2449.67        98.48 o
   3  -5   3       8248.92       7780.68       168.21 o
   4  -5   3       1765.60       1811.55       161.24 o
   5  -5   3       2621.28       2700.49       268.56 o
   6  -5   3         96.18        359.16       145.33 o
   7  -5   3        426.88        547.53       142.32 o
   8  -5   3         38.90        192.31        95.11 o
   9  -5   3        838.73        812.26       190.69 o
  10  -5   3         86.45        241.37       132.60 o
 -11  -4   3          0.47        -16.74        28.16 o
 -10  -4   3         70.66         29.86        37.42 o
  -9  -4   3        559.35        515.50        72.13 o
  -8  -4   3         69.91         47.64        25.40 o
  -7  -4   3        231.55        301.84        42.88 o
  -6  -4   3       2798.44       2708.42       132.89 o
  -5  -4   3        279.94        235.54        48.59 o
  -4  -4   3         73.08         70.31        30.55 o
  -3  -4   3        464.60        454.21        41.77 o
  -2  -4   3        492.32        852.78        80.62 o
  -1  -4   3          4.64         43.00        15.51 o
   0  -4   3       1121.70       1222.65        81.42 o
   1  -4   3       1116.39       1016.99        70.81 o
   3  -4   3       2360.26       2409.18        83.72 o
   4  -4   3        217.24        376.40        89.56 o
   5  -4   3         14.02         93.75        40.43 o
   6  -4   3       1125.71        991.82       101.43 o
   7  -4   3         50.33        121.84        74.98 o
   8  -4   3        960.95       1144.00       202.60 o
   9  -4   3          6.43         83.89        69.31 o
  10  -4   3          1.93        -14.69        52.18 o
 -11  -3   3         34.49         10.11        29.65 o
 -10  -3   3         50.59         49.70        35.66 o
  -9  -3   3       1898.19       1861.15       136.00 o
  -8  -3   3        228.95        243.49        41.65 o
  -7  -3   3       1894.39       1936.17       100.57 o
  -6  -3   3        595.66        648.59        56.37 o
  -5  -3   3       2191.33       2092.31       109.06 o
  -4  -3   3       1001.73       1054.24        53.86 o
  -3  -3   3       5125.04       5103.82       147.84 o
  -2  -3   3        836.30        778.13        38.21 o
  -1  -3   3       8716.44       7958.02       163.59 o
   0  -3   3       1556.71       1992.29        96.39 o
   1  -3   3       1095.07       1471.63        99.45 o
   2  -3   3        200.14        303.86        27.75 o
   4  -3   3         61.96        116.92        47.32 o
   5  -3   3       4674.36       4400.56       171.63 o
   6  -3   3        964.29        923.60        93.48 o
   7  -3   3        785.08        807.07       145.52 o
   8  -3   3          0.83         41.08        41.31 o
   9  -3   3        353.08        356.26       130.05 o
  10  -3   3         94.06         88.17        73.71 o
  11  -3   3         57.48        -45.36        60.05 o
 -11  -2   3          1.69         34.93        32.11 o
 -10  -2   3        407.24        473.55        72.36 o
  -9  -2   3         62.82        110.71        36.44 o
  -8  -2   3        602.14        588.28        56.03 o
  -7  -2   3         47.27         38.71        21.66 o
  -6  -2   3        573.38        617.98        54.15 o
  -5  -2   3          0.89         -9.91        14.98 o
  -4  -2   3       3247.76       3536.75        99.31 o
  -3  -2   3       2176.84       2025.22        61.89 o
  -2  -2   3       3591.15       3381.93        78.21 o
   0  -2   3      35255.80      36320.43       575.37 o
   1  -2   3      22181.31      23540.10       594.21 o
   2  -2   3       7362.37       7255.65       116.52 o
   3  -2   3        848.49        828.07        44.22 o
   4  -2   3       1087.11       1235.27        44.88 o
   5  -2   3         57.65        110.54        23.63 o
   6  -2   3        450.96        418.67        41.56 o
   7  -2   3        631.74        660.11        59.44 o
   8  -2   3        572.12        629.78        97.62 o
   9  -2   3        154.05        294.42        74.62 o
  10  -2   3        189.61        188.14        92.68 o
  11  -2   3         44.58         64.56        44.43 o
 -11  -1   3        196.99         98.13       116.75 o
 -10  -1   3          1.36         43.25        35.16 o
  -9  -1   3        333.80        383.94        55.61 o
  -8  -1   3        948.24        866.91        60.45 o
  -7  -1   3        890.34        917.10        60.83 o
  -6  -1   3         64.88         60.06        20.04 o
  -5  -1   3       2161.69       2153.07        81.91 o
  -4  -1   3       6173.84       6006.16       112.08 o
  -3  -1   3       3294.08       3679.56        85.58 o
  -2  -1   3       1559.38       1429.06        49.46 o
  -1  -1   3      10105.39       9687.08       121.26 o
   0  -1   3       1200.84       1740.80        81.77 o
   1  -1   3      40354.08      36980.15       497.54 o
   2  -1   3       8427.37       7275.83       128.61 o
   3  -1   3       2653.00       3179.95        79.83 o
   4  -1   3      10610.78      10495.65       160.58 o
   5  -1   3       5151.37       5409.51       172.65 o
   6  -1   3        266.33        344.96        58.96 o
   7  -1   3        988.69        879.34        49.33 o
   8  -1   3         89.49         80.58        45.32 o
   9  -1   3        739.96        856.66       118.70 o
  10  -1   3        850.62        839.45       123.28 o
  11  -1   3        203.30        249.65        74.52 o
 -11   0   3        100.40        142.28        55.00 o
 -10   0   3        113.59        154.77        51.46 o
  -9   0   3          0.63         13.99        24.71 o
  -8   0   3        503.00        398.53        41.43 o
  -7   0   3         45.72         88.07        22.97 o
  -6   0   3          1.34         10.54        14.86 o
  -5   0   3        186.69        239.14        24.12 o
  -4   0   3        758.03        719.67        32.47 o
  -3   0   3      10001.02      10176.86       139.18 o
  -2   0   3       6077.76       5577.28        69.77 o
  -1   0   3       3284.60       2696.25        43.37 o
   0   0   3       6105.90       6375.34       121.22 o
   1   0   3        181.21        311.78        24.58 o
   2   0   3       9525.75       8980.20       165.19 o
   3   0   3       1690.31       1594.97        46.65 o
   5   0   3       2977.88       3094.03       115.13 o
   6   0   3         33.11         33.07        14.81 o
   7   0   3        206.97        340.10        71.09 o
   8   0   3          1.14          5.53        68.50 o
   9   0   3         49.98        106.63        41.33 o
  10   0   3         82.45         54.22        35.27 o
  11   0   3         60.76         41.59        80.65 o
 -11   1   3        109.98        218.77        65.99 o
 -10   1   3         14.13         44.18        32.32 o
  -9   1   3       1083.32       1316.72       120.02 o
  -8   1   3         65.57         15.47        19.80 o
  -7   1   3        389.48        417.44        55.51 o
  -6   1   3        904.80        956.77        61.89 o
  -5   1   3       3753.43       4040.37       105.48 o
  -4   1   3       2374.44       2041.69        49.57 o
  -3   1   3       4018.86       4641.51       112.21 o
  -2   1   3       6162.39       5947.92        66.85 o
  -1   1   3       2752.94       2646.59        37.21 o
   0   1   3         22.32         53.74        12.73 o
   1   1   3      21966.52      20617.28       217.29 o
   2   1   3       1447.01       1612.40        54.50 o
   3   1   3       3250.76       3297.89        67.91 o
   4   1   3          2.68          4.99        10.74 o
   5   1   3        238.91        209.60        25.88 o
   6   1   3       4104.62       3957.63       123.51 o
   7   1   3        597.76        603.87        58.76 o
   8   1   3        504.77        586.99        87.49 o
   9   1   3        438.78        350.72        73.99 o
  10   1   3        386.42        531.47        96.70 o
  11   1   3        163.84        187.09        68.28 o
 -11   2   3         48.67         38.88        68.50 o
 -10   2   3          5.42         75.13        50.03 o
  -9   2   3        189.85        327.57        82.41 o
  -8   2   3        224.37        266.73        62.75 o
  -7   2   3        791.10        841.31        85.60 o
  -6   2   3       3824.64       3777.18       117.32 o
  -5   2   3          2.77         35.10        20.76 o
  -2   2   3       7402.86       7398.68        76.90 o
  -1   2   3       1565.59       1395.39        32.75 o
   0   2   3        360.90        285.29        19.44 o
   1   2   3      25627.88      24114.63       411.73 o
   2   2   3       8955.19       8232.39       135.77 o
   3   2   3       4690.25       4262.76        66.77 o
   4   2   3         81.44        109.25        18.38 o
   5   2   3        247.63        231.15        24.04 o
   6   2   3       1507.95       1540.60        74.60 o
   7   2   3        475.37        387.02        47.79 o
   8   2   3        301.16        293.56        50.82 o
   9   2   3        165.97        117.13        33.71 o
  10   2   3        307.31        212.44        41.08 o
  11   2   3         10.65        -12.73        67.05 o
 -11   3   3         62.46         72.09        79.03 o
 -10   3   3          1.47         42.93        81.34 o
  -9   3   3        148.62        105.14        52.41 o
  -8   3   3       3811.41       4047.13       256.21 o
  -7   3   3       5314.21       5614.18       210.20 o
  -6   3   3        688.78        670.60        56.11 o
  -5   3   3        613.01        627.18        51.81 o
  -4   3   3       4919.89       5322.03       111.69 o
  -3   3   3       5914.13       6617.82        96.99 o
  -2   3   3        452.95        641.40        24.58 o
  -1   3   3        347.63        274.60        16.75 o
   0   3   3       2510.29       2953.17        65.67 o
   1   3   3      29334.73      30305.98       373.50 o
   2   3   3       3101.97       2940.09        61.70 o
   3   3   3       1245.40       1185.07        38.96 o
   4   3   3        147.29         98.70        20.10 o
   5   3   3       6081.52       6214.09       126.02 o
   6   3   3        420.55        455.81        40.86 o
   7   3   3        851.87        813.80        60.02 o
   8   3   3        407.18        359.70        50.03 o
   9   3   3        367.69        342.34        52.67 o
  10   3   3        106.72        116.71        33.49 o
  11   3   3        290.09        342.26       124.04 o
 -10   4   3         52.30         73.47        47.44 o
  -9   4   3         91.94        150.19        91.41 o
  -8   4   3        752.40        823.03       185.13 o
  -7   4   3        196.14        414.94        95.34 o
  -6   4   3          3.18         -2.82        18.98 o
  -5   4   3         57.28        143.45        33.91 o
  -4   4   3        632.37        795.35        40.69 o
  -3   4   3       1303.07       1406.04        39.35 o
  -2   4   3       3423.23       3653.10        72.90 o
   0   4   3       4605.46       5806.70       117.26 o
   2   4   3      17415.49      15275.74       248.84 o
   3   4   3        731.88        689.34        36.84 o
   4   4   3         77.89        116.95        14.34 o
   5   4   3        628.34        574.83        40.09 o
   6   4   3         40.74         36.43        13.98 o
   7   4   3         23.43         22.94        18.70 o
   8   4   3        532.63        544.79        60.96 o
   9   4   3        156.46         93.84        43.51 o
  10   4   3        401.54        458.13        63.27 o
  11   4   3        283.84        504.71       152.39 o
  12   4   3         34.54        -39.46        57.39 o
 -10   5   3         82.87        189.64        98.47 o
  -9   5   3        852.16        807.41       193.58 o
  -8   5   3        133.20        145.33        89.90 o
  -7   5   3         48.55         66.07        63.99 o
  -6   5   3          6.01          4.08        20.43 o
  -5   5   3        969.00        977.23        82.31 o
  -4   5   3         11.87        129.36        24.41 o
  -3   5   3       3674.26       3426.01        74.00 o
  -2   5   3        135.33        212.70        28.09 o
  -1   5   3       1455.68       1346.20        73.45 o
   0   5   3        125.62        406.36        46.34 o
   1   5   3       2211.24       2206.75        62.12 o
   2   5   3       2239.47       1982.16        75.12 o
   3   5   3        442.43        413.03        30.03 o
   4   5   3        793.45        810.36        35.53 o
   5   5   3       8579.91       7835.70       218.32 o
   6   5   3        537.78        402.71        27.68 o
   7   5   3        110.74        134.85        30.06 o
   8   5   3        259.52        237.05        36.44 o
   9   5   3         44.00         21.31        20.47 o
  10   5   3         45.13        102.05        33.89 o
  11   5   3       1127.96       1161.93       216.84 o
 -10   6   3        250.22        209.78       117.44 o
  -9   6   3        132.67         63.06        67.46 o
  -8   6   3          0.43        -78.80        78.80 o
  -7   6   3        851.43        797.34       168.35 o
  -6   6   3        764.93        730.81       162.45 o
  -5   6   3        380.79        313.91        46.84 o
  -4   6   3        187.85        190.82        21.38 o
  -3   6   3        350.13        259.76        22.48 o
  -2   6   3       2359.93       2339.83       113.91 o
  -1   6   3        491.42        544.86        49.33 o
   0   6   3        151.32        255.99        34.74 o
   1   6   3      18145.36      19955.47       295.24 o
   2   6   3       1333.74       1481.55        57.27 o
   3   6   3        711.53        679.12        43.72 o
   4   6   3        691.73        761.96        53.92 o
   5   6   3       2298.18       1980.18        80.46 o
   6   6   3        401.97        406.19        37.84 o
   7   6   3        334.66        295.76        33.94 o
   8   6   3        488.46        543.84        58.75 o
   9   6   3         47.78        103.70        37.78 o
  10   6   3         62.50         63.52        31.10 o
  11   6   3          2.09        -21.64        69.77 o
 -10   7   3          0.48         55.19        79.14 o
  -9   7   3        460.99        617.99       171.25 o
  -8   7   3        176.34        398.15       131.91 o
  -7   7   3       1726.75       1950.71       270.75 o
  -6   7   3        883.78        444.43       125.08 o
  -5   7   3        721.21        799.50        83.82 o
  -4   7   3          1.84         39.47        27.41 o
  -3   7   3       3633.83       3315.56       181.80 o
  -2   7   3         20.90         44.12        22.85 o
  -1   7   3       9126.29       9196.82       231.68 o
   0   7   3         31.46         22.67        11.19 o
   2   7   3       3538.43       4444.40       277.27 o
   3   7   3       7918.38       7284.60       285.15 o
   4   7   3       1061.14       1005.64        62.23 o
   5   7   3       4249.44       4201.14       163.35 o
   6   7   3       3622.39       3542.54       124.01 o
   7   7   3       2453.14       2484.95       197.56 o
   8   7   3         55.44         12.36         9.88 o
   9   7   3         26.59         12.77        27.42 o
  10   7   3        301.78        445.16        84.05 o
  11   7   3        254.87        223.66       109.00 o
  -9   8   3         37.05          9.84        70.93 o
  -8   8   3         56.96         -1.97        95.00 o
  -7   8   3        278.87        146.37        67.92 o
  -6   8   3        104.23         44.52        42.46 o
  -5   8   3         24.01         33.16        21.85 o
  -4   8   3        777.43       1005.08        89.02 o
  -3   8   3        151.85        270.58        66.71 o
  -2   8   3         31.25        -38.88        45.36 o
  -1   8   3        482.60        587.67        69.26 o
   0   8   3       2256.73       2578.36        86.57 o
   1   8   3        388.62        401.59        55.95 o
   2   8   3       1978.35       1861.97       118.54 o
   3   8   3        963.04       1005.89       183.28 o
   4   8   3       1363.05       1161.21        50.07 o
   5   8   3          2.70         13.28        29.04 o
   6   8   3         79.53         52.44        23.69 o
   7   8   3        320.44        338.58       132.14 o
   8   8   3          5.34         -2.27        13.45 o
   9   8   3        133.96        141.74        77.06 o
  10   8   3        123.51        264.58        67.06 o
  11   8   3         29.20        162.22       103.33 o
  -9   9   3          3.67         64.80        77.18 o
  -8   9   3          3.25        101.48        65.72 o
  -7   9   3       1523.82       1905.81       287.19 o
  -6   9   3       1260.48       1192.97       108.51 o
  -5   9   3        203.12        201.07        42.53 o
  -4   9   3        491.40        709.06        75.31 o
  -3   9   3       1779.04       2177.24       160.10 o
  -2   9   3         10.54         31.36        45.47 o
  -1   9   3        360.11        305.35        78.80 o
   0   9   3         42.22         37.32        13.68 o
   1   9   3       9610.73       9084.33       204.11 o
   2   9   3       2739.71       2621.80       123.91 o
   3   9   3         24.73         96.32        62.19 o
   4   9   3        237.86        226.29        31.34 o
   5   9   3        723.82        703.08        64.46 o
   6   9   3        184.17        182.06        37.02 o
   7   9   3        657.54        721.77       128.38 o
   8   9   3        251.99        226.90        89.90 o
   9   9   3       1942.87       2346.20       277.93 o
  10   9   3        316.99        343.36        81.00 o
  11   9   3        119.93        280.01       127.16 o
  -9  10   3          1.02        -59.94        79.38 o
  -8  10   3        204.09        247.73       120.45 o
  -7  10   3         55.86        -36.79        65.37 o
  -6  10   3        338.29        341.22        59.13 o
  -5  10   3        206.68        205.69        58.59 o
  -4  10   3         17.83        -19.90        26.36 o
  -3  10   3       1841.67       2013.39       181.54 o
  -2  10   3        231.12        199.81        83.66 o
  -1  10   3        843.65        743.08        83.14 o
   0  10   3       6857.75       6488.71       157.53 o
   1  10   3        173.15        124.45        26.86 o
   2  10   3        709.19        657.14        55.45 o
   3  10   3         13.02         43.04        37.08 o
   4  10   3        240.32        152.86        30.45 o
   5  10   3       1759.90       1684.45        76.58 o
   6  10   3        893.10        888.62        57.24 o
   7  10   3        453.95        383.80        48.26 o
   8  10   3       1003.36       1187.85       192.54 o
   9  10   3        122.51        238.94        90.37 o
  10  10   3         63.92        -55.42        60.40 o
  11  10   3         33.71        177.90        77.52 o
  -8  11   3        264.37        194.74       119.18 o
  -7  11   3        983.58        989.07       209.78 o
  -6  11   3         65.28         58.34        34.71 o
  -5  11   3         67.21         44.81        29.85 o
  -4  11   3        437.64        588.89       125.95 o
  -3  11   3       3955.41       4066.69       237.33 o
  -2  11   3       5215.29       4691.73       213.39 o
  -1  11   3       2057.74       2002.32       119.15 o
   0  11   3          1.86         12.96        39.80 o
   1  11   3       1273.01       1160.91        74.77 o
   2  11   3        123.69         84.84        24.14 o
   3  11   3       1482.12       1364.90        98.98 o
   4  11   3          6.73         42.09        21.28 o
   5  11   3       1866.35       1831.10        94.33 o
   6  11   3       3972.65       3679.11       310.75 o
   7  11   3       1263.89       1146.61       103.86 o
   8  11   3         88.20         82.73        60.40 o
   9  11   3         89.22         27.08        44.89 o
  10  11   3        191.29        249.23        92.22 o
  -8  12   3         46.88        213.25       125.89 o
  -7  12   3         73.97        142.20       101.36 o
  -6  12   3         94.28         87.90        33.56 o
  -5  12   3        676.49        579.94        81.92 o
  -4  12   3        507.99        545.18        90.83 o
  -3  12   3          4.85         21.42        26.27 o
  -2  12   3        237.93        233.21        72.55 o
  -1  12   3        366.89        310.80        48.51 o
   0  12   3         83.45         46.98        53.46 o
   1  12   3       1680.67       1588.85        92.74 o
   2  12   3          2.07         20.77        15.48 o
   3  12   3       1332.54       1286.04       150.71 o
   4  12   3        184.16        167.76        39.15 o
   5  12   3        773.48        657.24        66.28 o
   6  12   3          4.48         18.68        12.78 o
   7  12   3        216.48        269.14        92.68 o
   8  12   3          0.28        -38.76        38.76 o
   9  12   3          9.97         14.46        39.11 o
  10  12   3         27.96         67.11        36.56 o
  -7  13   3        989.25       1067.88       160.26 o
  -6  13   3        279.66        330.74        64.86 o
  -5  13   3        206.38        155.93        50.56 o
  -4  13   3        154.88         89.85        41.91 o
  -3  13   3       1136.66       1049.54       130.92 o
  -2  13   3          1.93         11.12        18.41 o
  -1  13   3        132.44        122.77        61.44 o
   0  13   3        433.46        380.79        99.74 o
   1  13   3       3299.84       3301.32       140.84 o
   2  13   3       1265.62       1183.65       148.86 o
   3  13   3       1198.57       1097.98       100.73 o
   4  13   3         47.41         80.71        29.22 o
   5  13   3        291.40        298.00        50.91 o
   6  13   3         22.39         67.85        26.33 o
   7  13   3       1151.37       1234.25       192.88 o
   8  13   3        626.74       1056.64       190.22 o
   9  13   3        436.48        448.60       131.10 o
  10  13   3        101.46         38.65        41.31 o
  -6  14   3        541.09        569.26        86.78 o
  -5  14   3         21.86         66.78        42.41 o
  -4  14   3        373.22        394.08        81.84 o
  -3  14   3        282.30        181.73       151.58 o
  -2  14   3         10.15        207.12        81.00 o
  -1  14   3        797.69        873.59       159.68 o
   0  14   3        585.39        934.80       158.29 o
   1  14   3        862.43        700.70        67.36 o
   2  14   3        489.54        477.09        75.13 o
   3  14   3        312.26        348.22        63.68 o
   4  14   3         15.47         15.59        16.32 o
   5  14   3         10.51         45.92        24.64 o
   6  14   3         39.32         90.02        66.76 o
   7  14   3          1.53         26.27        39.11 o
   8  14   3        356.13        353.14       110.62 o
   9  14   3          0.29         38.53        52.18 o
  -6  15   3        228.66        267.35        83.16 o
  -5  15   3        658.41        538.99        83.94 o
  -4  15   3         52.99         17.25        52.36 o
  -3  15   3        476.66        621.58       109.81 o
  -2  15   3       1959.05       1663.52       244.14 o
  -1  15   3        760.26        885.04       169.86 o
   0  15   3       1269.36       1222.43       133.68 o
   1  15   3        114.92        117.89        49.55 o
   2  15   3        398.62        418.26        76.95 o
   3  15   3        305.05        344.53        65.08 o
   4  15   3        343.42        288.21        58.47 o
   5  15   3        474.33        446.28       119.64 o
   6  15   3        280.52        252.24       103.91 o
   7  15   3        815.45       1146.31       194.50 o
   8  15   3         52.41        132.72        75.33 o
   9  15   3        107.77        269.14       110.85 o
  -5  16   3         14.22        -28.17        39.09 o
  -4  16   3         17.40        179.50        72.00 o
  -3  16   3        161.11        272.99       150.88 o
  -2  16   3        107.01          0.93        40.03 o
  -1  16   3        851.05        805.09       175.07 o
   0  16   3        292.44        318.46       133.53 o
   1  16   3         87.29         60.91        41.89 o
   2  16   3         59.75         68.71        34.71 o
   3  16   3         24.81         56.91        30.15 o
   4  16   3        427.76        538.49        79.85 o
   5  16   3          0.75         14.12        48.60 o
   6  16   3         34.71        -30.20        50.80 o
   7  16   3        308.04        471.51       126.01 o
   8  16   3         14.97         24.30        52.65 o
  -4  17   3          7.97        -13.43        38.22 o
  -3  17   3        176.83        144.72        62.92 o
  -2  17   3         79.25        248.65       110.04 o
  -1  17   3        910.19       1037.32       205.73 o
   0  17   3         14.18         42.66        37.87 o
   1  17   3        156.63        129.73        93.32 o
   2  17   3        426.82        577.67        93.73 o
   3  17   3       1220.43       1222.18       127.06 o
   4  17   3          2.69         14.93        45.59 o
   5  17   3        281.27        428.70       113.74 o
   6  17   3        199.65        244.26       101.94 o
   7  17   3        829.89       1194.68       208.04 o
  -3  18   3          6.74         -8.25        37.05 o
  -2  18   3         18.98        163.26        97.43 o
  -1  18   3          6.69        107.51        50.73 o
   0  18   3        702.98        660.34       114.69 o
   1  18   3         22.10         73.50        33.44 o
   2  18   3        191.81        161.85        61.66 o
   3  18   3         21.67        -54.04        69.42 o
   4  18   3        944.29       1055.02       184.44 o
   5  18   3         40.36        129.36        74.86 o
   6  18   3         24.70         90.25        62.48 o
  -1  19   3        589.65        521.02       154.93 o
   0  19   3         41.95         79.06        38.72 o
   1  19   3          8.77         13.99        43.51 o
   2  19   3        713.79        840.84       160.60 o
   3  19   3       1111.28       1144.92       199.36 o
   4  19   3          7.56         37.03        38.99 o
  -2 -16   4        468.61        385.83        97.52 o
  -1 -16   4        263.38        372.24        89.79 o
   0 -16   4        349.69        139.69        89.09 o
   1 -16   4          2.49        -19.26        45.42 o
  -5 -15   4         93.73        244.84       112.24 o
  -4 -15   4         11.59        110.96        67.92 o
  -3 -15   4        155.48         56.93        73.13 o
  -2 -15   4         53.07         10.24        34.42 o
  -1 -15   4         16.56         73.68        38.34 o
   0 -15   4         77.76         51.69        33.01 o
   1 -15   4        293.52        297.66        59.49 o
   2 -15   4         98.15        120.22        55.98 o
   3 -15   4          4.23         -5.50        32.96 o
  -6 -14   4        293.54        305.00       141.51 o
  -5 -14   4        171.79        348.80        78.62 o
  -4 -14   4        650.05        696.94       158.92 o
  -3 -14   4        200.84        252.67        61.66 o
  -2 -14   4        530.32        536.94        84.45 o
  -1 -14   4        230.67        215.01        61.04 o
   0 -14   4        409.01        487.13        70.72 o
   1 -14   4          1.05         -0.23        33.71 o
   2 -14   4        290.00        281.41        56.41 o
   3 -14   4        327.70        546.56       104.70 o
   4 -14   4        549.63        582.72       112.02 o
  -7 -13   4          3.23          4.40        53.92 o
  -6 -13   4          1.90         31.00        96.44 o
  -5 -13   4         78.40        109.42        55.13 o
  -4 -13   4          2.36         71.16        40.85 o
  -3 -13   4         15.50         13.24        21.84 o
  -2 -13   4        531.76        563.59        83.60 o
  -1 -13   4         83.41        149.17       124.67 o
   0 -13   4         99.67        122.59        43.40 o
   1 -13   4        679.17        660.88        78.48 o
   2 -13   4        190.13        263.87        44.41 o
   3 -13   4          8.41         28.06        37.13 o
   4 -13   4        373.91        473.31       102.60 o
   5 -13   4          3.38         93.48        53.15 o
  -8 -12   4         17.78         66.90        33.35 o
  -7 -12   4        371.69        400.72        88.46 o
  -6 -12   4       1340.93       1711.81       166.39 o
  -5 -12   4         39.08        -13.92        31.89 o
  -4 -12   4          3.09         37.90        37.40 o
  -3 -12   4         64.45        128.71        45.79 o
  -2 -12   4       1629.23       1782.14       118.37 o
  -1 -12   4       1332.01       1435.58        97.17 o
   0 -12   4        595.11        526.91        53.56 o
   1 -12   4          2.13         23.22        24.59 o
   2 -12   4        383.33        290.05        48.10 o
   3 -12   4        169.26        201.37        36.15 o
   4 -12   4        364.15        516.13       104.95 o
   5 -12   4         84.68         36.13        46.70 o
   6 -12   4        317.02        400.23       161.53 o
  -8 -11   4          1.39         41.72        44.90 o
  -7 -11   4        435.23        474.10        89.30 o
  -6 -11   4         58.92         92.95        50.55 o
  -5 -11   4         66.68         37.49        29.10 o
  -4 -11   4         11.27         -8.66        29.74 o
  -3 -11   4       1619.12       1769.14       141.19 o
  -2 -11   4        653.30        607.00        80.40 o
  -1 -11   4          1.55         11.51        27.96 o
   0 -11   4        694.94        702.66        58.84 o
   1 -11   4        266.23        230.23        40.52 o
   2 -11   4          5.29         68.67        32.10 o
   3 -11   4         65.82         31.42        19.56 o
   4 -11   4         35.12        102.55        34.97 o
   5 -11   4        725.80        787.60       123.28 o
   6 -11   4        311.61        599.94       181.89 o
   7 -11   4         50.39        142.09       106.22 o
  -9 -10   4          1.99        -39.27       107.78 o
  -8 -10   4        496.29        580.32        82.98 o
  -7 -10   4        573.79        682.17        87.24 o
  -6 -10   4       1513.92       1596.24       150.76 o
  -5 -10   4         33.58         10.70        25.92 o
  -4 -10   4        537.24        597.88        87.35 o
  -3 -10   4        943.07       1000.89       102.51 o
  -2 -10   4         79.33        147.23        44.63 o
  -1 -10   4          1.96         10.07        21.14 o
   0 -10   4       2469.86       2343.82       103.85 o
   1 -10   4        774.27        895.37        75.82 o
   2 -10   4        111.21         93.11        21.37 o
   3 -10   4        161.93        173.59        35.40 o
   4 -10   4       2525.98       2739.27       207.59 o
   5 -10   4         23.63        116.15        61.77 o
   6 -10   4        236.20        253.40       112.58 o
   7 -10   4         76.59        -14.35        61.09 o
   8 -10   4        724.22        782.76       214.29 o
  -9  -9   4         81.97         38.45        83.37 o
  -8  -9   4         26.61         17.98        29.67 o
  -7  -9   4        124.43         90.04        45.98 o
  -6  -9   4        424.70        404.14       135.26 o
  -5  -9   4         20.30         19.57        30.33 o
  -4  -9   4        157.93        169.98        48.38 o
  -3  -9   4        288.03        335.08        63.04 o
  -2  -9   4       1355.16       1435.39       115.57 o
  -1  -9   4        487.10        462.87        54.78 o
   0  -9   4        141.85        241.03        37.44 o
   1  -9   4        167.64        202.53        36.67 o
   2  -9   4        362.72        407.79        39.37 o
   3  -9   4         65.94        193.81        43.41 o
   4  -9   4        541.07        419.21        44.12 o
   5  -9   4         37.51          3.36        31.72 o
   6  -9   4         35.95         68.15        99.39 o
   7  -9   4        388.27        522.42       154.47 o
   8  -9   4         16.07        111.43        86.55 o
  -9  -8   4         44.78         60.18        46.54 o
  -8  -8   4         89.12         77.49        43.53 o
  -7  -8   4         17.94         -2.27        53.49 o
  -6  -8   4       1226.18       1439.68       135.79 o
  -5  -8   4        551.86        597.82        83.49 o
  -4  -8   4       1798.52       1585.60       127.34 o
  -3  -8   4        501.82        528.33        72.28 o
  -2  -8   4       7481.66       7483.51       217.16 o
  -1  -8   4       2832.12       2787.68       123.54 o
   0  -8   4         62.29        301.93        53.30 o
   1  -8   4       1956.25       1924.73       120.99 o
   2  -8   4        194.70        293.97        38.86 o
   3  -8   4       1163.22        977.78       107.82 o
   4  -8   4       2267.48       2135.41       102.80 o
   5  -8   4         30.95         81.51        47.97 o
   6  -8   4        837.13        962.45       196.70 o
   7  -8   4        183.40        407.06       137.81 o
   8  -8   4        469.75        428.58       150.19 o
   9  -8   4          2.37        172.29        99.86 o
 -10  -7   4          0.42         39.76        32.12 o
  -9  -7   4         59.14         11.20        32.17 o
  -8  -7   4        418.76        474.89        69.59 o
  -7  -7   4        568.28        583.32        82.70 o
  -6  -7   4        560.24        562.46       106.99 o
  -5  -7   4         58.74         78.03        42.89 o
  -4  -7   4          0.55         19.26        29.76 o
  -3  -7   4        159.06        148.49        42.55 o
  -2  -7   4        554.22        505.05        51.41 o
  -1  -7   4        848.34        770.61        61.33 o
   0  -7   4       1828.28       1594.75        88.24 o
   1  -7   4       1761.92       1743.52        92.21 o
   2  -7   4         39.09         54.95        18.08 o
   3  -7   4        174.97        122.81        39.91 o
   4  -7   4        279.39        251.01        63.64 o
   5  -7   4        905.77        624.59       143.71 o
   6  -7   4         56.89        157.82        89.79 o
   7  -7   4        136.79        -20.60        52.53 o
   8  -7   4        899.56        851.61       202.14 o
   9  -7   4        106.83        185.94       129.48 o
 -10  -6   4        227.48        340.65        76.82 o
  -9  -6   4        152.71        152.39        50.07 o
  -8  -6   4        510.88        412.81        57.08 o
  -7  -6   4       2211.84       2199.57       186.81 o
  -6  -6   4       1614.40       1680.05       114.01 o
  -5  -6   4        288.60        280.35        56.56 o
  -4  -6   4        136.32        177.50        45.31 o
  -3  -6   4          0.96         17.21        14.73 o
  -2  -6   4       3225.18       2963.15       119.62 o
   0  -6   4        914.43        926.22        84.01 o
   1  -6   4       6025.25       5985.91       169.23 o
   2  -6   4       1127.48       1133.32        73.85 o
   3  -6   4         14.95        100.07        33.29 o
   4  -6   4       1165.37       1155.99       114.31 o
   5  -6   4        656.91        674.11       150.30 o
   6  -6   4        284.37        176.22        96.50 o
   7  -6   4          2.24        180.04       108.53 o
   8  -6   4       2042.26       2102.05       298.99 o
   9  -6   4        952.77        943.94       210.93 o
  10  -6   4         55.01         98.00        97.54 o
 -10  -5   4         50.43         98.50        41.91 o
  -9  -5   4         89.71        159.09        51.28 o
  -8  -5   4        226.31        270.90        45.45 o
  -7  -5   4        186.89        164.89        49.51 o
  -6  -5   4        445.26        414.55        69.75 o
  -5  -5   4        406.62        419.59        52.61 o
  -4  -5   4        701.76        758.10       102.14 o
  -3  -5   4        241.11        299.68        38.70 o
  -2  -5   4        530.64        487.44        40.12 o
  -1  -5   4       1512.06       1590.42        77.27 o
   0  -5   4        388.78        413.29        59.11 o
   1  -5   4        666.17        578.30        94.19 o
   2  -5   4        709.02        672.90        52.91 o
   3  -5   4          7.92         29.31        16.24 o
   4  -5   4        182.25        150.77        64.45 o
   5  -5   4        787.64        864.56       163.26 o
   6  -5   4         30.19          5.55        41.42 o
   7  -5   4        729.40        750.71       170.90 o
   8  -5   4         60.72         53.92        49.64 o
   9  -5   4         65.41        188.60        94.76 o
  10  -5   4        202.97        272.37       120.68 o
 -10  -4   4        569.95        526.49        79.69 o
  -9  -4   4        543.47        515.28        86.87 o
  -8  -4   4        328.88        379.34        54.26 o
  -7  -4   4        433.78        398.66        49.71 o
  -6  -4   4       1651.82       1696.56       108.28 o
  -5  -4   4       2321.68       2352.73       121.98 o
  -4  -4   4       2615.37       2566.24        99.52 o
  -3  -4   4       2497.85       2239.70        95.38 o
  -2  -4   4       8093.49       7951.08       245.49 o
  -1  -4   4       1443.85       1533.28        72.75 o
   0  -4   4      10692.42      11243.95       287.12 o
   1  -4   4       5242.27       5580.44       265.78 o
   2  -4   4       5658.97       5916.73       163.37 o
   3  -4   4       2560.02       2648.26        91.25 o
   4  -4   4       3607.84       3513.57       284.18 o
   5  -4   4        281.73        394.10       109.57 o
   6  -4   4         30.28        150.27        53.46 o
   7  -4   4          1.34        155.97        75.79 o
   8  -4   4       1251.45       1179.87       206.19 o
   9  -4   4        303.57        274.11       114.43 o
  10  -4   4        100.00         59.47        81.11 o
 -10  -3   4        183.58         92.10        67.47 o
  -9  -3   4         23.58          1.69        30.07 o
  -8  -3   4          7.08         42.27        25.01 o
  -7  -3   4         82.22        110.19        26.84 o
  -6  -3   4         32.33         26.50        21.81 o
  -5  -3   4       1573.30       1427.83        91.66 o
  -4  -3   4        404.06        406.86        39.41 o
  -3  -3   4         44.56         66.60        19.08 o
  -2  -3   4       6400.78       6234.75       155.07 o
  -1  -3   4        628.99        699.50        52.62 o
   0  -3   4       3103.66       3207.11       111.02 o
   1  -3   4        480.23        563.80        41.13 o
   2  -3   4       9312.24       9727.59       170.89 o
   3  -3   4        131.00        118.41        24.19 o
   4  -3   4        574.32        470.93        47.35 o
   5  -3   4         49.99         60.92        16.88 o
   6  -3   4       1048.07       1072.67        52.10 o
   7  -3   4        588.32        571.07        76.98 o
   8  -3   4         46.95         -2.43        48.71 o
   9  -3   4         10.73        166.39        91.29 o
  10  -3   4         38.56         66.53        79.84 o
  11  -3   4         88.93         51.49        42.12 o
 -11  -2   4          0.23         12.44        41.54 o
 -10  -2   4        271.25        260.97        76.62 o
  -9  -2   4        330.99        350.43        56.43 o
  -8  -2   4        473.22        452.68        52.05 o
  -7  -2   4       1033.59       1010.56        74.60 o
  -6  -2   4       3506.53       3513.63       132.76 o
  -5  -2   4       1086.79        982.18        82.17 o
  -4  -2   4       2656.01       2921.67       103.38 o
  -3  -2   4       1938.60       1892.34        70.21 o
  -2  -2   4        453.70        479.98        35.28 o
  -1  -2   4       1762.42       1723.56        58.42 o
   0  -2   4       4143.52       3713.28        93.51 o
   1  -2   4        492.48        596.48        33.16 o
   2  -2   4       2819.76       3125.76        84.86 o
   3  -2   4        752.58        666.78        41.49 o
   4  -2   4        340.02        424.74        54.46 o
   5  -2   4        382.71        338.65        30.86 o
   6  -2   4       2300.06       2035.90        95.12 o
   7  -2   4          5.09         10.87         8.71 o
   8  -2   4        280.34        540.67       106.69 o
   9  -2   4          7.02        102.77        58.29 o
  10  -2   4        344.42        434.25       126.93 o
  11  -2   4          0.43         93.84        88.28 o
 -11  -1   4          7.93         55.75        54.27 o
 -10  -1   4         47.85         48.47        42.08 o
  -9  -1   4          3.30          9.04        23.59 o
  -8  -1   4         15.05         11.04        30.90 o
  -7  -1   4          1.17         -7.66        15.93 o
  -6  -1   4        701.71        732.64        59.55 o
  -5  -1   4         20.78         65.16        26.32 o
  -4  -1   4        127.54         97.05        17.96 o
  -3  -1   4         76.45         53.30        13.55 o
  -2  -1   4        388.15        395.41        24.16 o
  -1  -1   4       1113.76       1160.02        43.53 o
   0  -1   4       6349.71       5885.77       169.63 o
   1  -1   4       1492.65       1452.52        79.78 o
   2  -1   4        181.54        141.59        18.25 o
   3  -1   4        547.49        687.01        47.27 o
   4  -1   4        442.13        415.17        24.03 o
   5  -1   4       2017.28       1735.01        70.31 o
   6  -1   4       1166.26       1137.71        63.61 o
   7  -1   4         13.48        108.37        20.90 o
   8  -1   4        178.42         99.12        52.42 o
   9  -1   4        142.77        100.11        75.67 o
  10  -1   4         12.99        -18.09        35.68 o
  11  -1   4         96.30        185.65        69.42 o
 -11   0   4         34.84        239.69       302.05 o
 -10   0   4        322.51        379.71        71.96 o
  -9   0   4        378.80        383.23        67.80 o
  -8   0   4        143.80        174.03        36.90 o
  -7   0   4        239.79        193.32        29.99 o
  -6   0   4       1071.08        992.03        61.41 o
  -5   0   4       5642.23       5625.94       126.80 o
  -4   0   4      10322.72      10463.33       147.58 o
  -3   0   4        375.45        450.45        24.81 o
  -1   0   4        338.14        297.19        18.19 o
   0   0   4        592.86        678.08        44.49 o
   1   0   4       6807.36       7396.70       106.04 o
   2   0   4       1560.31       1889.22        69.91 o
   3   0   4        506.47        512.40        44.99 o
   4   0   4       5888.02       7123.65       191.18 o
   5   0   4         29.12        129.13        28.71 o
   6   0   4         26.05         61.84        23.82 o
   7   0   4        493.20        358.57        68.09 o
   8   0   4       2177.31       2076.68       166.46 o
   9   0   4       1109.43       1227.16       143.30 o
  10   0   4        256.81        253.79        73.78 o
  11   0   4         23.11         65.97        71.28 o
 -11   1   4         25.39         -6.39        45.11 o
 -10   1   4         18.45        128.10        52.01 o
  -9   1   4         39.20         82.18        37.96 o
  -8   1   4        307.36        322.75        45.15 o
  -7   1   4       1405.43       1477.92        77.70 o
  -6   1   4        127.59         85.97        16.92 o
  -5   1   4        487.44        591.09        42.40 o
  -4   1   4        114.49        276.78        22.36 o
  -2   1   4       1503.16       1413.36        34.15 o
  -1   1   4        384.01        515.14        20.93 o
   0   1   4       3327.66       3601.63        87.07 o
   2   1   4       2956.19       3552.32       191.40 o
   3   1   4       1171.37       1621.02        58.34 o
   4   1   4       4376.87       4455.86        97.59 o
   5   1   4         58.15         51.64        16.58 o
   6   1   4        168.96        199.65        48.51 o
   7   1   4       1745.91       1677.55       138.89 o
   8   1   4         26.24        100.79        51.30 o
   9   1   4        534.61        416.88        94.47 o
  10   1   4          0.55         35.95        35.39 o
  11   1   4         84.22        125.20        56.08 o
 -10   2   4        635.85        727.13       141.22 o
  -9   2   4        439.11        510.52        96.88 o
  -8   2   4        192.11        207.83        62.86 o
  -7   2   4        863.86        929.46        63.09 o
  -6   2   4        265.20        572.63        57.01 o
  -5   2   4        419.26        486.70        37.03 o
  -4   2   4        285.97        245.03        20.11 o
  -3   2   4       2088.06       1888.83        44.26 o
  -2   2   4      24966.86      25100.57       225.60 o
  -1   2   4       1349.62       1491.07        38.04 o
   0   2   4       6217.02       6423.97       121.06 o
   1   2   4       1212.87       1411.13        42.70 o
   2   2   4        407.88        495.20        29.21 o
   3   2   4         59.48         70.35        15.00 o
   4   2   4       2412.25       2055.52       124.15 o
   5   2   4       1049.31       1033.88        56.58 o
   6   2   4       7868.65       8016.93       349.24 o
   7   2   4        358.39        384.69        48.36 o
   8   2   4        121.34         75.80        22.63 o
   9   2   4        261.85        263.94        87.01 o
  10   2   4        118.59        125.49        77.99 o
  11   2   4         81.94         47.53        43.82 o
 -10   3   4          0.22         40.95        37.74 o
  -9   3   4        855.28       1079.64       140.44 o
  -8   3   4        111.18        139.01        61.37 o
  -7   3   4       3123.79       3070.29       129.35 o
  -6   3   4         10.80         39.36        22.40 o
  -5   3   4        913.22        869.78        54.00 o
  -4   3   4        458.91        458.46        30.85 o
  -3   3   4       1872.00       1960.78        44.98 o
  -1   3   4       9971.59       9595.39       142.90 o
   0   3   4      18878.53      19755.24       209.31 o
   1   3   4       9246.78       9444.02       126.86 o
   2   3   4       2372.17       3058.68       257.08 o
   3   3   4        182.22        221.03        17.68 o
   4   3   4        211.63        239.38        16.29 o
   5   3   4        954.11        906.75        48.61 o
   6   3   4         22.24         46.77        18.49 o
   7   3   4         60.90         45.72        20.69 o
   8   3   4       1048.85       1038.05        81.60 o
   9   3   4        450.95        438.97        58.79 o
  10   3   4        386.74        304.11        50.14 o
  11   3   4        197.89        163.26        92.45 o
  12   3   4          5.95        -77.64        77.64 o
 -10   4   4        126.98         31.70        54.85 o
  -9   4   4        479.86        502.75       148.80 o
  -8   4   4       1176.58       1507.34       159.71 o
  -7   4   4         90.90        213.89        61.03 o
  -6   4   4        682.45        617.57        56.75 o
  -5   4   4       4462.99       4855.25       132.54 o
  -4   4   4       3768.39       3981.16       108.86 o
  -3   4   4        290.45        240.85        17.00 o
  -2   4   4        235.93        195.35        16.58 o
  -1   4   4      14870.90      17113.36       198.38 o
   0   4   4      24336.22      26482.09       292.62 o
   1   4   4       2675.06       3017.41        76.19 o
   2   4   4         82.65         25.79        11.17 o
   3   4   4      14903.07      14506.78       319.01 o
   4   4   4       1526.02       1280.03        63.49 o
   5   4   4         80.17        129.43        24.65 o
   6   4   4        649.22        787.75        85.37 o
   7   4   4        229.64        235.56        32.73 o
   8   4   4       1288.59       1325.56        91.29 o
   9   4   4        417.42        421.79        82.84 o
  10   4   4        310.71        277.47        56.16 o
  11   4   4         13.87         10.88        60.40 o
  12   4   4        153.77        112.00        86.90 o
 -10   5   4         45.93         -6.83        45.70 o
  -9   5   4         85.15        153.20        96.27 o
  -8   5   4        593.06        532.02       149.84 o
  -7   5   4         61.10        101.01        63.87 o
  -6   5   4       1349.29       1206.16       160.95 o
  -5   5   4         58.44        113.49        27.17 o
  -4   5   4        132.22        306.75        25.88 o
  -3   5   4       8933.50       8973.65       130.94 o
  -2   5   4       2939.20       3029.66        85.17 o
  -1   5   4        865.01        959.52        35.22 o
   0   5   4        266.76        276.69        27.51 o
   1   5   4       7581.06       7803.42       121.90 o
   2   5   4       1120.71        914.11        51.37 o
   3   5   4         18.23         60.67        14.85 o
   4   5   4       5229.93       4880.76       185.66 o
   5   5   4         57.04         72.45        28.11 o
   6   5   4       2399.91       2377.23       162.59 o
   7   5   4        420.38        458.19        41.97 o
   8   5   4         46.24         43.92        19.21 o
   9   5   4          1.36          3.36        27.82 o
  10   5   4          5.77         37.64        28.37 o
  11   5   4          3.78          2.43        51.84 o
  12   5   4         34.70         27.54        49.87 o
 -10   6   4        373.73        151.46        91.18 o
  -9   6   4        227.61        236.74       115.48 o
  -8   6   4        267.69        641.13       178.65 o
  -7   6   4        386.00        536.19       149.49 o
  -6   6   4        756.77        744.45        84.76 o
  -5   6   4       1450.32       1731.28       112.61 o
  -4   6   4        941.06       1024.43        63.10 o
  -3   6   4       3237.94       3740.52        94.41 o
  -2   6   4       1940.02       1545.37        79.79 o
  -1   6   4        347.23        420.83        44.42 o
   0   6   4        142.32        377.63        41.67 o
   1   6   4       1209.18       1229.29        51.74 o
   2   6   4       6256.77       6202.74       131.40 o
   3   6   4          1.54         66.00        24.09 o
   4   6   4       1319.28        927.36        50.29 o
   5   6   4        833.86        681.97        49.49 o
   6   6   4        564.07        594.20        66.42 o
   7   6   4         47.55         14.60        13.51 o
   8   6   4        856.84       1005.79        75.64 o
   9   6   4        146.23        134.80        32.20 o
  10   6   4        872.52        756.85       101.05 o
  11   6   4        406.01        531.67       145.33 o
 -10   7   4         45.29         84.81        65.95 o
  -9   7   4          1.00         45.82        79.14 o
  -8   7   4        583.71        398.84       131.56 o
  -7   7   4        111.88         87.24        79.38 o
  -6   7   4       2072.65       2322.94       283.83 o
  -5   7   4        298.31        368.09        28.82 o
  -4   7   4        925.86        804.20        49.92 o
  -3   7   4       7865.72       8523.58       381.72 o
  -2   7   4       3593.17       3470.77       145.19 o
  -1   7   4        752.85        830.10        63.57 o
   0   7   4        403.43        446.68        49.10 o
   1   7   4        281.55        471.91        70.24 o
   2   7   4        709.25        831.09        45.53 o
   3   7   4        695.58        685.44        53.76 o
   4   7   4       5687.06       5230.49       143.67 o
   5   7   4        248.39        373.09        44.77 o
   6   7   4         42.44         48.83        13.11 o
   7   7   4       1323.75       1227.35        83.01 o
   8   7   4         35.03         45.95        24.72 o
   9   7   4         10.22         38.45        37.92 o
  10   7   4         86.89         92.09        45.86 o
  11   7   4         44.50         33.21        48.60 o
  -9   8   4        212.99        216.49       114.55 o
  -8   8   4        958.18        630.49       178.19 o
  -7   8   4        430.41        361.70       113.86 o
  -6   8   4        257.46        180.16        52.88 o
  -5   8   4          1.51         -2.08         7.58 o
  -4   8   4        932.49       1234.25       118.81 o
  -3   8   4        217.61        247.01        53.62 o
  -2   8   4        339.65        484.81       104.02 o
  -1   8   4       6399.21       6546.91       241.32 o
   0   8   4       8313.19       8163.05       212.24 o
   1   8   4       7579.16       7306.77       157.99 o
   2   8   4       5184.01       5370.70       177.55 o
   3   8   4       2059.64       1876.83       156.18 o
   4   8   4       6377.51       7018.53       457.16 o
   5   8   4       4784.09       4384.58       143.24 o
   6   8   4       1409.21       1260.01        79.06 o
   7   8   4        378.08        337.76        42.22 o
   8   8   4        687.36        789.20       142.72 o
   9   8   4        533.50        584.59        86.22 o
  10   8   4        895.69       1012.60       123.66 o
  11   8   4        546.19        598.44       173.10 o
  -9   9   4        302.65        249.23       102.40 o
  -8   9   4         74.51        -17.82        92.33 o
  -7   9   4         51.24        -49.64        85.39 o
  -6   9   4        458.25        464.56        71.13 o
  -5   9   4       1405.21       1574.58       119.65 o
  -4   9   4         72.55         88.98        28.79 o
  -3   9   4          2.85        -26.71        26.71 o
  -2   9   4         15.06         55.19        44.78 o
  -1   9   4         90.54         73.44        63.81 o
   0   9   4       1309.08       1189.32        58.51 o
   1   9   4        379.95        511.78       105.18 o
   2   9   4         79.76         97.45        31.00 o
   3   9   4        783.80        742.41       166.16 o
   4   9   4          0.65          0.12        27.65 o
   5   9   4        124.53         97.43        52.13 o
   6   9   4        203.69        162.38        34.37 o
   7   9   4        126.57        115.64        20.54 o
   8   9   4         52.25         51.84        70.47 o
   9   9   4          1.49         48.02        55.89 o
  10   9   4         76.95        113.79        54.73 o
  11   9   4         49.61          6.25        84.58 o
  -9  10   4         37.78         42.70        61.56 o
  -8  10   4        176.86         38.88        63.29 o
  -7  10   4         14.81         47.09        57.62 o
  -6  10   4         14.13         39.90        28.36 o
  -5  10   4        181.83        262.32        53.24 o
  -4  10   4       6393.79       6140.86       232.83 o
  -3  10   4        933.85        938.83       108.93 o
  -2  10   4       1481.57       1411.40       185.02 o
  -1  10   4       2182.18       2197.16       211.05 o
   0  10   4       3354.68       3336.92       121.59 o
   1  10   4        872.75        772.10        79.15 o
   2  10   4         26.37         93.25        40.73 o
   3  10   4        531.51        517.16       124.15 o
   4  10   4       5359.59       4692.54       664.33 o
   5  10   4        194.49        164.28        49.12 o
   6  10   4        320.22        256.77        46.73 o
   7  10   4        255.50        337.65        62.95 o
   8  10   4        595.92        602.95       134.91 o
   9  10   4        542.81        521.72       144.06 o
  10  10   4         61.80         94.76        57.16 o
  11  10   4         38.91         52.18        56.35 o
  -8  11   4        218.36         65.61        95.46 o
  -7  11   4        252.14        234.77       106.80 o
  -6  11   4        236.57        189.07        47.78 o
  -5  11   4        665.36        559.07        75.93 o
  -4  11   4       1913.77       2028.16       173.84 o
  -3  11   4        811.60        649.64       111.60 o
  -2  11   4        568.45        494.30       116.29 o
  -1  11   4       1743.20       1547.35       187.79 o
   0  11   4       2987.05       2925.38        99.88 o
   1  11   4        411.88        400.31        42.80 o
   2  11   4          4.60         22.92        29.68 o
   3  11   4        323.29        305.59        96.38 o
   4  11   4        660.66        636.00        82.79 o
   5  11   4       1270.58        856.97       103.78 o
   6  11   4        108.89         59.26        21.55 o
   7  11   4       4783.77       4453.63       454.79 o
   8  11   4         34.39         68.04        69.66 o
   9  11   4        201.19        225.63        98.47 o
  10  11   4        239.42        191.96        94.42 o
  11  11   4        101.00        277.12       114.32 o
  -8  12   4        732.61        696.56       193.58 o
  -7  12   4        226.38        173.55        65.33 o
  -6  12   4        301.03        346.75        65.64 o
  -5  12   4          4.28         37.00        28.55 o
  -4  12   4        651.80        604.45       101.16 o
  -3  12   4       1615.82       1475.52       156.84 o
  -2  12   4       2199.81       2123.86       145.22 o
  -1  12   4        237.63        186.72        41.81 o
   0  12   4       2080.88       1741.92       115.01 o
   1  12   4       1847.71       1852.62       102.51 o
   2  12   4       1046.71        995.27        73.05 o
   3  12   4        266.54        226.52        42.91 o
   4  12   4       1631.78       1301.97        91.99 o
   5  12   4       3666.78       2938.35       463.29 o
   6  12   4       2591.02       2901.59       270.52 o
   7  12   4       1502.40       1684.23       216.37 o
   8  12   4        196.66        248.54        97.54 o
   9  12   4        470.51        592.07       144.06 o
  10  12   4         91.29        185.25        74.86 o
  -7  13   4         54.76         51.03        34.47 o
  -6  13   4        343.10        401.46        71.86 o
  -5  13   4        270.01        226.74        77.05 o
  -4  13   4       1292.21       1188.48       145.14 o
  -3  13   4         15.20         19.64        27.90 o
  -2  13   4       1856.29       1698.32       131.23 o
  -1  13   4       1059.84       1312.08       100.54 o
   0  13   4       5155.26       4787.50       343.19 o
   1  13   4          9.30         39.09        21.69 o
   2  13   4        104.54        125.40        33.84 o
   3  13   4        103.98         86.25        35.65 o
   4  13   4         14.82          4.49        47.32 o
   5  13   4         14.81         30.87        22.62 o
   6  13   4        497.29        529.59       116.52 o
   7  13   4        364.70        542.44       129.01 o
   8  13   4        145.24        130.86        78.10 o
   9  13   4        215.37        136.65       100.67 o
  10  13   4        102.04        163.84        89.09 o
  -7  14   4        171.99        208.03        73.01 o
  -6  14   4        817.85        605.65        87.94 o
  -5  14   4         15.98         59.22        32.78 o
  -4  14   4         11.20         41.18        35.88 o
  -3  14   4          0.76         -6.21        78.62 o
  -2  14   4         27.47        -41.19        41.19 o
  -1  14   4        265.53        248.19        86.90 o
   0  14   4       2369.28       2252.94       241.71 o
   1  14   4       3023.95       2939.90       154.04 o
   2  14   4       2675.38       2474.09       161.92 o
   3  14   4        269.87        251.11        79.03 o
   4  14   4        302.57        302.52        65.37 o
   5  14   4        352.23        286.42        49.28 o
   6  14   4         97.98         36.91        34.37 o
   7  14   4         20.21         63.06        46.05 o
   8  14   4        882.19       1000.29       184.09 o
   9  14   4       1196.39       1427.13       228.29 o
  -6  15   4          9.56        -23.81        42.65 o
  -5  15   4         59.40        111.47        42.84 o
  -4  15   4       1069.63       1022.67       145.74 o
  -3  15   4         88.53         75.09        47.73 o
  -2  15   4        111.45         47.32        63.06 o
  -1  15   4       1359.37       1315.48       204.11 o
   0  15   4          5.94         12.12        33.03 o
   1  15   4        327.43        379.46        88.34 o
   2  15   4         10.77         41.76        42.06 o
   3  15   4        191.41        210.08        50.28 o
   4  15   4       1324.76       1187.37       130.63 o
   5  15   4        209.62        245.42        88.17 o
   6  15   4         72.82         16.20        33.21 o
   7  15   4        466.16        551.23       128.55 o
   8  15   4        331.09        537.46       135.72 o
   9  15   4         53.84         -6.60        56.58 o
  -5  16   4        102.97        106.61        43.53 o
  -4  16   4        858.99        934.60       144.52 o
  -3  16   4        508.53        493.42       102.79 o
  -2  16   4       1520.70       1479.43       238.59 o
  -1  16   4         76.06        231.65        98.12 o
   0  16   4        224.47        241.79        65.18 o
   1  16   4        289.29        229.36        67.86 o
   2  16   4       1158.38       1266.51       187.73 o
   3  16   4          3.04         -6.62        45.18 o
   4  16   4        364.00        339.06        63.07 o
   5  16   4        797.92        946.49       167.78 o
   6  16   4       1022.24       1214.69       197.86 o
   7  16   4         72.63         67.11        59.47 o
   8  16   4         41.73        141.28        83.54 o
  -4  17   4          0.58         30.87        53.77 o
  -3  17   4         19.70         58.06        46.68 o
  -2  17   4        571.41        388.31       134.10 o
  -1  17   4        248.41        110.73        84.00 o
   0  17   4          2.85         65.98        45.13 o
   1  17   4         12.76         69.41        42.29 o
   2  17   4          0.78        -10.37        20.37 o
   3  17   4        229.00        391.95       185.19 o
   4  17   4          0.40        -54.61        54.61 o
   5  17   4        162.58        166.39        70.81 o
   6  17   4        368.10        617.41       144.75 o
   7  17   4         80.11        143.94        80.07 o
   8  17   4         36.18         59.94        65.26 o
  -3  18   4          9.19         24.11        41.72 o
  -2  18   4        131.66          1.27        41.65 o
  -1  18   4         40.52         16.43        57.16 o
   0  18   4        735.79        747.01       163.73 o
   1  18   4        763.51        829.94       185.13 o
   2  18   4        185.84        162.13        54.26 o
   3  18   4         16.26        -15.50        42.00 o
   4  18   4        524.48        806.71       163.96 o
   5  18   4        197.73        210.36        90.60 o
   6  18   4        537.89        535.96       135.03 o
   7  18   4        104.34        152.73        72.55 o
  -1  19   4        576.16        577.53       176.63 o
   0  19   4        220.39        313.39        78.48 o
   1  19   4         81.51        129.04        47.01 o
   2  19   4        273.19        240.67        79.14 o
   3  19   4        317.89        236.16        97.08 o
   4  19   4        476.42        360.89       110.04 o
   5  19   4          2.09         43.62        53.46 o
   2  20   4        874.49        955.51       181.78 o
  -3 -15   5        261.51        199.25       111.19 o
  -2 -15   5          4.82         68.73        76.25 o
  -1 -15   5         83.09        124.96        82.04 o
   0 -15   5          3.14        -23.02        44.05 o
   1 -15   5        500.50        575.30        86.51 o
   2 -15   5        419.67        633.69       119.02 o
  -5 -14   5          0.32         15.97        51.61 o
  -4 -14   5         67.83         98.81        88.75 o
  -3 -14   5        119.83        138.50       100.20 o
  -2 -14   5         33.98         -7.06        65.03 o
  -1 -14   5         31.77         72.38        44.03 o
   0 -14   5        128.89         85.07        31.35 o
   1 -14   5         11.98         58.10        35.89 o
   2 -14   5          6.12         42.45        36.33 o
   3 -14   5         34.00         93.04        62.35 o
  -6 -13   5        102.46        144.40        97.89 o
  -5 -13   5         22.41        162.57       118.14 o
  -4 -13   5        202.60         78.22        68.61 o
  -3 -13   5        940.73       1082.97       120.92 o
  -2 -13   5        344.66        351.10        68.24 o
  -1 -13   5         86.96         36.92        37.95 o
   0 -13   5          4.02         -0.43        24.61 o
   1 -13   5        542.70        551.44        63.35 o
   2 -13   5        176.57        115.88        34.30 o
   3 -13   5        452.91        632.94       109.76 o
   4 -13   5        232.02        350.31        84.36 o
   5 -13   5        139.86        160.27        65.79 o
  -7 -12   5          0.53         -0.02        58.78 o
  -6 -12   5          0.36        -40.50        53.11 o
  -5 -12   5          1.14         -1.55        74.17 o
  -4 -12   5        226.78        153.31        66.18 o
  -3 -12   5         81.51        117.24        43.72 o
  -2 -12   5        273.40        332.15        98.99 o
  -1 -12   5          8.00         -1.23        22.13 o
   0 -12   5         34.08         25.70        22.81 o
   1 -12   5         60.04         60.11        21.95 o
   2 -12   5         16.21         59.00        26.27 o
   3 -12   5         69.36         70.19        33.06 o
   4 -12   5        103.59        167.29        60.43 o
   5 -12   5         75.28         94.89        53.13 o
   6 -12   5          0.91       -101.94       101.94 o
  -8 -11   5        390.20        469.64       137.06 o
  -7 -11   5       1343.80       1741.51       145.84 o
  -6 -11   5        179.20        302.61        75.93 o
  -5 -11   5        189.03        161.42        55.49 o
  -4 -11   5        130.93        179.83        94.24 o
  -3 -11   5        638.63        828.55       101.08 o
  -2 -11   5        561.39        669.89        84.54 o
  -1 -11   5        460.59        413.01        46.19 o
   0 -11   5         20.19         51.22        22.88 o
   1 -11   5        412.94        404.60        56.52 o
   2 -11   5         67.84         83.36        24.74 o
   3 -11   5        447.59        497.75        64.87 o
   4 -11   5         24.84         57.24        48.85 o
   5 -11   5        374.26        474.68        99.78 o
   6 -11   5       1003.21        978.19       225.05 o
   7 -11   5        481.12        434.13       163.61 o
  -8 -10   5        454.70        408.25        72.11 o
  -7 -10   5         27.09         50.52        48.77 o
  -6 -10   5        143.89        142.07        50.10 o
  -5 -10   5         28.62         46.03        47.44 o
  -4 -10   5       1358.94       1591.40       136.76 o
  -3 -10   5         42.88         30.85        33.01 o
  -2 -10   5        156.75        152.85        44.91 o
  -1 -10   5          1.46         39.13        28.77 o
   0 -10   5       1291.59       1234.87        77.13 o
   1 -10   5        401.98        614.37        65.56 o
   2 -10   5        284.17        353.17        44.71 o
   3 -10   5         22.40         -2.69        32.10 o
   4 -10   5        326.83        318.03        53.15 o
   5 -10   5         62.32         69.71        43.13 o
   6 -10   5         24.34        -74.98        74.98 o
   7 -10   5        991.64       1219.90       259.42 o
  -9  -9   5        136.18         99.20        68.04 o
  -8  -9   5        134.25        198.97        58.54 o
  -7  -9   5        303.37        448.00        70.60 o
  -6  -9   5        104.97        185.81        55.41 o
  -5  -9   5       1978.04       2236.24       300.72 o
  -4  -9   5        564.08        680.31       114.32 o
  -3  -9   5         18.08         20.31        27.08 o
  -2  -9   5         35.56         24.76        26.27 o
  -1  -9   5        665.37        791.38        71.88 o
   0  -9   5         27.34         47.65        17.06 o
   1  -9   5         10.59         -5.91        18.78 o
   2  -9   5          7.05         77.68        24.49 o
   3  -9   5       3976.38       3590.50       144.27 o
   4  -9   5       2099.02       2188.25       180.18 o
   5  -9   5         55.17        232.19        72.80 o
   6  -9   5        247.74        393.29       139.31 o
   7  -9   5        612.05        609.55       177.26 o
   8  -9   5        299.97        398.96       161.06 o
  -9  -8   5         62.85         94.91        55.22 o
  -8  -8   5         58.90        132.73        43.63 o
  -7  -8   5         95.67         98.33        53.54 o
  -6  -8   5         65.41        107.73        37.71 o
  -5  -8   5        266.23        249.65        52.83 o
  -4  -8   5        490.77        756.12       100.55 o
  -3  -8   5        215.14        223.16        48.34 o
  -2  -8   5        372.17        348.17        47.28 o
  -1  -8   5         62.16        106.35        37.82 o
   0  -8   5        678.67        691.73        63.05 o
   1  -8   5       1113.45       1086.12        79.57 o
   2  -8   5          0.45        173.20        37.29 o
   3  -8   5        262.48        255.88        44.73 o
   4  -8   5        486.90        490.59        81.29 o
   5  -8   5        294.92        481.34       137.46 o
   6  -8   5         49.27        131.67        89.09 o
   7  -8   5        149.30         70.00        63.75 o
   8  -8   5        264.19        333.93       128.20 o
   9  -8   5         22.16        -43.51        44.89 o
  -9  -7   5        113.60        123.75        55.41 o
  -8  -7   5         29.31         49.12        37.05 o
  -7  -7   5        437.18        547.97        76.36 o
  -6  -7   5       1276.24       1277.94       104.58 o
  -5  -7   5        695.07        771.41       100.99 o
  -4  -7   5        129.71        200.03        52.94 o
  -3  -7   5       2355.74       2322.18       142.88 o
  -2  -7   5       6910.56       6841.07       287.29 o
  -1  -7   5       2246.37       2353.51       145.85 o
   0  -7   5        130.58        109.50        26.33 o
   1  -7   5        364.11        524.46        58.73 o
   2  -7   5        283.88        274.54        43.55 o
   3  -7   5        726.51        692.56        82.89 o
   4  -7   5        256.08        268.68        98.81 o
   5  -7   5        989.28        850.10       180.97 o
   6  -7   5       1801.90       1792.54       263.23 o
   7  -7   5       2772.08       2924.15       355.80 o
   8  -7   5        191.38        200.29       105.76 o
   9  -7   5          2.32         84.47       104.60 o
 -10  -6   5         15.97         99.16        46.14 o
  -9  -6   5        202.11        134.65        58.90 o
  -8  -6   5        145.28        158.04        39.41 o
  -7  -6   5         81.65        142.71        47.49 o
  -6  -6   5         28.04         35.00        39.75 o
  -5  -6   5          0.61         20.00        22.62 o
  -4  -6   5       1699.93       1576.96       122.02 o
  -3  -6   5        283.78        257.76        46.13 o
  -2  -6   5       2094.96       2371.26       111.68 o
  -1  -6   5       4354.99       4068.02       137.97 o
   0  -6   5       1869.01       1909.13        93.15 o
   1  -6   5        922.63        982.62        89.18 o
   2  -6   5        198.80        280.85        54.59 o
   3  -6   5          8.11         21.89        18.62 o
   4  -6   5       1758.66       1609.06       138.34 o
   5  -6   5          9.08          4.74        35.29 o
   6  -6   5         85.11        143.48        82.38 o
   7  -6   5       1056.34       1033.15       199.59 o
   8  -6   5          1.88          1.04        71.51 o
   9  -6   5         41.74        -33.90        48.02 o
 -10  -5   5         24.25         76.95        39.26 o
  -9  -5   5        158.12        112.15        41.41 o
  -8  -5   5         74.30        113.13        30.37 o
  -7  -5   5       1783.49       1788.43       125.38 o
  -6  -5   5        968.31        920.01        87.09 o
  -5  -5   5        933.97        900.13        79.31 o
  -4  -5   5         57.26         62.72        22.91 o
  -3  -5   5       2338.79       2317.60        90.89 o
  -2  -5   5          6.06         17.86        18.66 o
  -1  -5   5       3057.90       3122.89       112.18 o
   0  -5   5       3570.23       3647.57       123.36 o
   1  -5   5        923.12        940.35       125.31 o
   2  -5   5         76.38         77.75        26.52 o
   3  -5   5        351.81        338.82        45.06 o
   4  -5   5         30.50         62.59        34.85 o
   5  -5   5        821.69        927.05       166.62 o
   6  -5   5         10.33        172.87       102.40 o
   7  -5   5       1319.52       1555.11       242.87 o
   8  -5   5       1344.83       1252.30       222.97 o
   9  -5   5        393.08        557.94       156.32 o
  10  -5   5         73.25         20.25        45.70 o
 -10  -4   5          0.19        -22.48        27.16 o
  -9  -4   5          9.34         52.34        39.62 o
  -8  -4   5         76.67         37.93        23.91 o
  -7  -4   5        316.52        291.35        45.20 o
  -6  -4   5         74.40        111.03        39.72 o
  -5  -4   5          0.60         16.54        22.53 o
  -4  -4   5         36.07         17.06        14.75 o
  -3  -4   5        209.16        226.08        29.23 o
  -2  -4   5        300.78        229.55        26.55 o
  -1  -4   5        541.53        562.09        44.70 o
   0  -4   5       2776.47       2825.73        99.18 o
   1  -4   5        705.38        925.33        58.94 o
   2  -4   5       1965.78       2015.84        77.75 o
   3  -4   5       2179.77       2117.85       107.24 o
   4  -4   5        394.27        422.70        46.22 o
   5  -4   5         86.81        130.95        31.66 o
   6  -4   5        714.81        790.00        91.05 o
   7  -4   5         27.53         58.66        72.32 o
   8  -4   5          3.28        -69.31        69.31 o
   9  -4   5        413.10        482.96       153.77 o
  10  -4   5         14.84         54.27        76.60 o
 -10  -3   5        416.27        340.85        68.24 o
  -9  -3   5        309.17        381.39        67.48 o
  -8  -3   5          1.50         16.13        21.89 o
  -7  -3   5        442.73        334.79        47.07 o
  -6  -3   5       2252.35       2084.54       137.87 o
  -5  -3   5       3064.22       2903.65       136.36 o
  -4  -3   5        249.55        239.33        33.95 o
  -3  -3   5       1261.54       1360.02        63.11 o
  -2  -3   5       4327.10       3786.97       105.55 o
  -1  -3   5       2385.83       2425.27        93.51 o
   0  -3   5       1152.61       2610.46       321.44 o
   1  -3   5        738.30        832.95        60.90 o
   2  -3   5       6909.78       6784.12       142.72 o
   3  -3   5       3106.23       3515.06       125.34 o
   4  -3   5        161.13        289.63        42.11 o
   5  -3   5       3286.22       3071.76       135.58 o
   6  -3   5        210.04        176.24        34.75 o
   7  -3   5       1219.68        983.60       104.08 o
   8  -3   5        328.53        476.95       137.11 o
   9  -3   5        120.08        234.08       112.93 o
  10  -3   5        122.60        137.34        94.07 o
  11  -3   5        805.44        922.30       216.72 o
 -10  -2   5         54.25         -0.32        25.24 o
  -9  -2   5          3.27         76.18        39.82 o
  -8  -2   5         43.39         17.65        23.05 o
  -7  -2   5        129.68        117.54        37.74 o
  -6  -2   5        169.13        206.46        39.65 o
  -5  -2   5        898.64        903.51        65.60 o
  -4  -2   5        215.69        165.59        25.67 o
  -3  -2   5        288.94        248.78        25.64 o
  -2  -2   5          0.63         12.71         8.73 o
  -1  -2   5       1372.29       1275.92        50.91 o
   0  -2   5        759.97        859.10        37.74 o
   1  -2   5        827.58        820.19        71.58 o
   2  -2   5        515.94        458.59        45.24 o
   3  -2   5       4052.89       3750.89       104.35 o
   4  -2   5       1138.24       1089.22        66.39 o
   5  -2   5        208.93        316.64        43.63 o
   6  -2   5        175.03        222.24        41.84 o
   7  -2   5         61.16        105.99        49.72 o
   8  -2   5        228.08        277.17        77.58 o
   9  -2   5         63.76         71.74        57.51 o
  10  -2   5        534.02        387.16       129.48 o
  11  -2   5         74.55        137.46        82.73 o
 -10  -1   5          4.49        -46.66        48.13 o
  -9  -1   5        374.43        437.77        68.03 o
  -8  -1   5        871.88        790.41        69.45 o
  -7  -1   5       2465.07       2392.61       116.93 o
  -6  -1   5        333.70        335.68        42.84 o
  -5  -1   5        653.56        645.44        54.87 o
  -4  -1   5        115.02        122.17        21.14 o
  -3  -1   5       2304.51       2350.71        92.65 o
  -2  -1   5        354.95        378.31        22.28 o
  -1  -1   5         16.64         42.86        14.83 o
   0  -1   5        819.13        766.02        59.85 o
   1  -1   5      10388.25      10539.27       510.79 o
   2  -1   5        470.46        375.07        49.75 o
   3  -1   5         13.59        271.24        64.60 o
   4  -1   5        286.29        292.17        21.10 o
   5  -1   5        323.64        277.43        39.08 o
   6  -1   5        694.18        599.72        43.16 o
   7  -1   5        905.09        841.51        95.24 o
   8  -1   5         10.51         31.94        51.37 o
   9  -1   5        915.09       1258.72       143.99 o
  10  -1   5         59.95         10.59        30.75 o
  11  -1   5         14.73          9.77        41.00 o
 -10   0   5         12.25          0.01        72.78 o
  -9   0   5         58.25         50.82        50.35 o
  -8   0   5        371.89        338.58        56.03 o
  -7   0   5        964.64        918.72        70.31 o
  -6   0   5       1233.59       1202.14        78.33 o
  -5   0   5       1899.65       1855.83        90.73 o
  -4   0   5        132.50        175.82        19.87 o
  -3   0   5        249.65        214.61        17.00 o
  -2   0   5        166.74        263.34        21.33 o
  -1   0   5        433.40        495.91        26.33 o
   0   0   5       3208.66       4084.17       136.78 o
   1   0   5         42.29         74.26         9.98 o
   2   0   5          9.58         24.84        15.96 o
   3   0   5       1119.89       1434.50        73.48 o
   4   0   5        626.20        890.35        44.25 o
   5   0   5        426.54        373.61        35.63 o
   6   0   5        261.74        267.16        30.20 o
   7   0   5        395.71        358.43        29.21 o
   8   0   5         34.54        126.55        53.92 o
   9   0   5         38.89         29.80        77.18 o
  10   0   5        773.02        944.99       225.98 o
  11   0   5         39.33         80.41        47.79 o
 -10   1   5        232.77        329.23        84.10 o
  -9   1   5        152.70        327.75        80.11 o
  -8   1   5         15.52         17.51        17.31 o
  -7   1   5        125.09        146.38        35.62 o
  -6   1   5        288.79        251.61        36.41 o
  -5   1   5       2469.69       2290.55        92.32 o
  -4   1   5       2083.14       1883.36        55.81 o
  -3   1   5       6718.40       7170.71       101.17 o
  -2   1   5        378.51        381.93        20.44 o
  -1   1   5       5274.42       5830.68        87.74 o
   0   1   5       1684.89       2010.50        70.39 o
   1   1   5       4980.43       4961.42        86.65 o
   2   1   5       1481.70       1940.74        59.49 o
   3   1   5       6180.65       5545.62       122.41 o
   4   1   5        454.60        484.54        31.34 o
   5   1   5        111.18        112.72        25.23 o
   6   1   5          2.03          0.56        10.53 o
   7   1   5       2779.05       3095.65       189.40 o
   8   1   5       3055.67       3241.32       210.82 o
   9   1   5       1246.49       1211.54       135.20 o
  10   1   5        179.44        188.79        64.04 o
  11   1   5        629.91        742.13       122.42 o
 -10   2   5        131.62        130.86        92.10 o
  -9   2   5         23.71         69.54        37.62 o
  -8   2   5         94.53         49.24        21.93 o
  -7   2   5        617.42        728.83        69.28 o
  -6   2   5        668.28        714.04        56.68 o
  -5   2   5       1325.70       1229.80        68.49 o
  -4   2   5        574.98        506.19        30.56 o
  -3   2   5        279.60        286.14        18.98 o
  -2   2   5       2656.58       2800.57        51.71 o
  -1   2   5         24.34          8.52         9.84 o
   1   2   5       2745.99       2583.35        52.59 o
   2   2   5      11549.77      11306.62       173.40 o
   3   2   5        289.65        355.72        29.87 o
   4   2   5         80.04        103.28        14.41 o
   5   2   5          5.43          7.19        12.23 o
   6   2   5        872.75        841.38        91.19 o
   7   2   5         12.91         40.31        61.85 o
   8   2   5        117.07        119.50        42.37 o
   9   2   5         47.71         33.59        49.64 o
  10   2   5        193.53        250.75       107.84 o
  11   2   5        603.57        749.04       116.30 o
 -10   3   5        151.55         75.64        49.61 o
  -9   3   5        776.88        760.21       122.76 o
  -8   3   5         10.94         80.69        31.85 o
  -7   3   5         53.03         17.13        26.98 o
  -6   3   5        116.56         85.69        39.04 o
  -5   3   5        427.50        468.28        42.46 o
  -4   3   5       1252.03       1239.66        51.22 o
  -3   3   5       2287.23       2413.22        55.76 o
  -2   3   5       2369.80       1884.30        46.94 o
  -1   3   5        335.11        487.64        29.03 o
   0   3   5       7254.62       7570.56       131.86 o
   1   3   5        403.67        462.73        24.41 o
   2   3   5       2335.09       2248.03        63.95 o
   3   3   5        222.80        278.20        22.74 o
   4   3   5       1407.94       1302.12        41.41 o
   5   3   5       5595.40       5349.32       243.32 o
   6   3   5        685.93        556.59        45.54 o
   7   3   5       3024.64       2840.51       212.15 o
   8   3   5         95.16         77.55        30.27 o
   9   3   5         42.77         24.83        39.34 o
  10   3   5        115.74        133.01        51.79 o
  11   3   5        310.37        367.83       124.39 o
 -10   4   5        170.94        131.10       106.68 o
  -9   4   5        134.45         70.43        47.45 o
  -8   4   5          1.89        120.56        56.01 o
  -7   4   5          1.18          8.09        28.06 o
  -6   4   5          1.06        109.24        35.14 o
  -5   4   5        644.75        589.30        40.62 o
  -4   4   5       2421.77       2460.34        73.15 o
  -1   4   5        774.35        623.58        30.96 o
   0   4   5        239.91        296.56        25.53 o
   1   4   5       1742.62       2289.50        63.06 o
   2   4   5        104.19        147.74        45.44 o
   3   4   5       1436.47       1471.69        52.04 o
   4   4   5       4452.51       4778.87       120.12 o
   5   4   5        512.64        626.74        35.72 o
   6   4   5         37.15         72.93        23.37 o
   7   4   5       1835.67       1793.00       103.34 o
   8   4   5          1.32          5.84        18.65 o
   9   4   5          1.72         -3.29        24.39 o
  10   4   5         28.46         -6.70        71.85 o
  11   4   5          1.47        -54.96        59.36 o
  12   4   5         40.12        -42.35        58.20 o
 -10   5   5         27.94         96.04        80.42 o
  -9   5   5        508.97        842.23       192.88 o
  -8   5   5        142.20         77.87        72.90 o
  -7   5   5        879.00        967.54       199.71 o
  -6   5   5       2829.62       3031.24       126.73 o
  -5   5   5       5190.39       5169.17       182.77 o
  -4   5   5          1.63          2.77        13.04 o
  -3   5   5         40.33         43.96        10.57 o
  -2   5   5        538.19        534.64        31.10 o
  -1   5   5       7440.52       7933.33       155.46 o
   0   5   5       8290.75       9320.40       158.84 o
   1   5   5      34141.43      38024.33       435.66 o
   2   5   5        376.04        514.28        28.34 o
   3   5   5       2714.53       2349.49        68.56 o
   4   5   5       1809.31       1794.25        57.32 o
   5   5   5       2133.61       2357.36        79.15 o
   6   5   5       1127.28       1307.58       264.16 o
   7   5   5       3425.91       3402.72       129.86 o
   8   5   5        520.29        538.07        56.74 o
   9   5   5        975.15       1029.96        84.21 o
  10   5   5        128.80        123.81        52.65 o
  11   5   5        296.44        340.29       121.15 o
  12   5   5        224.98        241.60       111.31 o
 -10   6   5         41.38        -40.96        51.37 o
  -9   6   5        152.96        182.01        88.75 o
  -8   6   5          2.73         96.96        60.86 o
  -7   6   5         34.63         92.57        54.38 o
  -6   6   5         40.50         84.81        56.41 o
  -5   6   5       1842.02       1811.35        73.72 o
  -4   6   5          0.57         10.49        10.08 o
  -3   6   5        279.15        371.51        36.74 o
  -2   6   5        981.26       1047.97        60.21 o
  -1   6   5       1829.19       1945.01        76.75 o
   0   6   5         75.30        185.74        26.07 o
   1   6   5       2429.56       2892.55       103.05 o
   2   6   5       1018.66       1136.11        45.02 o
   3   6   5       3431.43       3397.27        94.21 o
   4   6   5         16.11         18.34        14.88 o
   5   6   5        245.13        275.74        23.31 o
   6   6   5        421.00        339.53        30.67 o
   7   6   5          0.62         -7.68        15.82 o
   8   6   5        778.36        742.85        83.67 o
   9   6   5        100.98         92.47        24.64 o
  10   6   5         14.69         95.46        77.76 o
  11   6   5         50.34         48.13        42.35 o
  12   6   5         63.23         10.30        45.01 o
  -9   7   5        391.38        560.14       173.56 o
  -8   7   5          0.68         37.95        80.30 o
  -7   7   5        359.35        441.42       140.70 o
  -6   7   5       1137.91        987.10       189.99 o
  -5   7   5        691.38        606.75        40.69 o
  -4   7   5          7.53         65.71        19.23 o
  -3   7   5       3947.54       3817.58       199.65 o
  -2   7   5       1021.54       1220.92       107.79 o
   0   7   5       1880.30       2138.04        97.53 o
   2   7   5       2633.70       2446.80        63.90 o
   3   7   5        355.31        384.64        34.98 o
   4   7   5        976.69       1080.33        85.00 o
   5   7   5       5565.54       4986.12       147.66 o
   6   7   5        751.56        763.79        81.69 o
   7   7   5        145.92        139.19        26.07 o
   8   7   5         24.79         11.14        13.56 o
   9   7   5        871.47        901.91       192.25 o
  10   7   5         96.93         72.33        34.98 o
  11   7   5        928.07       1087.07       215.33 o
  -9   8   5        110.46        204.80       106.80 o
  -8   8   5         83.14        195.55       108.07 o
  -7   8   5        163.16        153.20       100.32 o
  -6   8   5          1.20         29.83        48.19 o
  -5   8   5       1473.98       1484.73        61.03 o
  -4   8   5        103.26        192.23        44.11 o
  -3   8   5          0.80          8.63        22.86 o
  -2   8   5         74.77        105.64        63.64 o
  -1   8   5       4250.69       4738.08       204.92 o
   0   8   5         13.51         22.16        18.89 o
   1   8   5       4637.28       5169.80       132.04 o
   2   8   5        738.02        713.48        48.37 o
   3   8   5        132.85        151.69        42.93 o
   4   8   5       1365.52       1283.20        97.92 o
   5   8   5        272.48        166.37        27.84 o
   6   8   5         71.37         19.27        16.32 o
   7   8   5          3.78         22.55        55.37 o
   8   8   5         59.16        -21.87        41.42 o
   9   8   5          2.25        -29.64        83.54 o
  10   8   5        129.37        184.51        56.58 o
  11   8   5         24.29         62.25        60.17 o
  -9   9   5        500.59        480.99       149.03 o
  -8   9   5        592.52        557.01       163.03 o
  -7   9   5        819.96        806.83       195.43 o
  -6   9   5        112.46        133.22        42.71 o
  -5   9   5        890.87       1236.19       112.25 o
  -4   9   5       1069.44       1084.59        94.52 o
  -3   9   5         58.39        250.26        68.73 o
  -2   9   5         93.66        165.23        71.16 o
  -1   9   5      10328.05       9826.88       317.39 o
   0   9   5       3891.73       3596.87       167.40 o
   1   9   5       3794.58       3602.21       126.30 o
   2   9   5        115.48        183.88        19.33 o
   3   9   5        277.03        479.54        93.61 o
   4   9   5       3144.48       2932.18       157.12 o
   5   9   5       6301.54       5888.10       231.97 o
   6   9   5        428.55        404.59        44.89 o
   7   9   5        756.84        953.87       128.72 o
   8   9   5       1413.22       1559.50       210.59 o
   9   9   5       1231.67       1261.56       208.74 o
  10   9   5         54.92          3.41        39.54 o
  11   9   5        182.77        448.60       154.93 o
  -9  10   5         71.85        249.35       130.98 o
  -8  10   5        119.22        -28.46        87.36 o
  -7  10   5         64.03         88.98        87.59 o
  -6  10   5        121.85        178.30       110.05 o
  -5  10   5       2910.72       2966.14       171.55 o
  -4  10   5        283.52        259.89        67.06 o
  -3  10   5          6.61         16.79        29.08 o
  -2  10   5        484.36        470.12       108.53 o
  -1  10   5        761.55        898.47       149.61 o
   0  10   5         99.78        137.78        20.97 o
   1  10   5        917.25        830.41        62.18 o
   2  10   5          9.42         39.32        30.83 o
   3  10   5         15.45         47.38        21.21 o
   4  10   5        340.28        461.56        89.44 o
   5  10   5       1515.14       1356.67       167.08 o
   6  10   5         69.02         32.62        18.11 o
   7  10   5          1.83         -1.89        20.78 o
   8  10   5         55.05        152.96        90.37 o
   9  10   5        309.41        407.06       121.96 o
  10  10   5          9.03         47.09        66.07 o
  11  10   5          1.64        -68.85        68.85 o
  -8  11   5         19.66         13.31        67.11 o
  -7  11   5         14.31         34.93        31.79 o
  -6  11   5          3.33          9.44        25.12 o
  -5  11   5       1873.36       1782.60       135.06 o
  -4  11   5        924.56        925.99       117.52 o
  -3  11   5       2307.84       2563.05       183.47 o
  -2  11   5       3021.63       3013.13       279.78 o
  -1  11   5       4937.07       4594.39       326.41 o
   0  11   5         28.77         43.84        15.29 o
   1  11   5        449.35        401.86        67.43 o
   2  11   5        915.97        827.36        78.64 o
   3  11   5      11766.57      11348.30       416.60 o
   4  11   5        425.11        347.42       105.99 o
   5  11   5        419.81        432.98        96.85 o
   6  11   5        122.98        159.21        66.42 o
   7  11   5        618.79        622.48       140.06 o
   8  11   5        104.47         98.70        64.80 o
   9  11   5        819.62        975.64       180.97 o
  10  11   5        116.83        261.73       106.68 o
  11  11   5        684.00        684.76       172.87 o
  -8  12   5         26.33         45.94        59.01 o
  -7  12   5        464.37        623.05       114.45 o
  -6  12   5        124.43        153.49        55.32 o
  -5  12   5        715.61        741.87        89.10 o
  -4  12   5        415.29        420.32        85.86 o
  -3  12   5          7.53        -19.07        33.69 o
  -2  12   5        217.92         95.81        73.01 o
  -1  12   5       1746.25       1496.90       189.07 o
   0  12   5        111.11        109.19        17.18 o
   1  12   5         54.13         39.57        18.24 o
   2  12   5        423.92        409.89       107.03 o
   3  12   5         58.40        118.00        36.44 o
   4  12   5         44.15         34.30        19.03 o
   5  12   5        520.61        440.84       109.23 o
   6  12   5       1406.29       1398.55       191.15 o
   7  12   5         79.58         98.81        62.48 o
   8  12   5         92.05        146.72        86.43 o
   9  12   5        216.35        434.02       127.28 o
  10  12   5        145.68        346.43       124.39 o
  -7  13   5       1302.12       1115.07       128.77 o
  -6  13   5         34.67         37.31        34.93 o
  -5  13   5        249.20        249.15        56.19 o
  -4  13   5       1846.24       1610.40       164.63 o
  -3  13   5        267.02        312.83        72.89 o
  -2  13   5        201.64        263.93       103.79 o
  -1  13   5       7169.87       6393.10       240.13 o
   0  13   5       7077.08       6572.96       206.65 o
   1  13   5         54.36         13.30        32.34 o
   2  13   5       1426.28       1216.41        83.08 o
   3  13   5       1387.27       1201.39        98.86 o
   4  13   5       1249.79       1299.92       257.51 o
   5  13   5        104.46         69.95        17.21 o
   6  13   5        255.91        457.51       107.61 o
   7  13   5       1338.32       1581.83       218.57 o
   8  13   5        160.78        231.76        94.88 o
   9  13   5          3.75         79.95        50.33 o
  10  13   5          1.07        204.92        98.24 o
  -7  14   5          2.79          6.49        30.22 o
  -6  14   5         33.40          4.91        54.01 o
  -5  14   5         17.84         56.71        33.19 o
  -4  14   5        430.13        411.74        89.27 o
  -3  14   5         37.64        -26.90        43.39 o
  -2  14   5        120.54         81.00        81.92 o
  -1  14   5       1687.05       1649.64       219.15 o
   0  14   5        129.52         97.66        58.20 o
   1  14   5        131.57        110.41        26.04 o
   2  14   5        179.03        156.67        31.81 o
   3  14   5          2.07         38.69        26.24 o
   4  14   5       1214.84       1206.33       219.32 o
   5  14   5         25.40         29.82        19.63 o
   6  14   5        125.64        147.64        69.54 o
   7  14   5         36.36          0.69        35.52 o
   8  14   5        362.95        284.41        91.64 o
   9  14   5        671.26        675.85       158.06 o
  10  14   5         10.52        -28.35        65.03 o
  -6  15   5        106.29        179.39        54.30 o
  -5  15   5        574.13        570.68        88.87 o
  -4  15   5          1.84         19.55        32.89 o
  -3  15   5         10.43         42.04        38.99 o
  -2  15   5         86.78        165.81        87.59 o
  -1  15   5        527.07        735.32       154.01 o
   0  15   5       1188.72       1161.93       177.96 o
   1  15   5       1150.01        999.13       114.38 o
   2  15   5        196.19        173.45        51.56 o
   3  15   5       3977.91       4115.53       209.76 o
   4  15   5       1791.97       1655.00       123.99 o
   5  15   5         35.99         44.89        51.03 o
   6  15   5        291.46        383.34       111.19 o
   7  15   5        846.81        966.85       178.19 o
   8  15   5        616.68        730.23       163.96 o
   9  15   5        397.00        649.35       156.32 o
  -5  16   5        287.39        310.11        66.57 o
  -4  16   5        227.85        378.14       116.00 o
  -3  16   5         13.26        116.85        58.50 o
  -2  16   5        503.12        667.05       162.22 o
  -1  16   5         31.31         33.32        52.30 o
   0  16   5        269.60        209.05        66.59 o
   1  16   5         20.85         41.24        29.55 o
   2  16   5        283.95        245.54        56.93 o
   3  16   5        448.03        421.79        71.21 o
   4  16   5          0.79         -0.35        27.77 o
   5  16   5         50.03        110.38        72.09 o
   6  16   5        714.98       1022.39       174.26 o
   7  16   5         70.06         11.57        42.46 o
   8  16   5         62.11        122.88        69.19 o
   9  16   5        276.63        404.63       139.66 o
  -4  17   5         27.59         14.31        36.75 o
  -3  17   5        697.05        840.60       135.32 o
  -2  17   5         88.66        200.64        97.66 o
  -1  17   5        553.43        499.97       135.38 o
   0  17   5        467.69        438.98        86.05 o
   1  17   5        396.93        316.27        65.48 o
   2  17   5         73.54         12.27        47.44 o
   3  17   5        949.80        920.05       108.16 o
   4  17   5        196.27        224.01        81.00 o
   5  17   5       1616.61       1630.20       221.93 o
   6  17   5          5.33         14.12        56.58 o
   7  17   5          2.05        101.82        63.52 o
   8  17   5          0.95         98.12        72.90 o
  -3  18   5        458.82        565.58       118.24 o
  -2  18   5         13.16         73.94        67.80 o
  -1  18   5        120.37        129.82        83.77 o
   0  18   5          0.37        -27.11        29.00 o
   1  18   5        111.00        127.58        47.91 o
   2  18   5       1211.80       1114.69       127.49 o
   3  18   5          1.37         57.62        49.64 o
   4  18   5         48.83         40.03        64.80 o
   5  18   5         12.85        171.71        89.09 o
   6  18   5         62.49        -53.57        53.57 o
   7  18   5        181.26        158.87        90.25 o
  -2  19   5          4.11        -10.18        42.23 o
  -1  19   5       2249.97       2057.22       267.86 o
   0  19   5        638.65        717.04       120.88 o
   1  19   5        104.74         40.32        53.75 o
   2  19   5         37.10         68.04        60.40 o
   3  19   5        153.00        324.67        99.51 o
   4  19   5         20.68        -16.20        44.89 o
   5  19   5        223.45        269.95       101.48 o
   6  19   5          0.22         84.70        71.04 o
   0  20   5        122.30        108.40        99.74 o
   1  20   5        350.62        389.93       124.15 o
   2  20   5        571.76        583.40       138.04 o
   3  20   5         31.55        127.63        83.31 o
   4  20   5         62.71         23.03        49.52 o
  -4 -14   6        330.22        295.52       126.93 o
  -3 -14   6         11.14        -33.09        58.89 o
  -2 -14   6          6.19        157.36       105.29 o
  -1 -14   6         21.39        101.82        80.65 o
   0 -14   6       1069.95        882.85       183.74 o
   1 -14   6        681.14        670.46        74.53 o
   2 -14   6         19.79         18.74        36.41 o
  -5 -13   6        123.48         61.56        50.33 o
  -4 -13   6         92.60         88.98       100.32 o
  -3 -13   6         56.07         52.76        60.17 o
  -2 -13   6        638.74        578.19       145.68 o
  -1 -13   6       1191.31       1200.23       203.99 o
   0 -13   6        192.65        215.62        60.96 o
   1 -13   6        818.47        891.61        82.30 o
   2 -13   6        115.67        159.58        43.57 o
   3 -13   6        300.93        419.25        90.42 o
   4 -13   6         31.83        143.04        53.86 o
  -6 -12   6          2.93        131.91       104.60 o
  -5 -12   6        145.90        161.64        86.78 o
  -4 -12   6        592.35        838.88       187.45 o
  -3 -12   6        107.08         52.30        92.22 o
  -2 -12   6        783.53        735.31        93.71 o
  -1 -12   6        154.43         71.88        23.23 o
   0 -12   6         31.87         32.86        19.49 o
   1 -12   6          2.81          3.00        18.86 o
   2 -12   6        562.96        542.58        61.76 o
   3 -12   6        667.74        684.15        79.58 o
   4 -12   6        639.73        701.56       118.89 o
   5 -12   6        627.67        717.86       127.57 o
  -7 -11   6         33.52         62.05        97.19 o
  -6 -11   6         11.09        103.67        47.79 o
  -5 -11   6        434.01        612.09       169.97 o
  -4 -11   6        136.54        204.96        50.21 o
  -3 -11   6        275.04        303.38        72.95 o
  -2 -11   6         19.08         34.77       101.24 o
  -1 -11   6        116.52        116.61        31.87 o
   0 -11   6        911.18        899.00        69.14 o
   1 -11   6         51.66         47.06        20.48 o
   2 -11   6         31.31         15.31        23.10 o
   3 -11   6        841.34        770.29        83.78 o
   4 -11   6        367.13        382.73        92.50 o
   5 -11   6        161.32        169.05       113.86 o
   6 -11   6         14.54        137.00       119.41 o
  -8 -10   6        418.84        695.27       123.67 o
  -7 -10   6        188.45        203.73        93.20 o
  -6 -10   6        199.46        211.81        47.00 o
  -5 -10   6          0.76        -12.69        49.81 o
  -4 -10   6        997.24       1111.36       117.14 o
  -3 -10   6        395.43        450.07        72.11 o
  -2 -10   6        364.63        360.81        50.87 o
  -1 -10   6          3.32         38.30        23.30 o
   0 -10   6       2033.82       2169.64       105.45 o
   1 -10   6        287.64        226.57        38.64 o
   2 -10   6       1140.77       1071.98        76.90 o
   3 -10   6        175.03        250.41        39.67 o
   4 -10   6        811.31        846.80        89.62 o
   5 -10   6        113.61        164.65       100.20 o
   6 -10   6        861.46        901.82       217.76 o
   7 -10   6          7.20        -42.93        72.78 o
  -8  -9   6          0.33        -35.72        35.72 o
  -7  -9   6        213.27        347.40        66.84 o
  -6  -9   6         25.44         78.59        29.72 o
  -5  -9   6        599.06        793.34       109.63 o
  -4  -9   6        101.16         98.20        47.35 o
  -3  -9   6         37.13         21.77        45.24 o
  -2  -9   6         94.50         94.50        28.45 o
  -1  -9   6       2034.74       2012.97       113.18 o
   0  -9   6        214.50        189.46        37.70 o
   1  -9   6       2049.18       2146.29       123.45 o
   2  -9   6        969.24        932.34        80.28 o
   3  -9   6        480.32        497.95        56.93 o
   4  -9   6         72.11        116.09        48.80 o
   5  -9   6         88.06        184.09       109.57 o
   6  -9   6        621.51       1086.95       230.03 o
   7  -9   6         37.47         37.95        52.65 o
   8  -9   6          3.69        -24.18        62.60 o
  -9  -8   6          1.47        139.51        50.63 o
  -8  -8   6        173.60        131.28        63.37 o
  -7  -8   6        234.14        333.03        81.26 o
  -6  -8   6       1781.20       2131.61       171.28 o
  -5  -8   6        485.48        560.98        90.08 o
  -4  -8   6         49.43         97.73        44.82 o
  -3  -8   6        407.26        506.51        79.43 o
  -2  -8   6         32.69         57.89        29.12 o
  -1  -8   6         57.44         79.68        27.04 o
   0  -8   6        349.22        433.44        58.72 o
   1  -8   6        269.95        295.24        45.23 o
   2  -8   6       1167.98       1281.34        89.74 o
   3  -8   6       1212.15       1036.65       106.91 o
   4  -8   6          9.95        385.12       105.34 o
   5  -8   6         55.50        206.77        94.76 o
   6  -8   6       1384.84       1334.10       243.33 o
   7  -8   6        330.93        297.48       114.20 o
   8  -8   6        151.98         27.54        68.96 o
  -9  -7   6         35.32        151.29        56.11 o
  -8  -7   6         12.06         62.16        33.69 o
  -7  -7   6        868.47        886.07        97.42 o
  -6  -7   6         66.92         56.87        34.63 o
  -5  -7   6          6.42          2.18        22.43 o
  -4  -7   6        120.14        119.14        38.96 o
  -3  -7   6       1404.49       1552.34       101.31 o
  -2  -7   6       3067.20       2962.27       130.38 o
  -1  -7   6        993.66       1092.57        75.86 o
   0  -7   6        113.05        105.72        26.98 o
   1  -7   6          5.75         87.14        33.71 o
   2  -7   6        442.17        506.22        68.73 o
   3  -7   6        276.28        232.91        50.60 o
   4  -7   6          3.72         27.18        29.99 o
   5  -7   6        687.51        662.31       157.59 o
   6  -7   6        864.71        818.28       183.86 o
   7  -7   6        432.66        620.77       170.09 o
   8  -7   6         22.07         28.93        82.85 o
   9  -7   6          2.19         37.14        57.51 o
  -9  -6   6        145.96        168.13       113.59 o
  -8  -6   6       1507.30       1485.00       113.12 o
  -7  -6   6         87.45         77.89        35.38 o
  -6  -6   6         33.94         94.33        38.05 o
  -5  -6   6       1230.77       1427.28       105.99 o
  -4  -6   6        553.80        474.84        68.18 o
  -3  -6   6       1924.26       1943.99       107.18 o
  -2  -6   6       4394.98       4520.00       157.07 o
  -1  -6   6        160.30        186.78        31.99 o
   0  -6   6       1539.50       1729.77        90.46 o
   1  -6   6        441.80        407.47        47.42 o
   2  -6   6       2323.17       2786.72       151.02 o
   3  -6   6         48.63        148.11        72.72 o
   4  -6   6       2469.88       2582.57       188.14 o
   5  -6   6       2784.31       3103.85       324.67 o
   6  -6   6       4546.24       4672.61       421.17 o
   7  -6   6       1062.13       1214.12       220.65 o
   8  -6   6         50.34        107.72       100.43 o
   9  -6   6         17.75        221.35       126.70 o
  -9  -5   6        172.17        222.25        57.64 o
  -8  -5   6          4.67         20.05        25.11 o
  -7  -5   6        351.38        305.93        69.54 o
  -6  -5   6        502.36        514.33        68.05 o
  -5  -5   6        646.47        674.27        92.57 o
  -4  -5   6          0.39          0.35        16.56 o
  -3  -5   6         72.55         61.69        17.21 o
  -2  -5   6       2263.24       2171.07       101.60 o
  -1  -5   6        535.53        470.15        44.40 o
   0  -5   6       1140.12       1124.16        68.35 o
   1  -5   6        448.96        715.98        72.02 o
   2  -5   6       6991.71       6217.02       417.27 o
   3  -5   6        178.67        161.14        44.43 o
   4  -5   6        604.28        553.71        90.39 o
   5  -5   6        285.84        149.49        71.97 o
   6  -5   6       2299.78       2027.89       259.53 o
   7  -5   6         23.34         -4.17        55.89 o
   8  -5   6          4.78        101.36        79.26 o
   9  -5   6        100.61          5.32        65.03 o
  10  -5   6        232.61        199.36       119.18 o
 -10  -4   6         16.04         73.10        46.89 o
  -9  -4   6        218.67        183.40        46.55 o
  -8  -4   6        305.38        240.92        46.95 o
  -7  -4   6        161.85        115.44        40.43 o
  -6  -4   6        438.93        319.46        80.73 o
  -5  -4   6        476.36        452.41        60.13 o
  -4  -4   6        992.22        958.77        69.51 o
  -3  -4   6        269.18        251.50        27.69 o
  -2  -4   6       1978.22       1946.56        91.04 o
  -1  -4   6        343.62        494.22        71.27 o
   0  -4   6       2802.63       2648.79       119.69 o
   1  -4   6       7850.18       8056.46       284.64 o
   2  -4   6       2060.89       1774.23       167.97 o
   3  -4   6        329.97        429.09        45.63 o
   4  -4   6        606.59        634.95        68.67 o
   5  -4   6        137.74        138.62        34.33 o
   6  -4   6        760.15        745.96        68.50 o
   7  -4   6        191.34        293.66       114.20 o
   8  -4   6        912.72       1062.31       203.30 o
   9  -4   6        139.89        209.89       117.91 o
  10  -4   6        487.89        563.49       164.65 o
 -10  -3   6          1.94         18.05        26.81 o
  -9  -3   6        210.92        252.03        60.87 o
  -8  -3   6       1001.88        951.14        83.77 o
  -7  -3   6        594.86        693.19        68.27 o
  -6  -3   6         39.69         91.73        24.55 o
  -5  -3   6          4.39        -28.17        28.17 o
  -4  -3   6        300.90        280.23        35.39 o
  -3  -3   6        519.02        408.11        40.54 o
  -2  -3   6        585.07        519.17        33.11 o
  -1  -3   6       4205.91       4413.25       147.07 o
   0  -3   6        668.03        564.07        48.77 o
   1  -3   6       6298.82       6151.44       260.23 o
   2  -3   6       3480.62       3386.46       138.97 o
   3  -3   6         27.95         91.59        25.43 o
   4  -3   6        718.19        594.24        64.21 o
   5  -3   6        565.69        614.67        56.73 o
   6  -3   6        655.58        765.92        57.29 o
   7  -3   6        476.90        476.95       135.15 o
   8  -3   6         18.24         -6.60        43.16 o
   9  -3   6         44.63         47.90        60.98 o
  10  -3   6        236.19        181.54       102.29 o
 -10  -2   6        263.84        169.08        56.97 o
  -9  -2   6         79.64        128.05        38.96 o
  -8  -2   6        932.32        905.03        78.93 o
  -7  -2   6        248.09        227.99        38.21 o
  -6  -2   6        978.70        842.64        71.04 o
  -5  -2   6        213.70        188.65        37.30 o
  -4  -2   6       1588.07       1412.89       135.16 o
  -3  -2   6        302.08        365.30        37.92 o
  -2  -2   6       6324.82       6215.46       334.24 o
  -1  -2   6         36.81         91.10        52.20 o
   0  -2   6       5913.27       5870.91       236.23 o
   1  -2   6        441.55        351.80        73.38 o
   2  -2   6      14860.62      14991.28       321.51 o
   3  -2   6          1.72        269.27        51.42 o
   4  -2   6        502.43        587.15        45.95 o
   5  -2   6       2811.50       2683.41       175.69 o
   6  -2   6       2066.71       2031.34       125.88 o
   7  -2   6         78.80        115.77        48.85 o
   8  -2   6        165.34        254.44        98.35 o
   9  -2   6         81.18         60.05        49.64 o
  10  -2   6        580.98        612.21       167.89 o
  11  -2   6        251.51        404.05       147.76 o
 -10  -1   6          7.11        -68.89        98.12 o
  -9  -1   6         41.88         60.02        41.03 o
  -8  -1   6        315.76        301.19        48.05 o
  -7  -1   6        461.57        432.43        53.86 o
  -6  -1   6         68.18         55.57        27.88 o
  -5  -1   6        818.58        822.44        64.17 o
  -4  -1   6          3.30         19.20        15.76 o
  -3  -1   6       1923.23       2079.13       103.50 o
  -2  -1   6       1356.58       1078.65        43.22 o
  -1  -1   6          4.26         37.53        11.64 o
   0  -1   6        504.05        831.09       145.33 o
   1  -1   6       5938.93       6036.86       206.77 o
   2  -1   6        802.05        593.52        45.58 o
   3  -1   6        181.28        236.00        27.66 o
   4  -1   6       1587.14       1760.51        79.08 o
   5  -1   6        522.55        458.55        47.76 o
   6  -1   6        989.84        936.05        66.91 o
   7  -1   6        462.19        417.98        55.27 o
   8  -1   6         18.54         97.62        55.94 o
   9  -1   6        940.88        847.27       117.87 o
  10  -1   6         26.46         22.30        38.13 o
  11  -1   6         86.71        123.46        86.09 o
 -10   0   6         13.17         51.42        40.82 o
  -9   0   6        324.75        386.84        87.24 o
  -8   0   6       2005.36       2121.32       164.82 o
  -7   0   6         21.44         24.23        23.63 o
  -6   0   6         22.05         40.02        25.34 o
  -5   0   6        166.19        275.19        40.35 o
  -4   0   6        254.91        192.62        24.54 o
  -3   0   6       2910.54       2848.02        77.41 o
  -2   0   6        615.22        737.88        31.26 o
  -1   0   6         27.48         37.67        10.11 o
   0   0   6       2432.55       2345.46        98.08 o
   1   0   6        562.27        575.66        33.33 o
   2   0   6       5720.38       6689.00       108.58 o
   3   0   6        246.45        207.86        25.87 o
   4   0   6        317.12        470.21        45.01 o
   5   0   6         12.25          8.31         9.28 o
   6   0   6       6282.16       5913.18       137.87 o
   7   0   6        865.07        766.29        63.28 o
   8   0   6       1191.93       1199.32       127.74 o
   9   0   6          2.20        -32.62        34.04 o
  10   0   6        131.34        174.69        71.39 o
  11   0   6         40.11        -15.90        27.30 o
 -10   1   6         15.57         23.14        56.23 o
  -9   1   6        117.99        116.29        81.81 o
  -8   1   6        179.63        159.15        37.69 o
  -7   1   6        621.65        531.59        75.96 o
  -6   1   6         13.05         26.47        23.33 o
  -5   1   6        106.93         85.30        33.50 o
  -4   1   6       3271.30       3222.08        92.82 o
  -3   1   6       1459.46       1478.14        49.61 o
  -2   1   6        241.96        261.71        19.09 o
  -1   1   6       3196.64       3295.50        69.69 o
   0   1   6        634.30        566.64        41.64 o
   1   1   6         22.27         74.26        11.45 o
   2   1   6       1275.92       1363.25        59.10 o
   3   1   6        776.73        770.78        45.55 o
   4   1   6       2165.16       2118.46        81.64 o
   5   1   6         16.23         10.85        14.35 o
   6   1   6        107.29        161.75        31.72 o
   7   1   6        277.88        254.47        31.02 o
   8   1   6        532.47        597.00        90.91 o
   9   1   6        536.95        510.95        93.43 o
  10   1   6        187.77        173.29        72.14 o
  11   1   6        106.00        120.53        63.60 o
 -10   2   6        104.97        223.69        79.84 o
  -9   2   6          2.47        -16.10        99.68 o
  -8   2   6          6.03         82.66        38.43 o
  -7   2   6          0.83         -9.66        26.47 o
  -6   2   6       2344.49       2453.53       143.84 o
  -5   2   6        212.97        212.98        42.49 o
  -4   2   6       2143.42       2012.58        64.36 o
  -3   2   6       6493.79       6159.40       105.89 o
  -2   2   6        765.16       1085.32        44.59 o
  -1   2   6        561.06        648.75        28.70 o
   0   2   6        222.78        405.93        38.60 o
   1   2   6       1769.68       1983.62        53.38 o
   2   2   6       7145.06       6366.69       104.75 o
   3   2   6       9276.13       8320.26       157.89 o
   4   2   6        451.09        397.94        34.56 o
   5   2   6        300.08        247.44        28.98 o
   6   2   6       3165.40       2748.34       133.10 o
   7   2   6        683.50        683.84        90.02 o
   8   2   6        494.25        573.32       118.19 o
   9   2   6         82.65         80.60        40.14 o
  10   2   6       1092.41       1049.28       133.29 o
  11   2   6        267.65        421.59        93.61 o
 -10   3   6        270.80        449.28       155.63 o
  -9   3   6          8.25         -3.41        42.33 o
  -8   3   6         67.85         85.47        31.43 o
  -7   3   6       1241.69       1362.07       110.30 o
  -6   3   6        328.93        272.92        74.65 o
  -5   3   6         14.22         31.33        18.68 o
  -4   3   6        190.57        127.29        17.95 o
  -3   3   6         44.93         80.73        14.01 o
  -2   3   6       1675.97       1846.38        49.79 o
  -1   3   6         16.86         28.58        11.04 o
   0   3   6       1578.05       1513.62        66.61 o
   1   3   6      24904.07      26026.91       284.12 o
   2   3   6       1211.21       1139.59        36.83 o
   3   3   6        128.49        110.24        18.30 o
   4   3   6       1318.13       1458.24        65.54 o
   5   3   6        112.87        119.23        32.92 o
   6   3   6       1560.96       1296.48        59.55 o
   7   3   6        116.92        142.94        42.79 o
   8   3   6          8.32        -28.04        31.47 o
   9   3   6        505.86        485.92        82.33 o
  10   3   6          0.48         26.96        28.36 o
  11   3   6         10.17        -14.00        39.46 o
 -10   4   6        106.97         82.42       124.15 o
  -9   4   6        168.69        197.06        69.60 o
  -8   4   6        859.90        928.38        95.79 o
  -7   4   6        861.89        914.39        95.30 o
  -6   4   6        451.46        488.66        66.05 o
  -5   4   6       1780.41       1843.24       117.30 o
  -4   4   6       2883.36       2886.88        90.69 o
  -3   4   6       1120.08       1546.02        50.91 o
  -1   4   6        977.02       1153.89        52.00 o
   0   4   6       4414.43       4610.07       108.97 o
   1   4   6        601.51        687.11        41.30 o
   2   4   6      14459.32      13533.36       267.30 o
   3   4   6       2109.20       1913.80        79.39 o
   4   4   6        465.60        344.89        28.35 o
   5   4   6          3.29         16.04        11.64 o
   6   4   6       4263.57       3910.73       398.66 o
   7   4   6        611.34        525.93        58.76 o
   8   4   6       2005.07       1641.79       212.26 o
   9   4   6        436.64        462.88        81.22 o
  10   4   6        176.46        102.01        40.88 o
  11   4   6         36.95        130.98        68.04 o
  12   4   6        525.09        450.45       141.86 o
 -10   5   6          0.22         42.70        77.99 o
  -9   5   6        295.05        345.50       129.36 o
  -8   5   6        159.77        227.65        70.73 o
  -7   5   6        902.48        839.48        89.61 o
  -6   5   6        305.26        329.32        55.16 o
  -5   5   6       2338.85       2268.78        91.83 o
  -4   5   6         28.41         53.16        14.59 o
  -3   5   6         91.27         88.21        16.32 o
  -2   5   6       1264.11       1284.95        45.25 o
  -1   5   6       1113.34       1432.21        60.14 o
   0   5   6       2532.57       2374.49        78.03 o
   1   5   6       6379.60       6729.64       126.02 o
   2   5   6        825.77        717.16        42.56 o
   3   5   6       2820.70       2756.57        76.96 o
   4   5   6         15.55         12.63         9.13 o
   5   5   6        112.07        139.94        21.83 o
   6   5   6        880.26        736.52        48.69 o
   7   5   6         55.51         66.73        27.74 o
   8   5   6        837.80        761.15        61.74 o
   9   5   6        213.16        179.61        33.86 o
  10   5   6         48.26         99.97        50.91 o
  11   5   6         42.79        -61.09        67.46 o
  12   5   6         76.30         47.21        42.93 o
 -10   6   6         72.87        246.34       129.71 o
  -9   6   6         25.37         97.31        81.11 o
  -8   6   6        886.43        737.40       191.73 o
  -7   6   6        527.95        519.06       142.20 o
  -6   6   6        375.36        364.70        50.30 o
  -5   6   6       1953.30       1888.77        98.69 o
  -4   6   6        406.61        465.38        34.15 o
  -3   6   6        325.59        438.08        46.27 o
  -2   6   6       4983.52       5198.37       112.32 o
  -1   6   6       2064.03       2384.50        87.50 o
   0   6   6       5899.72       7358.16       149.43 o
   1   6   6       4586.71       4592.58       103.38 o
   2   6   6       6577.18       6499.21       139.55 o
   3   6   6       5553.28       5216.19       168.65 o
   4   6   6        839.05        691.06        49.66 o
   5   6   6        479.42        378.17        42.67 o
   6   6   6       5242.00       5151.31       141.96 o
   7   6   6       1181.20       1157.58        70.41 o
   8   6   6       1435.38       1418.88        84.93 o
   9   6   6         76.53         55.64        21.15 o
  10   6   6       1120.55       1261.44       218.80 o
  11   6   6        195.22         82.85        75.56 o
  12   6   6         30.08         50.56        45.13 o
  -9   7   6        448.60        448.83       145.68 o
  -8   7   6         83.40         17.36        45.01 o
  -7   7   6          1.21         -9.26        42.12 o
  -6   7   6       1565.84       1879.78       255.13 o
  -5   7   6        191.33        183.04        22.14 o
  -4   7   6          7.93         70.81        29.92 o
  -3   7   6        152.21        225.82        44.52 o
  -2   7   6        863.02       1509.39       138.14 o
  -1   7   6       4909.21       6275.79       151.20 o
   0   7   6         13.13        141.37        24.06 o
   1   7   6      10748.43      12249.68       192.05 o
   2   7   6       1752.04       1837.72        70.46 o
   3   7   6         37.58         89.15        11.99 o
   4   7   6       6412.36       5946.12       162.72 o
   5   7   6         30.11         46.31        22.19 o
   6   7   6        761.46        678.11        75.99 o
   7   7   6         16.91          7.59        14.36 o
   8   7   6        717.20        719.34        60.07 o
   9   7   6         12.35          7.88        23.88 o
  10   7   6         58.06         48.25        57.85 o
  11   7   6         11.83          7.06        51.72 o
  -9   8   6          0.53        117.21       106.22 o
  -8   8   6        875.97        873.13       205.84 o
  -7   8   6         33.97          1.85        61.44 o
  -6   8   6        196.03        132.20        60.21 o
  -5   8   6        182.43        186.51        29.56 o
  -4   8   6       2372.99       2680.76       146.96 o
  -3   8   6       2065.33       2407.99       160.42 o
  -2   8   6       6236.16       6115.33       263.75 o
  -1   8   6        844.52       1097.97        83.81 o
   0   8   6        144.41        387.81        48.20 o
   1   8   6        147.53        174.93        23.79 o
   2   8   6       4123.58       4555.58       126.06 o
   3   8   6       3081.52       2807.90       101.30 o
   4   8   6       4533.89       4592.52       188.09 o
   5   8   6        554.80        481.10        60.66 o
   6   8   6       4805.07       4638.92       321.55 o
   7   8   6         83.90         50.74        18.07 o
   8   8   6          4.21         15.97        37.49 o
   9   8   6         17.69         -2.60        20.36 o
  10   8   6        832.15        993.58       195.43 o
  11   8   6        136.29        140.01        96.62 o
  -9   9   6          6.31         28.12        54.04 o
  -8   9   6         81.60        227.83       126.12 o
  -7   9   6         77.25         93.49        89.56 o
  -6   9   6       2481.85       2457.27       162.21 o
  -5   9   6        525.10        615.32        78.84 o
  -4   9   6        689.73        684.12        75.68 o
  -3   9   6        104.72         99.65        38.76 o
  -2   9   6       7855.45       7670.46       427.89 o
  -1   9   6        781.17        907.14       135.38 o
   0   9   6         93.89        110.65        35.41 o
   1   9   6        570.39        542.01        48.00 o
   2   9   6         12.67         23.96        12.54 o
   3   9   6       7509.90       7378.45       173.31 o
   4   9   6         23.02        107.35       123.00 o
   5   9   6        284.16        208.05        40.50 o
   6   9   6       3912.89       3644.55       175.81 o
   7   9   6          0.78          6.44        59.70 o
   8   9   6        214.88         91.76        61.90 o
   9   9   6        236.89        254.90       103.33 o
  10   9   6          1.16        -70.35        70.35 o
  11   9   6        292.31        454.73       153.31 o
  -8  10   6        678.36        767.37       196.47 o
  -7  10   6        366.99        281.98       124.96 o
  -6  10   6       1112.30       1140.43       113.34 o
  -5  10   6       1597.64       1316.38       114.10 o
  -4  10   6       1089.91       1127.43       100.81 o
  -3  10   6         88.37        445.73        86.87 o
  -2  10   6       2698.25       3242.23       297.02 o
  -1  10   6       1991.46       1883.95       196.24 o
   0  10   6       3276.71       3203.82       166.14 o
   1  10   6       1036.70       1041.44        70.68 o
   2  10   6       2209.93       2377.04       115.32 o
   3  10   6       4305.50       4295.48       257.16 o
   4  10   6       3169.53       3359.44       242.99 o
   5  10   6        821.07        866.75        91.91 o
   6  10   6       2809.20       2887.63       392.13 o
   7  10   6       3083.17       3002.89       275.90 o
   8  10   6       1823.80       2371.19       263.00 o
   9  10   6        213.81        227.60       105.64 o
  10  10   6        534.07        393.17       119.18 o
  11  10   6        252.74        395.95       141.86 o
  -8  11   6         22.05         69.89        87.82 o
  -7  11   6         43.29         17.14        84.06 o
  -6  11   6        100.36        120.32        39.43 o
  -5  11   6         45.27         11.13        35.45 o
  -4  11   6        850.86        758.44        86.27 o
  -3  11   6          1.81         52.25        71.80 o
  -2  11   6         43.63         46.51        64.10 o
  -1  11   6          3.57         48.48        40.15 o
   0  11   6        151.02        229.56        70.35 o
   1  11   6        252.52        252.94        38.80 o
   2  11   6        279.52        260.76        46.03 o
   3  11   6       2748.03       2392.91       313.68 o
   4  11   6          1.15         30.20        41.65 o
   5  11   6          3.63         13.88        33.67 o
   6  11   6          4.32         25.80        37.26 o
   7  11   6         23.42          7.29        41.31 o
   8  11   6       1507.65       1739.43       237.08 o
   9  11   6         21.20         39.46        36.45 o
  10  11   6         21.09         22.91        56.47 o
  11  11   6        121.24        101.01        93.14 o
  -8  12   6          9.04        -22.45        65.14 o
  -7  12   6        177.44        299.63        84.34 o
  -6  12   6       3144.36       3021.40       192.80 o
  -5  12   6          4.99         42.01        33.46 o
  -4  12   6        283.08        301.68       110.62 o
  -3  12   6       1294.01       1196.15       133.07 o
  -2  12   6       4942.07       4854.38       373.97 o
  -1  12   6          8.19        -32.40        35.98 o
   0  12   6          7.14          0.88        11.84 o
   1  12   6       1304.38       1117.12       105.47 o
   2  12   6      10927.19      10719.68       692.57 o
   3  12   6        249.11        190.05        36.86 o
   4  12   6        448.82        371.78        35.64 o
   5  12   6       1921.94       2175.64       216.95 o
   6  12   6       1053.86        967.78       156.09 o
   7  12   6          4.25         53.92        37.49 o
   8  12   6        580.21        896.15       173.33 o
   9  12   6        187.93        192.31        89.56 o
  10  12   6        940.05        892.57       190.80 o
  11  12   6          5.16         22.10        49.75 o
  -7  13   6          4.14         88.24        43.64 o
  -6  13   6        235.85        283.92        63.42 o
  -5  13   6         60.27         50.25        29.11 o
  -4  13   6       1198.62       1361.23       151.26 o
  -3  13   6        503.31        413.47        82.02 o
  -2  13   6        813.37        692.97       148.34 o
  -1  13   6        127.56         22.79        35.87 o
   0  13   6        637.20        532.09        45.25 o
   1  13   6       3081.13       2699.14        97.33 o
   2  13   6          1.22         10.71        20.50 o
   3  13   6         62.65         47.34        24.82 o
   4  13   6        331.48        310.64        42.82 o
   5  13   6        793.54        750.71       133.99 o
   6  13   6        504.62        615.33       130.05 o
   7  13   6        218.47        282.67        88.75 o
   8  13   6         49.75         45.94        36.91 o
   9  13   6        964.44        939.31       177.96 o
  10  13   6        122.57         91.29        67.92 o
  -7  14   6          1.80         40.25        34.91 o
  -6  14   6       1455.33       1387.98       136.58 o
  -5  14   6         91.67         34.48        25.96 o
  -4  14   6          6.84         34.83        36.51 o
  -3  14   6         96.82        148.48        57.35 o
  -2  14   6       7424.84       7344.86       496.62 o
  -1  14   6       3815.69       3332.95       310.91 o
   0  14   6        243.84        148.61        30.00 o
   1  14   6         13.58         17.78        12.57 o
   2  14   6       3699.19       3230.08       183.54 o
   3  14   6        348.62        420.94        62.55 o
   4  14   6          6.43         31.04        19.51 o
   5  14   6        203.01        361.93       102.52 o
   6  14   6       1222.93       1287.24       188.37 o
   7  14   6        266.23        313.22        98.00 o
   8  14   6        396.06        488.63       130.63 o
   9  14   6        287.88        487.47       128.67 o
  10  14   6         23.85         82.85        77.29 o
  -6  15   6         46.02         36.22        67.58 o
  -5  15   6         43.29         58.70        40.39 o
  -4  15   6        124.53        173.82        58.76 o
  -3  15   6        300.12        294.73       145.33 o
  -2  15   6        566.00        462.60       129.59 o
  -1  15   6        319.03        223.66        74.98 o
   0  15   6       2404.16       2411.92       258.26 o
   1  15   6         58.53         77.53        36.70 o
   2  15   6         95.16         54.32        90.95 o
   3  15   6        603.70        580.48        76.15 o
   4  15   6         67.22        105.98        34.65 o
   5  15   6       3495.22       3443.79       304.66 o
   6  15   6         62.30         20.48        50.45 o
   7  15   6         21.02          7.52        46.51 o
   8  15   6        418.15        361.35       119.06 o
   9  15   6         63.69        130.63        81.00 o
  -5  16   6        774.09        777.78       104.15 o
  -4  16   6         32.36         46.11       122.53 o
  -3  16   6        147.81        288.08       116.40 o
  -2  16   6        247.45        202.37        94.53 o
  -1  16   6        186.84        174.95        96.73 o
   0  16   6        110.65        117.31        66.76 o
   1  16   6        163.71        233.86        61.09 o
   2  16   6       1635.71       1505.84       136.80 o
   3  16   6        398.01        340.19        91.00 o
   4  16   6        357.57        359.27       102.40 o
   5  16   6        113.43         75.79        65.49 o
   6  16   6        645.89        742.72       154.12 o
   7  16   6         27.44         41.77        57.85 o
   8  16   6        576.94        608.16       155.63 o
   9  16   6        110.85        344.81       129.94 o
  -4  17   6          2.00          3.77        39.10 o
  -3  17   6         44.17         42.56        49.39 o
  -2  17   6          2.23         30.08        41.54 o
  -1  17   6         11.11        -15.97        51.03 o
   0  17   6         16.51        -15.52        37.37 o
   1  17   6       1968.92       1946.85       170.30 o
   2  17   6          9.26         -6.98        31.61 o
   3  17   6          8.57         70.03        36.04 o
   4  17   6         28.81         61.90        51.14 o
   5  17   6        810.20        900.32       172.17 o
   6  17   6         90.52        162.45        74.86 o
   7  17   6         12.74         66.88        93.49 o
   8  17   6        324.90        359.97       123.92 o
  -3  18   6        114.46        183.11        76.19 o
  -2  18   6        572.76        329.77       123.58 o
  -1  18   6        294.88        305.47       111.54 o
   0  18   6        404.20        352.73        84.08 o
   1  18   6        309.83        212.63       102.63 o
   2  18   6        155.62        177.63        81.86 o
   3  18   6        463.23        501.36       125.54 o
   4  18   6       2246.10       2483.19       276.42 o
   5  18   6        307.31        359.73       116.52 o
   6  18   6        336.47        466.18       131.33 o
   7  18   6          3.45         39.46        60.51 o
  -2  19   6        751.28        449.64       143.48 o
  -1  19   6        155.15        143.02        54.09 o
   0  19   6          0.77         41.03        81.86 o
   1  19   6       1474.35       1657.72       167.03 o
   2  19   6        126.19        109.11        67.34 o
   3  19   6          1.54         17.59        42.58 o
   4  19   6        135.64        119.18        65.03 o
   5  19   6        222.94        241.48        95.11 o
   6  19   6        297.32        253.75       101.13 o
   0  20   6       1411.32       1402.71       167.01 o
   1  20   6         44.22         57.62        59.01 o
   2  20   6        124.88        269.37       101.01 o
   3  20   6        237.04        352.79       104.72 o
   4  20   6        319.03        297.95       105.06 o
  -2 -14   7          2.23        -25.92        45.36 o
  -1 -14   7        523.41        410.53       143.13 o
   0 -14   7        132.62        170.44        86.32 o
   1 -14   7          8.50         17.29        43.11 o
  -4 -13   7        253.51        136.88        91.18 o
  -3 -13   7          5.58        -70.93        70.93 o
  -2 -13   7         39.62        -65.49        65.49 o
  -1 -13   7        807.89        983.28       193.35 o
   0 -13   7        290.41        226.15        58.05 o
   1 -13   7         96.33         61.63        24.15 o
   2 -13   7          6.01         -8.52        19.15 o
   3 -13   7        418.95        482.33       100.69 o
  -5 -12   7         59.01        121.03       101.36 o
  -4 -12   7         19.43        -35.06        49.41 o
  -3 -12   7          1.21         10.18        62.94 o
  -2 -12   7        710.94        663.00       170.44 o
  -1 -12   7         22.30         28.13        31.83 o
   0 -12   7        122.93        144.88        40.71 o
   1 -12   7        144.84        165.46        33.81 o
   2 -12   7        226.81        250.48        45.16 o
   3 -12   7         11.80         31.83        26.74 o
   4 -12   7        107.08         89.79       139.14 o
  -6 -11   7         76.80         61.01        91.00 o
  -5 -11   7        736.61       1096.09       221.12 o
  -4 -11   7         39.70        164.19       107.03 o
  -3 -11   7        245.92        247.96        93.72 o
  -2 -11   7         96.80         78.45        73.94 o
  -1 -11   7        631.23        679.46       100.50 o
   0 -11   7          0.67         31.04        20.51 o
   1 -11   7        318.99        472.20        47.33 o
   2 -11   7         67.12         58.56        23.15 o
   3 -11   7       1197.94       1370.81       115.36 o
   4 -11   7        709.23        686.54        83.22 o
   5 -11   7        772.94        711.60       198.67 o
   6 -11   7         12.35          0.81        49.18 o
  -7 -10   7          6.53         19.99        55.19 o
  -6 -10   7         20.40         96.72        97.31 o
  -5 -10   7        105.68        142.55        83.77 o
  -4 -10   7         11.18        116.52        88.28 o
  -3 -10   7          9.38        121.96        80.07 o
  -2 -10   7         34.43         22.53        21.53 o
  -1 -10   7       1308.22       1450.64       101.66 o
   0 -10   7         13.03         26.49        19.54 o
   1 -10   7         45.92         49.84        16.75 o
   2 -10   7        149.90        126.69        49.33 o
   3 -10   7        272.86        239.31        42.68 o
   4 -10   7          2.72        -15.82        22.10 o
   5 -10   7        269.40        168.35       107.95 o
   6 -10   7         17.27        -33.56        44.08 o
  -8  -9   7        130.33        143.40        59.84 o
  -7  -9   7          8.80          2.65        47.41 o
  -6  -9   7        101.75         29.46        36.46 o
  -5  -9   7       1069.11       1085.13       144.77 o
  -4  -9   7         43.66         45.24        28.98 o
  -3  -9   7         17.90         86.79        35.73 o
  -2  -9   7        143.69        179.22        40.40 o
  -1  -9   7       4495.31       4851.04       182.02 o
   0  -9   7       4214.89       4516.76       172.14 o
   1  -9   7        727.79        617.91        49.10 o
   2  -9   7          1.13         66.36        29.24 o
   3  -9   7       1281.09       1238.99        98.55 o
   4  -9   7         11.02         16.13        33.05 o
   5  -9   7        406.86        617.76       164.19 o
   6  -9   7          4.03        127.86        95.69 o
   7  -9   7        503.33        599.13       194.50 o
  -8  -8   7        292.91        287.50       124.62 o
  -7  -8   7        559.46        627.84        86.82 o
  -6  -8   7        482.59        597.08        78.12 o
  -5  -8   7        313.12        330.58        57.09 o
  -4  -8   7         64.14         73.54        30.15 o
  -3  -8   7        178.81        106.91        28.55 o
  -2  -8   7       1023.37       1026.11        81.77 o
  -1  -8   7         15.66          7.27        18.20 o
   0  -8   7        747.62        845.52        71.18 o
   1  -8   7        946.73        954.95        69.44 o
   2  -8   7        123.88        182.30        35.96 o
   3  -8   7        693.41        804.09       159.10 o
   4  -8   7         18.10         30.29        46.46 o
   5  -8   7         32.06        149.03       112.93 o
   6  -8   7         92.82        226.55       103.56 o
   7  -8   7         24.27        108.53        65.26 o
   8  -8   7          1.98        -12.96        65.03 o
  -8  -7   7        462.30        487.91        92.40 o
  -7  -7   7        204.40        197.38        50.68 o
  -6  -7   7        871.41        860.64       113.89 o
  -5  -7   7        215.68        220.40        49.53 o
  -4  -7   7        133.16        161.31        47.91 o
  -3  -7   7       4109.27       4372.48       171.90 o
  -2  -7   7        337.08        298.45        41.28 o
  -1  -7   7        405.31        517.18        54.57 o
   0  -7   7        220.29        235.97        38.06 o
   1  -7   7       1009.60       1032.13        77.49 o
   2  -7   7          5.66         25.45        13.30 o
   3  -7   7        462.02        744.52       122.01 o
   4  -7   7        998.05        948.71       124.77 o
   5  -7   7       5770.17       5475.85       465.72 o
   6  -7   7         19.37         57.97        75.79 o
   7  -7   7          8.96        145.91        94.30 o
   8  -7   7         73.12         76.02        60.05 o
  -9  -6   7         72.24        127.25        48.31 o
  -8  -6   7          4.40         -9.63        21.71 o
  -7  -6   7        141.20        114.28        36.87 o
  -6  -6   7        467.98        520.06        81.02 o
  -5  -6   7       1023.56       1047.93       131.37 o
  -4  -6   7        270.18        265.31        36.68 o
  -3  -6   7        403.88        415.87        51.41 o
  -2  -6   7         23.01         20.30        19.69 o
  -1  -6   7       2080.37       1959.60        96.40 o
   0  -6   7         14.24         -3.32        11.67 o
   1  -6   7          7.55         52.79        27.22 o
   2  -6   7        848.27        933.12       114.50 o
   3  -6   7       2125.14       2264.87       149.34 o
   4  -6   7         48.25         19.79        34.83 o
   5  -6   7         19.78         94.19        69.19 o
   6  -6   7        737.46        523.69       141.86 o
   7  -6   7        266.80        425.46       142.55 o
   8  -6   7         51.39        -90.25        90.25 o
   9  -6   7          2.96         27.08        46.98 o
  -9  -5   7        643.88        725.22       109.63 o
  -8  -5   7          1.02         31.23        38.43 o
  -7  -5   7        126.54        156.82        35.01 o
  -6  -5   7         25.56         29.93        29.14 o
  -5  -5   7        246.74        270.13        51.21 o
  -4  -5   7        393.22        384.19        41.31 o
  -3  -5   7        347.56        300.53        32.86 o
  -2  -5   7        304.33        376.96        43.44 o
  -1  -5   7       3010.34       2853.25       110.80 o
   0  -5   7         42.87         76.84        21.68 o
   1  -5   7       5670.74       5405.37       452.23 o
   2  -5   7          0.64        126.04        53.58 o
   3  -5   7        920.53       1114.03       159.33 o
   4  -5   7       3556.93       3335.56       174.42 o
   5  -5   7       4928.68       5044.51       278.27 o
   6  -5   7         50.02        146.14        92.45 o
   7  -5   7        250.39        307.55       105.87 o
   8  -5   7          1.85        146.37        89.56 o
   9  -5   7       2004.44       2117.33       317.62 o
  -9  -4   7         14.98         20.55        31.77 o
  -8  -4   7          1.92         -3.19        21.03 o
  -7  -4   7        164.56         72.96        26.88 o
  -6  -4   7         31.34         21.34        17.99 o
  -5  -4   7          0.92         12.15        29.34 o
  -4  -4   7        758.89        686.69        54.71 o
  -3  -4   7        182.28        163.94        23.55 o
  -2  -4   7        329.59        266.63        35.29 o
  -1  -4   7        249.90        290.16        33.29 o
   0  -4   7       1081.42        972.27        76.99 o
   1  -4   7        410.71        437.39        41.04 o
   2  -4   7        614.13        538.95        56.17 o
   3  -4   7         10.61         31.25        20.37 o
   4  -4   7       1098.15       1207.28        99.91 o
   5  -4   7        560.65        585.11        61.46 o
   6  -4   7         27.17         51.95        61.09 o
   7  -4   7         22.00         46.63        65.26 o
   8  -4   7          0.49         72.20        72.20 o
   9  -4   7        419.54        432.86       136.07 o
  10  -4   7         72.43         57.85        40.84 o
  -9  -3   7        182.03        243.73        55.86 o
  -8  -3   7         57.39         97.94        34.42 o
  -7  -3   7        364.45        288.78        47.08 o
  -6  -3   7         24.23         42.22        22.05 o
  -5  -3   7        892.54        886.50        80.14 o
  -4  -3   7         48.34         52.25        18.44 o
  -3  -3   7       1057.65        949.78        76.74 o
  -2  -3   7         65.31        105.46        27.52 o
  -1  -3   7       1109.76       1081.59        97.82 o
   0  -3   7       7863.11       7047.56       325.35 o
   1  -3   7       9476.76       8745.51       465.21 o
   2  -3   7        335.61        355.80        70.23 o
   3  -3   7       3109.94       2867.67       120.35 o
   4  -3   7        139.00        121.47        43.85 o
   5  -3   7         36.78         45.32        26.38 o
   6  -3   7         42.66         36.55        17.82 o
   7  -3   7        229.26        339.02       115.13 o
   8  -3   7        131.19        248.08       102.75 o
   9  -3   7       1059.04        993.12       208.50 o
  10  -3   7        175.82        130.63        73.01 o
 -10  -2   7         30.85         24.25        34.78 o
  -9  -2   7        587.24        569.72       102.21 o
  -8  -2   7         11.31         49.56        25.82 o
  -7  -2   7        210.80        188.56        41.15 o
  -6  -2   7        129.17         80.76        50.09 o
  -5  -2   7       1748.40       1625.63        95.11 o
  -4  -2   7         16.75         66.71        25.69 o
  -3  -2   7        550.30        579.13        60.72 o
  -2  -2   7       3069.45       2628.86       125.60 o
  -1  -2   7        547.05        532.39        63.18 o
   0  -2   7          0.66         24.88        27.89 o
   1  -2   7        118.05        116.79        22.41 o
   2  -2   7        307.73        206.69        35.18 o
   3  -2   7       1700.91       1650.45        88.28 o
   4  -2   7        180.27        222.75        37.47 o
   5  -2   7        330.81        324.88        47.05 o
   6  -2   7       4563.51       4004.18       135.76 o
   7  -2   7        773.01        616.03       138.73 o
   8  -2   7          0.83        144.17        88.98 o
   9  -2   7         90.80        188.37        88.86 o
  10  -2   7        169.40        502.86       161.76 o
 -10  -1   7         37.67         76.05        39.20 o
  -9  -1   7        440.22        416.68       181.31 o
  -8  -1   7        424.75        357.05        61.34 o
  -7  -1   7        961.56       1009.55        80.54 o
  -6  -1   7        216.67        219.84        35.62 o
  -5  -1   7        166.91        102.33        31.40 o
  -4  -1   7        291.03        253.03        30.18 o
  -3  -1   7       5770.94       5943.34       313.49 o
  -2  -1   7        279.52        225.68        31.21 o
  -1  -1   7        960.19        851.59        67.59 o
   0  -1   7       1166.67       1123.77        73.93 o
   1  -1   7      11590.48      11603.96       259.43 o
   2  -1   7        682.62        689.94        56.75 o
   3  -1   7       1518.82       1578.51        78.10 o
   4  -1   7        180.75        158.02        23.18 o
   5  -1   7       6164.50       5706.56       201.93 o
   6  -1   7          2.35         11.35         6.82 o
   7  -1   7         91.61        148.35        35.84 o
   8  -1   7         13.52         -6.21        36.79 o
   9  -1   7       1637.66       1796.29       171.98 o
  10  -1   7         81.95         45.65        42.52 o
  11  -1   7        206.03        346.31       131.67 o
 -10   0   7          2.52        -16.78        53.11 o
  -9   0   7        211.48        187.59        60.69 o
  -8   0   7         76.22         92.87        41.18 o
  -7   0   7         97.52         32.48        40.62 o
  -6   0   7        222.77        233.55        42.39 o
  -5   0   7          9.82         27.63        25.49 o
  -4   0   7       1271.48       1353.87        64.88 o
  -3   0   7        134.86        179.81        25.47 o
  -2   0   7        690.40        679.45        36.58 o
  -1   0   7       2673.76       2936.03       106.27 o
   0   0   7      17344.62      18230.96       423.18 o
   1   0   7        421.54        514.74        60.17 o
   2   0   7       1809.34       2069.51        53.95 o
   4   0   7       2964.66       3169.16        95.02 o
   5   0   7       4716.89       4198.09       223.18 o
   6   0   7        896.25        982.66        51.15 o
   7   0   7          0.62         14.23        19.53 o
   8   0   7       3487.24       3583.07       222.61 o
   9   0   7         51.99        107.60        45.96 o
  10   0   7          0.27        -16.63        86.38 o
  11   0   7         19.72         66.13       107.49 o
 -10   1   7          0.58        -40.73        57.62 o
  -9   1   7        242.43        330.00       122.30 o
  -8   1   7        917.80        830.15       112.87 o
  -7   1   7        122.74        130.49        35.66 o
  -6   1   7        623.33        640.57        72.42 o
  -5   1   7        334.33        410.38        57.01 o
  -4   1   7          0.75         -8.18        10.88 o
  -3   1   7        274.07        331.69        30.58 o
  -2   1   7        115.53        157.03        16.78 o
  -1   1   7        292.28        237.27        30.64 o
   0   1   7        908.66        878.40        55.31 o
   1   1   7        693.80        792.30        84.17 o
   2   1   7        183.41        246.54        27.13 o
   3   1   7        758.59        843.95        54.49 o
   4   1   7          6.02         47.27        22.67 o
   5   1   7       4858.80       4637.50       138.81 o
   6   1   7        257.93        186.88        41.89 o
   7   1   7       2923.94       2883.91       189.21 o
   8   1   7       2019.14       1939.77       162.82 o
   9   1   7         97.21        162.33        63.12 o
  10   1   7        308.72        276.11        72.02 o
  11   1   7        550.84        531.32       106.16 o
 -10   2   7        551.66        546.02       167.66 o
  -9   2   7          1.74         28.35        44.32 o
  -8   2   7        162.45        171.51        56.33 o
  -7   2   7          0.65         13.58        22.39 o
  -6   2   7       1679.27       1666.38       148.49 o
  -5   2   7       1525.66       1541.90       133.25 o
  -4   2   7       1300.55       1205.40        72.17 o
  -3   2   7         67.40        237.90        31.14 o
  -2   2   7       2578.81       2341.59        68.10 o
  -1   2   7         52.19        107.36        14.87 o
   0   2   7          5.54        118.26        21.34 o
   1   2   7       3550.64       3325.30        87.02 o
   2   2   7         60.38         41.26        10.74 o
   3   2   7         64.76        102.12        15.31 o
   4   2   7          4.83          2.15        24.28 o
   5   2   7          6.84         50.53        28.74 o
   6   2   7       1522.02       1423.06        81.15 o
   7   2   7         98.15         83.08        18.76 o
   8   2   7        118.59        113.97        48.19 o
   9   2   7        906.04        846.43       111.96 o
  10   2   7         16.65        -18.61        35.98 o
  11   2   7        208.01        261.15       123.34 o
 -10   3   7         55.68         15.74        50.33 o
  -9   3   7        238.04        330.37        88.11 o
  -8   3   7          0.62        -30.84        32.12 o
  -7   3   7        393.23        520.07        73.72 o
  -6   3   7         10.38          1.00        26.97 o
  -5   3   7       2130.45       2248.21       137.07 o
  -4   3   7       1107.58       1147.54        76.95 o
  -3   3   7       3319.41       2826.79        87.21 o
  -2   3   7        967.13        923.99        37.89 o
  -1   3   7       3731.03       4473.77        87.04 o
   0   3   7        109.66         98.69        22.36 o
   1   3   7      22728.36      22240.89       262.61 o
   2   3   7      12918.14      12740.06       173.36 o
   3   3   7       3047.76       3051.46        92.46 o
   4   3   7       2822.86       2739.57        94.45 o
   5   3   7      10937.21      10287.71       289.32 o
   6   3   7         87.29        101.56        29.10 o
   7   3   7       1289.84        995.51       212.95 o
   8   3   7         73.24         68.52        38.17 o
   9   3   7        571.23        631.19        95.19 o
  10   3   7        803.10        746.19       112.16 o
  11   3   7         82.84         51.72        43.85 o
 -10   4   7         15.54        -42.15        42.15 o
  -9   4   7         92.18         53.68       116.23 o
  -8   4   7          9.63         83.44        37.81 o
  -7   4   7          6.12         21.77        27.80 o
  -6   4   7        992.65       1192.80       106.60 o
  -5   4   7        119.10        133.00        42.00 o
  -4   4   7         19.75         70.89        19.25 o
  -3   4   7       6167.37       7019.87       122.83 o
  -2   4   7         60.78        214.15        36.10 o
  -1   4   7         13.50         64.49        19.66 o
   0   4   7       2753.07       2904.09        91.11 o
   1   4   7       6010.08       6448.66       122.72 o
   2   4   7       4860.12       4810.30        98.83 o
   3   4   7        107.71        123.12        18.13 o
   4   4   7       3846.31       3987.20       101.05 o
   5   4   7       3888.81       3745.83       112.16 o
   6   4   7        302.08        277.97        32.38 o
   7   4   7        168.59        107.29        33.59 o
   8   4   7       1000.40       1045.73       110.65 o
   9   4   7         98.90         54.24        34.46 o
  10   4   7        138.52        127.78        58.26 o
  11   4   7         40.70         34.83        52.88 o
  -9   5   7        594.41        664.18       125.20 o
  -8   5   7        861.17        911.96       101.06 o
  -7   5   7       1098.33       1184.51       110.83 o
  -6   5   7       1051.13       1159.65       117.78 o
  -5   5   7        274.72        312.26        36.73 o
  -4   5   7        767.55        696.65        45.77 o
  -3   5   7        359.69        526.59        42.49 o
  -2   5   7       1541.03       1511.39        60.21 o
  -1   5   7       6454.37       6855.76       141.15 o
   0   5   7         40.29        152.67        26.29 o
   1   5   7      20942.88      20757.54       265.31 o
   2   5   7        505.69        645.38        40.69 o
   3   5   7       3429.24       3067.77        95.13 o
   4   5   7        833.52        945.49        51.83 o
   5   5   7       1093.67       1180.76        53.17 o
   6   5   7       2780.35       2779.06       143.64 o
   7   5   7       1777.98       1560.50       246.28 o
   8   5   7        688.48        511.65        75.58 o
   9   5   7       1801.00       1891.18       155.51 o
  10   5   7         23.05        -45.36        63.75 o
  11   5   7        309.47        192.88       106.68 o
  -9   6   7        204.62        231.07       113.16 o
  -8   6   7        486.78        603.99       172.40 o
  -7   6   7         60.08         81.62        29.00 o
  -6   6   7       1108.85       1301.14       112.10 o
  -5   6   7          0.55         46.77        13.83 o
  -4   6   7        512.70        512.42        40.38 o
  -3   6   7        394.75        416.94        40.81 o
  -2   6   7      10041.55      10453.62       185.86 o
  -1   6   7       1454.94       2176.32        88.60 o
   0   6   7       2491.56       2472.17        85.59 o
   2   6   7        103.55        110.12        16.41 o
   3   6   7        782.47        902.82        52.91 o
   4   6   7       2739.33       2799.11        86.45 o
   5   6   7        108.82         78.06        14.26 o
   6   6   7          2.71         21.23        12.23 o
   7   6   7         56.34         22.24        26.32 o
   8   6   7       1026.17        879.01       101.91 o
   9   6   7        345.08        391.47        77.00 o
  10   6   7         86.19        101.94        69.19 o
  11   6   7          0.56         44.66        52.18 o
  -9   7   7         62.36         86.66        70.81 o
  -8   7   7         63.59         12.50        70.47 o
  -7   7   7       1280.41       1395.89       246.69 o
  -6   7   7        665.83        736.05       106.48 o
  -5   7   7       1946.78       1779.45        99.34 o
  -4   7   7        417.05        449.31        41.89 o
  -3   7   7       4122.72       4638.19       156.89 o
  -2   7   7       1012.91       1089.67        64.94 o
  -1   7   7        667.32        747.22        65.43 o
   0   7   7       2220.99       2530.80        90.74 o
   1   7   7      17697.11      19536.87       243.56 o
   2   7   7       9059.80       9460.17       234.78 o
   3   7   7       6744.33       6358.71       267.13 o
   4   7   7         70.17         75.21        12.38 o
   5   7   7       4265.01       4151.47       264.82 o
   6   7   7       1525.45       1433.17        66.55 o
   7   7   7        166.72        131.22        20.28 o
   8   7   7        108.69         96.10        29.03 o
   9   7   7       1308.36       1235.65       247.99 o
  10   7   7        272.21        260.92        79.72 o
  11   7   7        661.63        920.91       195.08 o
  -9   8   7         32.37        169.51       101.59 o
  -8   8   7        152.41        231.41        95.23 o
  -7   8   7         37.86        195.31        93.72 o
  -6   8   7        550.78        591.37       100.13 o
  -5   8   7        383.25        399.85        63.70 o
  -4   8   7        883.86        910.02        74.68 o
  -3   8   7        464.24        438.83        60.77 o
  -2   8   7       3871.62       3954.44       209.16 o
  -1   8   7       6027.57       6699.73       212.22 o
   1   8   7        186.83        127.10        24.09 o
   2   8   7          0.68         13.90        16.22 o
   3   8   7       3465.11       3310.14       153.93 o
   4   8   7         61.03         58.93        20.38 o
   5   8   7        738.98        668.58        95.05 o
   6   8   7         73.97         68.50        29.00 o
   7   8   7       1841.04       1862.65       110.62 o
   8   8   7        685.63       1077.12       172.87 o
   9   8   7         13.28         40.71        40.27 o
  10   8   7        100.67        161.87        96.15 o
  11   8   7        518.74        590.11       165.46 o
  -9   9   7        517.87        776.97       209.55 o
  -8   9   7         29.78        180.50       103.56 o
  -7   9   7        122.37        316.34       132.83 o
  -6   9   7          7.16         59.59        47.98 o
  -5   9   7         77.26         42.64        35.85 o
  -4   9   7         20.69         62.15        36.16 o
  -3   9   7       7150.06       7050.69       293.24 o
  -2   9   7          2.07        195.07        65.70 o
  -1   9   7       1827.96       2392.22       168.43 o
   0   9   7         60.62         64.02        33.45 o
   1   9   7       5065.96       5532.03       224.14 o
   2   9   7       2103.11       2121.37        85.67 o
   3   9   7       6737.18       6240.17       251.46 o
   4   9   7         37.97         50.70        19.87 o
   5   9   7      14649.85      14917.41       392.29 o
   6   9   7        199.27        192.30        55.89 o
   7   9   7        414.91        490.57       185.59 o
   8   9   7          4.67        144.75        73.47 o
   9   9   7        556.90        478.80       133.06 o
  10   9   7         72.46        118.83        74.75 o
  11   9   7        412.65        561.18       162.11 o
  -8  10   7        152.58        174.49        71.85 o
  -7  10   7        378.85        340.99       121.61 o
  -6  10   7        179.78        165.35        48.32 o
  -5  10   7          9.43        204.72        60.09 o
  -4  10   7          1.75         27.00        21.42 o
  -3  10   7        984.18       1100.04       118.89 o
  -2  10   7         47.51         96.04        64.80 o
  -1  10   7         98.09         74.75        42.12 o
   0  10   7        338.34        334.65        56.89 o
   1  10   7       2539.11       2511.88       112.16 o
   2  10   7       3857.30       3809.58       123.58 o
   3  10   7       1082.19       1060.63        70.64 o
   4  10   7        756.97        729.30       107.72 o
   5  10   7       3970.42       3961.38       194.90 o
   6  10   7        643.40        759.61        84.34 o
   7  10   7         72.47        107.55       133.06 o
   8  10   7       3190.40       3398.32       315.65 o
   9  10   7         51.79         59.47        66.18 o
  10  10   7         31.03         44.32        53.69 o
  11  10   7         39.47         33.21        73.24 o
  -8  11   7        177.00         61.32        54.85 o
  -7  11   7       1498.07       1406.24       171.40 o
  -6  11   7        957.67        796.38        96.72 o
  -5  11   7        782.77        770.70        92.30 o
  -4  11   7        222.19        231.39        49.00 o
  -3  11   7       2251.34       2837.45       200.81 o
  -2  11   7        663.74        972.98       169.74 o
  -1  11   7       2425.22       2730.46       252.59 o
   0  11   7        947.20        846.17       130.63 o
   1  11   7       1571.68       1496.14        89.94 o
   2  11   7       1592.15       1512.38        80.23 o
   3  11   7        911.40        849.18        48.71 o
   4  11   7        800.66        896.85       137.81 o
   5  11   7       1802.90       1807.46       199.13 o
   6  11   7       2603.02       2848.25       264.85 o
   7  11   7       3584.17       3602.20       312.87 o
   8  11   7          1.30        -26.73        35.06 o
   9  11   7         89.05        192.19        91.87 o
  10  11   7         59.61        186.87        95.57 o
  11  11   7         23.66        -46.51        55.89 o
  -8  12   7        186.39        217.65       109.46 o
  -7  12   7         53.44         45.70        72.37 o
  -6  12   7          1.06         86.89        47.67 o
  -5  12   7        160.91        204.13        49.60 o
  -4  12   7        378.87        540.88        81.22 o
  -3  12   7         47.29         80.73        53.58 o
  -2  12   7        296.25        480.88       123.81 o
  -1  12   7         36.61         74.75        53.92 o
   0  12   7        181.72        235.70        78.10 o
   1  12   7       1013.12        991.69        77.30 o
   2  12   7        538.05        580.49        66.52 o
   3  12   7        490.64        460.29        54.52 o
   4  12   7        764.54        660.46       118.83 o
   5  12   7       1149.74       1060.34       163.96 o
   6  12   7         46.36        141.97        71.51 o
   7  12   7        267.42        355.11        95.34 o
   8  12   7        132.05        169.28        74.52 o
   9  12   7        298.16        273.65       110.15 o
  10  12   7         36.18         79.14        78.91 o
  11  12   7        187.40        284.52       117.44 o
  -7  13   7       1361.12       1379.25       143.12 o
  -6  13   7         60.61         59.60        44.68 o
  -5  13   7         22.30         21.56        32.12 o
  -4  13   7        714.49        702.68       108.97 o
  -3  13   7       3093.48       3152.62       224.07 o
  -2  13   7        433.83        371.42       115.36 o
  -1  13   7        213.41        181.66        79.61 o
   0  13   7         58.28         40.63        47.67 o
   1  13   7       3514.90       3613.51       195.34 o
   2  13   7        400.11        372.84        56.58 o
   3  13   7       2139.46       2120.90       126.22 o
   4  13   7       6385.76       5713.53       582.64 o
   5  13   7       2934.48       2821.87       258.03 o
   6  13   7        402.88        343.53        98.35 o
   7  13   7        428.24        696.33       148.22 o
   8  13   7        103.99        136.07        71.16 o
   9  13   7        316.19        585.83       146.14 o
  10  13   7        155.29        269.83       102.75 o
  -6  14   7        100.13        217.23        62.36 o
  -5  14   7         64.70        103.90        43.62 o
  -4  14   7       1569.04       1308.34       155.48 o
  -3  14   7        131.80        166.49        60.67 o
  -2  14   7        310.39        298.64       104.25 o
  -1  14   7        472.77        471.39       122.77 o
   0  14   7       5022.66       5027.25       360.89 o
   1  14   7       1623.47       1594.94       202.57 o
   2  14   7        296.48        390.98        65.70 o
   3  14   7        211.82        123.97        56.87 o
   4  14   7       6364.84       5633.78       300.20 o
   5  14   7       2411.61       2194.73       235.58 o
   6  14   7        699.52        590.22       132.95 o
   7  14   7        148.12        277.23       101.01 o
   8  14   7        584.11        798.15       163.49 o
   9  14   7        875.04        926.35       187.45 o
  10  14   7         13.28        -14.93        56.47 o
  -6  15   7          1.35         64.45        34.21 o
  -5  15   7          4.21         21.99        32.57 o
  -4  15   7         86.73          0.84        32.17 o
  -3  15   7        908.89        922.01       131.49 o
  -2  15   7         52.89         15.50        42.35 o
  -1  15   7       1094.39        849.87       164.77 o
   0  15   7       1202.35       1409.55       195.08 o
   1  15   7       2114.46       2220.07       166.08 o
   2  15   7        219.56        172.73        49.49 o
   3  15   7       1382.43       1226.24       217.36 o
   4  15   7        580.39        551.45        64.23 o
   5  15   7         63.32        169.40        74.40 o
   6  15   7         94.43        224.70        92.10 o
   7  15   7       1746.51       2038.88       253.40 o
   8  15   7          9.92         37.37        51.26 o
   9  15   7          8.48         88.17        71.85 o
  -5  16   7         54.59         14.44        35.27 o
  -4  16   7        653.37        573.09       109.36 o
  -3  16   7        169.50         53.42        47.32 o
  -2  16   7         44.72         31.24        35.75 o
  -1  16   7        533.70        461.67       125.66 o
   0  16   7          2.46         27.88        26.47 o
   1  16   7        174.92        141.58        52.32 o
   2  16   7        244.06        226.05        56.25 o
   3  16   7         31.72         48.92        28.23 o
   4  16   7        791.18        876.48       158.40 o
   5  16   7         86.06         29.74        61.79 o
   6  16   7         42.43         20.60        38.18 o
   7  16   7        318.40        398.73       123.46 o
   8  16   7          2.63        175.41        86.55 o
   9  16   7          2.62        249.35       102.52 o
  -4  17   7         64.17         50.02        55.02 o
  -3  17   7        916.93       1110.25       150.92 o
  -2  17   7          7.88         46.86        58.55 o
  -1  17   7         62.55         31.70        63.75 o
   0  17   7         15.53         75.68        47.87 o
   1  17   7       1261.40       1340.99       139.17 o
   2  17   7        230.73        221.69        59.03 o
   3  17   7        619.92        683.10       114.61 o
   4  17   7         65.07        129.48        56.58 o
   5  17   7        757.16        885.28       163.73 o
   6  17   7        156.60        237.55        91.41 o
   7  17   7        263.10        228.29        91.41 o
   8  17   7          9.75         -6.48        47.21 o
  -3  18   7        604.34        698.33       127.01 o
  -2  18   7         70.50         33.09        51.37 o
  -1  18   7         71.52        -28.46        43.97 o
   0  18   7       2792.67       2954.88       242.29 o
   1  18   7        158.16        169.67        53.92 o
   2  18   7         15.66         -1.21        40.21 o
   3  18   7        637.45        777.44       158.06 o
   4  18   7         85.05         46.51        53.34 o
   5  18   7          0.37          3.47        40.27 o
   6  18   7         63.23        108.07        80.30 o
   7  18   7         79.21         20.25        42.12 o
  -2  19   7        408.76        396.64       138.62 o
  -1  19   7        846.46        705.40       116.48 o
   0  19   7        176.60        188.15        68.35 o
   1  19   7         46.97         42.54        56.81 o
   2  19   7          8.89        -15.74        32.17 o
   3  19   7        708.48       1027.48       181.66 o
   4  19   7         19.80         40.03        52.65 o
   5  19   7        944.25        996.93       188.49 o
   6  19   7        212.59        165.69        94.88 o
   0  20   7         86.98        133.89        54.96 o
   1  20   7         13.52        -35.75        47.90 o
   2  20   7          0.66        -15.85        41.54 o
   3  20   7         60.81        -34.48        43.85 o
   4  20   7        244.73        240.90        99.74 o
   5  20   7        127.29        234.31       112.93 o
  -2 -13   8        450.67        620.31       160.60 o
  -1 -13   8         13.56         54.61        41.54 o
   0 -13   8         18.13        -36.12        36.12 o
   1 -13   8         24.14        -31.24        31.59 o
  -4 -12   8          1.84          2.66        86.32 o
  -3 -12   8          3.66        109.11        81.81 o
  -2 -12   8       1005.01       1237.72       239.05 o
  -1 -12   8        135.44        122.90        49.75 o
   0 -12   8          8.80        -43.62        43.62 o
   1 -12   8         19.69         11.76        82.09 o
   2 -12   8       1734.28       1724.94       160.34 o
   3 -12   8        129.80        116.19        62.42 o
  -5 -11   8        176.13        256.79        85.15 o
  -4 -11   8         45.65        -60.28        73.36 o
  -3 -11   8        164.86        248.65       116.40 o
  -2 -11   8         86.15         56.72        37.54 o
  -1 -11   8          0.77         12.67        57.16 o
   0 -11   8          6.06         31.54        38.47 o
   1 -11   8        632.90        736.25        77.88 o
   2 -11   8          3.69        -19.21        19.21 o
   3 -11   8        190.56        175.23        39.99 o
   4 -11   8        188.16        172.01        58.84 o
   5 -11   8        487.57        359.50       140.24 o
  -6 -10   8        268.35        351.26        94.71 o
  -5 -10   8        159.27        358.64        97.27 o
  -4 -10   8        339.02        447.21       145.21 o
  -3 -10   8         37.28        -22.56        47.21 o
  -2 -10   8        854.16       1010.97       129.06 o
  -1 -10   8        397.18        372.88        79.81 o
   0 -10   8        323.25        479.82        69.83 o
   1 -10   8         63.91         84.49        32.13 o
   2 -10   8        359.01        501.40        64.60 o
   3 -10   8         15.37         64.58        30.96 o
   4 -10   8        760.19       1008.38       126.90 o
   5 -10   8        186.73        223.86        65.97 o
   6 -10   8        222.67         88.75        85.62 o
  -7  -9   8         24.78        132.14        62.55 o
  -6  -9   8        326.17        513.02       112.63 o
  -5  -9   8         45.57        164.41        63.64 o
  -4  -9   8        126.86        174.49       101.71 o
  -3  -9   8         25.36         94.30        83.89 o
  -2  -9   8       1833.10       2012.30       176.87 o
  -1  -9   8         14.98         -4.34        52.30 o
   0  -9   8          3.42        -13.17        16.84 o
   1  -9   8        205.42        294.84        38.53 o
   2  -9   8        232.37        222.93        43.07 o
   3  -9   8        105.65        121.62        30.42 o
   4  -9   8          1.31         26.31        45.44 o
   5  -9   8         18.71         34.13        48.13 o
   6  -9   8        325.90        429.39       156.67 o
   7  -9   8        114.62        284.18       136.07 o
  -7  -8   8         10.23        -55.32        55.32 o
  -6  -8   8        217.64        297.33        85.09 o
  -5  -8   8         41.14        140.66        73.50 o
  -4  -8   8        365.86        458.97       161.53 o
  -3  -8   8        452.27        553.73        65.69 o
  -2  -8   8       1824.86       2164.01       119.72 o
  -1  -8   8       4647.42       4552.99       169.06 o
   0  -8   8       1872.69       1945.53       107.08 o
   1  -8   8        894.48        996.52        66.39 o
   2  -8   8       1453.20       1479.57       102.19 o
   3  -8   8       1135.07       1153.31        95.50 o
   4  -8   8        539.42        617.95       110.11 o
   5  -8   8         78.23         15.74        43.39 o
   6  -8   8       1228.05       1362.68       254.67 o
   7  -8   8       1011.37       1188.08       256.87 o
  -8  -7   8        164.75        171.68        55.39 o
  -7  -7   8        133.27        167.40        75.09 o
  -6  -7   8       2261.34       2151.09       254.13 o
  -5  -7   8         35.25         28.38        39.81 o
  -4  -7   8         88.81        118.88        35.84 o
  -3  -7   8        133.85        143.71        33.42 o
  -2  -7   8        366.05        418.03        51.21 o
  -1  -7   8         11.76         -4.90        17.48 o
   0  -7   8        157.27        147.66        28.75 o
   1  -7   8        391.95        300.46        47.67 o
   2  -7   8       1224.03       1281.64        91.67 o
   3  -7   8         78.16         56.89        34.15 o
   4  -7   8         68.97        172.75        74.52 o
   5  -7   8          2.02         -5.22        44.40 o
   6  -7   8         31.84        209.20       112.00 o
   7  -7   8        301.50        368.41       142.20 o
   8  -7   8        946.10       1278.22       257.68 o
  -8  -6   8        272.34        317.17        90.32 o
  -7  -6   8         20.21        -19.34        25.18 o
  -6  -6   8          8.44          2.16        33.89 o
  -5  -6   8        592.08        606.75        75.07 o
  -4  -6   8       8045.84       8111.48       251.38 o
  -3  -6   8         91.31         99.35        26.17 o
  -2  -6   8        867.19        811.88        66.37 o
  -1  -6   8        117.25         42.54        47.84 o
   0  -6   8       4429.15       4100.38       370.84 o
   1  -6   8        742.55        700.77        48.87 o
   2  -6   8         16.76         39.46        21.48 o
   3  -6   8       3727.59       4025.80       316.92 o
   4  -6   8       4723.71       5182.64       385.31 o
   5  -6   8       1196.25       1363.97       151.66 o
   6  -6   8          3.84        142.90        96.73 o
   7  -6   8        156.32         52.30        60.51 o
   8  -6   8        353.91        288.69       130.75 o
   9  -6   8          2.42        -44.89        44.89 o
  -9  -5   8         32.96         33.79        58.36 o
  -8  -5   8         25.50         -4.96        31.82 o
  -7  -5   8         13.08         30.85        29.62 o
  -6  -5   8       1610.23       1554.62       118.91 o
  -5  -5   8        154.34        146.72        35.89 o
  -4  -5   8          4.34         11.96        40.30 o
  -3  -5   8          0.93         11.88        14.60 o
  -2  -5   8       3697.99       3533.14       132.23 o
  -1  -5   8        173.88        199.38        29.70 o
   0  -5   8       1048.34        937.76        60.19 o
   1  -5   8       2455.55       2643.06       162.54 o
   2  -5   8       1542.84       1733.36       131.10 o
   3  -5   8        480.16        423.13       132.25 o
   4  -5   8         78.09         41.31        47.09 o
   5  -5   8         91.93         11.62        29.80 o
   6  -5   8         88.46         84.00        67.11 o
   7  -5   8        924.76       1209.49       228.87 o
   8  -5   8         37.01         47.56        79.26 o
   9  -5   8         21.36         73.13        91.52 o
  -9  -4   8         16.37         18.31        25.68 o
  -8  -4   8        463.19        406.74        66.00 o
  -7  -4   8          1.98         -7.45        20.22 o
  -6  -4   8        238.54        250.80        44.86 o
  -5  -4   8        148.69         97.14        34.63 o
  -4  -4   8        561.98        513.41        81.60 o
  -3  -4   8         98.87        116.23        34.40 o
  -2  -4   8       2864.61       2439.74        95.71 o
  -1  -4   8       2362.68       2301.62        89.52 o
   0  -4   8       6338.59       6151.44       314.70 o
   1  -4   8       1453.21       1488.00       139.69 o
   2  -4   8         23.09        191.15        54.15 o
   3  -4   8       1756.33       1887.39       130.52 o
   4  -4   8       1376.37       1317.10       178.54 o
   5  -4   8        115.86        127.22        34.61 o
   6  -4   8        962.43       1150.13       199.59 o
   7  -4   8        621.47        766.79       182.59 o
   8  -4   8       2255.97       2207.12       302.00 o
   9  -4   8          1.93        -40.50        72.09 o
  10  -4   8          9.95          7.98        56.81 o
  -9  -3   8        133.71        206.58        63.84 o
  -8  -3   8        453.49        390.71        58.36 o
  -7  -3   8         67.46         26.84        27.91 o
  -6  -3   8         55.72         46.91        35.87 o
  -5  -3   8        235.26        203.99        39.71 o
  -4  -3   8        278.23        236.31        29.55 o
  -3  -3   8       1799.43       1604.22        97.12 o
  -2  -3   8         54.44         61.55        33.65 o
  -1  -3   8        183.12        183.73        44.10 o
   0  -3   8       2293.99       2121.95       100.06 o
   1  -3   8        398.73        338.60        73.82 o
   2  -3   8        414.02        505.06        71.74 o
   3  -3   8       1264.15       1330.27       104.77 o
   4  -3   8        245.71        214.06        81.11 o
   5  -3   8       1792.52       1654.62       122.69 o
   6  -3   8         65.99         73.75        55.71 o
   7  -3   8        115.71         50.91        52.53 o
   8  -3   8        125.86        140.35        65.95 o
   9  -3   8         77.58         52.53        69.66 o
  10  -3   8         73.02        209.08       113.39 o
  -9  -2   8         11.85         -7.67        36.74 o
  -8  -2   8        271.12        247.69        55.39 o
  -7  -2   8          3.83         -5.33        22.91 o
  -6  -2   8        788.35        621.82        64.14 o
  -5  -2   8         94.69        128.06        37.63 o
  -4  -2   8        828.71        789.93        58.06 o
  -3  -2   8         60.41         79.38        17.85 o
  -2  -2   8       2353.80       2044.83       213.69 o
  -1  -2   8        301.69        324.51        46.17 o
   0  -2   8       1096.84       1013.64       102.91 o
   1  -2   8       2458.29       2193.25        69.61 o
   2  -2   8       6573.52       6152.07       168.97 o
   3  -2   8          9.14         20.37        15.71 o
   4  -2   8       2764.95       2585.60        99.87 o
   5  -2   8          9.44        103.20        37.27 o
   6  -2   8        694.50        772.62        94.79 o
   7  -2   8         83.55         93.76        72.95 o
   8  -2   8        825.00        894.65       182.82 o
   9  -2   8         20.97        -31.82        50.56 o
  10  -2   8        484.44        593.23       160.02 o
  -9  -1   8         69.54         73.09        67.75 o
  -8  -1   8         56.47         28.92        24.43 o
  -7  -1   8        378.60        371.23        60.30 o
  -6  -1   8        137.33        105.77        34.64 o
  -5  -1   8          6.57          1.27        39.90 o
  -4  -1   8        723.65        690.86        62.91 o
  -3  -1   8         18.86          9.91        11.67 o
  -2  -1   8        157.07        102.03        12.96 o
  -1  -1   8        333.51        366.34        62.29 o
   0  -1   8       2471.86       2634.04       252.01 o
   1  -1   8       2464.09       2407.64       222.62 o
   2  -1   8        614.25        660.34        57.12 o
   3  -1   8         33.87         21.04        36.63 o
   4  -1   8       2564.46       2562.50       101.73 o
   5  -1   8       4872.87       4838.69       179.22 o
   6  -1   8        633.72        581.10        44.65 o
   7  -1   8        139.33        212.98        44.84 o
   8  -1   8        616.46        616.60       117.21 o
   9  -1   8          1.77         15.02        41.46 o
  10  -1   8          9.13         19.21        50.22 o
  -9   0   8        377.34        523.23       164.54 o
  -8   0   8        955.69       1186.79       114.52 o
  -7   0   8        159.29         93.86        38.18 o
  -6   0   8         56.54         30.61        35.14 o
  -5   0   8        787.95        778.53        75.14 o
  -4   0   8       1003.21        863.10        50.65 o
  -3   0   8        214.06        204.29        29.98 o
  -2   0   8       7879.79       7412.75       373.24 o
  -1   0   8       1414.35       1385.30       126.45 o
   0   0   8       8285.01       7486.03       398.38 o
   1   0   8        124.57        193.04        41.84 o
   2   0   8        448.65        590.43        34.60 o
   3   0   8        708.41        680.40        33.79 o
   4   0   8       7013.66       6460.09       142.24 o
   5   0   8        254.89        235.85        40.42 o
   6   0   8        449.11        471.66        60.31 o
   7   0   8        508.04        490.08        55.92 o
   8   0   8        112.18         58.61        77.35 o
   9   0   8         22.77         66.28        39.12 o
  10   0   8        409.34        349.09        87.38 o
  11   0   8          0.89        -18.42        38.98 o
  -9   1   8         64.78        104.02        88.28 o
  -8   1   8        150.33         74.74        35.77 o
  -7   1   8         13.61         43.60        41.91 o
  -6   1   8         26.31         32.63        34.49 o
  -5   1   8       2321.47       2344.88       179.44 o
  -4   1   8       1531.74       1390.52        77.75 o
  -3   1   8        517.17        534.10        55.46 o
  -2   1   8         59.26        106.47        19.65 o
  -1   1   8       2971.46       3004.16        88.26 o
   0   1   8       2660.69       2993.56       123.98 o
   1   1   8        511.11        759.15        73.88 o
   2   1   8         11.25         68.61        31.41 o
   3   1   8       8540.62       8255.79       185.67 o
   4   1   8       2396.05       2291.42        90.64 o
   5   1   8        457.32        486.67        53.33 o
   6   1   8        198.79        188.05        32.86 o
   7   1   8        508.54        413.65        47.80 o
   8   1   8        473.42        534.60        91.02 o
   9   1   8        197.74        195.17        57.73 o
  10   1   8        210.45        203.64        67.88 o
  11   1   8        406.55        407.32        88.40 o
  -9   2   8         12.00        -76.25        76.25 o
  -8   2   8       1312.49       1306.86       145.18 o
  -7   2   8         30.54         23.48        95.11 o
  -6   2   8       1155.73       1423.47       146.54 o
  -5   2   8         17.28         57.43        41.31 o
  -4   2   8        963.32        807.69        72.56 o
  -3   2   8        120.26        169.27        30.08 o
  -2   2   8       1067.15       1044.45        56.23 o
  -1   2   8          1.49         15.76        17.47 o
   0   2   8       2053.61       1800.49        52.96 o
   1   2   8       2286.30       2412.98        74.34 o
   2   2   8      11068.37      11362.16       176.92 o
   3   2   8         40.77         26.85        22.33 o
   4   2   8        160.28        217.81        29.54 o
   5   2   8        202.33        217.31        37.08 o
   6   2   8       4217.20       4237.74       139.23 o
   7   2   8        158.83        109.72        31.76 o
   8   2   8       1472.93       1486.77       141.89 o
   9   2   8        567.76        496.97        88.72 o
  10   2   8        816.75        880.00       121.90 o
  11   2   8        177.19         61.32        60.28 o
  -9   3   8        106.20        129.13        78.22 o
  -8   3   8          5.43         10.47        36.16 o
  -7   3   8         12.80         13.25        71.51 o
  -6   3   8        118.28        126.46        48.55 o
  -5   3   8        120.10        123.23        48.60 o
  -4   3   8       2909.21       2660.96       135.63 o
  -3   3   8       3451.70       3151.46       105.70 o
  -2   3   8        286.77        228.54        31.02 o
  -1   3   8         15.20         37.47        11.93 o
   0   3   8       1380.41       1506.19        59.92 o
   1   3   8       1190.52       1051.16        51.57 o
   2   3   8        496.93        497.78        30.94 o
   3   3   8       2058.14       1901.12        74.57 o
   4   3   8       2466.20       2644.40        95.81 o
   5   3   8       6019.63       5775.86       178.09 o
   6   3   8       1003.95       1030.38        64.86 o
   7   3   8        372.50        361.80        41.72 o
   8   3   8       1394.38       1294.96       125.55 o
   9   3   8         16.07          2.42        53.46 o
  10   3   8          3.48         -5.35        39.17 o
  11   3   8         59.46         25.22        52.65 o
  -9   4   8         81.86         59.44        44.14 o
  -8   4   8        167.66        175.22        48.13 o
  -7   4   8          0.40         55.51        34.32 o
  -6   4   8        170.56        152.31        69.89 o
  -5   4   8        317.77        278.71        50.90 o
  -4   4   8       5811.46       5778.66       190.71 o
  -3   4   8        309.83        290.10        33.40 o
  -2   4   8       2181.42       2279.44        88.55 o
  -1   4   8        893.36       1156.70        56.34 o
   0   4   8       8199.28       8733.70       174.62 o
   1   4   8       5028.85       5530.31       118.06 o
   2   4   8       9236.07       9669.85       140.61 o
   3   4   8        143.04        112.08        22.41 o
   4   4   8      19122.89      19078.74       263.29 o
   5   4   8       3333.59       3340.67       133.10 o
   6   4   8        486.61        484.75        40.33 o
   7   4   8         98.29         98.62        22.07 o
   8   4   8       2937.34       3222.38       196.59 o
   9   4   8        145.27        121.87        87.82 o
  10   4   8        167.62        175.00        75.38 o
  11   4   8         11.42         59.24        80.88 o
  -9   5   8         74.14         45.93        41.35 o
  -8   5   8         72.96         85.42        32.29 o
  -7   5   8        320.65        435.28        70.10 o
  -6   5   8         95.72        133.49        56.44 o
  -5   5   8          2.09        128.80        44.40 o
  -4   5   8        931.75        998.92        79.05 o
  -3   5   8         15.08         11.40        11.25 o
  -2   5   8       2435.71       2206.77        81.86 o
  -1   5   8        237.14        467.94        61.17 o
   0   5   8         28.95         52.41        13.49 o
   1   5   8       5284.68       5744.51       113.84 o
   2   5   8       1305.20       1406.45        56.28 o
   3   5   8        293.00        290.11        25.48 o
   4   5   8        225.05        256.56        21.55 o
   5   5   8         57.25         52.52        16.33 o
   6   5   8        961.98        857.61        66.85 o
   7   5   8       1503.95       1476.44       116.35 o
   8   5   8        328.48        241.23        55.07 o
   9   5   8         23.53        -31.59        31.59 o
  10   5   8         84.44        175.18        86.66 o
  11   5   8         37.51         22.91        51.49 o
  -9   6   8         43.04         74.52        63.99 o
  -8   6   8        529.02        510.76        91.97 o
  -7   6   8         89.00        149.58        45.63 o
  -6   6   8       1101.26       1198.19       114.34 o
  -5   6   8        456.28        467.94        67.77 o
  -4   6   8       1684.81       1854.69        95.31 o
  -3   6   8        778.57        878.93        52.56 o
  -2   6   8       8596.09       8521.28       159.83 o
  -1   6   8       4311.25       4287.42       141.47 o
   0   6   8       6700.96       6892.98       203.06 o
   1   6   8         78.73         67.92        13.40 o
   2   6   8      14967.32      15528.81       306.58 o
   3   6   8        781.22        944.05        47.97 o
   4   6   8        223.64        289.13        27.29 o
   5   6   8         19.64         26.61        12.61 o
   6   6   8       2131.18       2310.98        82.24 o
   7   6   8         78.87         78.32        35.52 o
   8   6   8       1093.59       1129.63       105.07 o
   9   6   8          3.02          8.57        21.17 o
  10   6   8        214.08        352.33       121.96 o
  11   6   8          3.24        -80.30        92.22 o
  -9   7   8          7.58         17.24        52.30 o
  -8   7   8        104.05        191.73       104.95 o
  -7   7   8         18.56         87.14        48.41 o
  -6   7   8        900.39        928.85       124.49 o
  -5   7   8        616.76        567.98        74.98 o
  -4   7   8         26.26        116.09        27.10 o
  -3   7   8       1307.49       1462.50        88.17 o
   0   7   8      11367.87      11043.07       229.71 o
   1   7   8          1.51         27.67        16.87 o
   2   7   8        887.14        947.27        49.84 o
   3   7   8       3314.14       3571.76       107.90 o
   4   7   8        148.94        169.30        27.52 o
   5   7   8        758.55        651.63        38.23 o
   6   7   8         60.90         67.40        19.08 o
   7   7   8        716.77        789.69        53.95 o
   8   7   8        654.39        649.31       123.12 o
   9   7   8          1.64         54.47       116.34 o
  10   7   8         49.71         65.84        77.64 o
  11   7   8        170.46        240.32       103.56 o
  -9   8   8         26.21         48.37        84.12 o
  -8   8   8       1009.40       1352.85       250.27 o
  -7   8   8        564.10        742.96       177.38 o
  -6   8   8       1693.59       1818.04       140.73 o
  -5   8   8       1211.81       1206.53        94.59 o
  -4   8   8       6027.30       6738.30       212.29 o
  -3   8   8        177.26        239.00        38.95 o
  -2   8   8        256.55        187.53        31.23 o
  -1   8   8        829.28       1073.58       104.76 o
   0   8   8       5850.68       6019.67       191.08 o
   1   8   8          2.13         23.69        14.74 o
   2   8   8      13974.16      14409.54       674.93 o
   3   8   8       2366.70       2415.24       126.31 o
   4   8   8       1062.85       1019.82        64.57 o
   5   8   8        771.33        852.02        67.43 o
   6   8   8       1704.42       1550.99       120.57 o
   7   8   8          6.32         -8.07        12.12 o
   8   8   8        666.18        655.05        70.31 o
   9   8   8         29.92         26.03        41.77 o
  10   8   8        589.57        705.81       171.83 o
  11   8   8          0.14         35.06        56.70 o
  -8   9   8        457.48        344.92       137.00 o
  -7   9   8        245.41        542.55       158.17 o
  -6   9   8         25.25        105.16       108.59 o
  -5   9   8        453.15        447.17        68.88 o
  -4   9   8        311.15        219.48        41.75 o
  -3   9   8        515.34        532.35        64.57 o
  -2   9   8       3492.55       3419.64       207.28 o
  -1   9   8       1204.71       1553.67       130.29 o
   0   9   8          2.64         16.99        25.09 o
   1   9   8        733.99        737.94        52.51 o
   2   9   8       1233.38       1391.16        81.64 o
   3   9   8         31.89         57.60        23.27 o
   4   9   8        610.54        593.07        54.43 o
   5   9   8         36.19         34.94        20.18 o
   6   9   8       2742.33       2867.65       206.07 o
   7   9   8       1057.38       1056.08       135.20 o
   8   9   8         89.57        194.74        85.51 o
   9   9   8          3.24        -54.85        54.85 o
  10   9   8        409.59        537.81       158.87 o
  11   9   8         20.61         74.17        80.65 o
  -8  10   8        304.68        478.10       155.05 o
  -7  10   8          8.02         16.08        49.52 o
  -6  10   8        193.05        179.80        49.84 o
  -5  10   8         29.42         38.49        32.21 o
  -4  10   8        261.77        245.74        68.46 o
  -3  10   8         11.73         30.95        30.33 o
  -2  10   8       4678.09       4649.35       345.15 o
  -1  10   8       1294.66       1343.23       125.07 o
   0  10   8       1628.41       1612.23       102.56 o
   1  10   8         69.47         76.62        24.09 o
   2  10   8       1711.03       1905.59        88.93 o
   3  10   8       1591.09       1566.79       147.82 o
   4  10   8       4197.77       3782.16       158.68 o
   5  10   8         81.77        118.02        58.09 o
   6  10   8       4694.85       4635.24       221.64 o
   7  10   8        329.20        302.93        94.82 o
   8  10   8        108.58        243.10        96.73 o
   9  10   8          0.40         12.61        34.13 o
  10  10   8        507.97        584.21       146.95 o
  11  10   8          5.50         46.28        78.45 o
  -8  11   8        312.65        424.99       166.73 o
  -7  11   8         91.41        128.37        84.35 o
  -6  11   8         18.05         35.35        34.70 o
  -5  11   8         16.25         49.52        30.75 o
  -4  11   8        806.22        851.64        90.95 o
  -3  11   8        647.41        737.99       120.57 o
  -2  11   8        154.25        115.82        67.23 o
  -1  11   8        419.23        370.85        30.08 o
   0  11   8       2025.27       1879.90       188.72 o
   1  11   8         33.52         32.81        23.78 o
   2  11   8        314.75        345.11        41.95 o
   3  11   8       4816.44       4515.76       123.75 o
   4  11   8        569.26        559.64        57.84 o
   5  11   8        103.64        182.01        64.68 o
   6  11   8        136.71        176.45        82.96 o
   7  11   8        499.29        586.29       124.27 o
   8  11   8          4.77        -10.99        61.67 o
   9  11   8        132.52        136.30        72.55 o
  10  11   8         30.67         47.21        77.18 o
  11  11   8        299.49        469.42       140.93 o
  -7  12   8        139.53        214.35        74.41 o
  -6  12   8        901.41        903.57       107.93 o
  -5  12   8          1.03         52.61        28.97 o
  -4  12   8       2714.47       2495.98       161.92 o
  -3  12   8        942.61       1035.33       124.75 o
  -2  12   8        687.58        970.32       180.27 o
  -1  12   8        170.78        238.59        76.83 o
   0  12   8       8499.64       9045.41       459.13 o
   1  12   8        650.83        635.80        62.05 o
   2  12   8       1624.17       1520.99        86.23 o
   3  12   8         59.83         38.65        12.12 o
   4  12   8       2460.56       2716.69       239.51 o
   5  12   8         94.32         86.09        52.99 o
   6  12   8       1512.26       1311.77       183.16 o
   7  12   8          0.34         22.10        53.92 o
   8  12   8         35.25        232.46        97.43 o
   9  12   8        253.35        289.15       114.43 o
  10  12   8        559.04        712.41       168.70 o
  11  12   8        371.79        516.52       152.50 o
  -7  13   8         25.37          7.59        40.21 o
  -6  13   8        156.11        220.36        58.34 o
  -5  13   8         23.56         25.38        28.95 o
  -4  13   8         36.95         51.72        35.21 o
  -3  13   8        708.15        774.48       193.00 o
  -2  13   8         11.26         -7.41        36.68 o
  -1  13   8       1817.28       1679.14       208.85 o
   0  13   8        934.08       1056.18       162.45 o
   1  13   8         34.92         -2.59        19.73 o
   2  13   8        370.86        312.22        42.20 o
   3  13   8        126.97        109.83        17.31 o
   4  13   8        127.20        256.18        97.31 o
   5  13   8       2319.41       2519.99       245.53 o
   6  13   8          1.98         10.65        49.75 o
   7  13   8        197.38        389.93       107.26 o
   8  13   8         33.46        129.48        78.33 o
   9  13   8         18.54        104.72        78.45 o
  10  13   8        423.15        356.84       122.53 o
  -6  14   8        341.11        336.49        77.24 o
  -5  14   8        982.89        857.07       105.77 o
  -4  14   8       2689.96       2694.15       222.13 o
  -3  14   8         11.85         71.68        42.47 o
  -2  14   8        230.92        169.05        91.99 o
  -1  14   8         60.44         77.06        61.90 o
   0  14   8       2133.23       1580.16       399.65 o
   1  14   8         16.20         32.50        79.66 o
   2  14   8        619.99        642.67        81.04 o
   3  14   8         65.42         81.43        28.81 o
   4  14   8       3902.01       3866.59       307.32 o
   5  14   8         22.52         53.69        59.01 o
   6  14   8          7.03         89.44        66.18 o
   7  14   8        464.11        275.96        93.61 o
   8  14   8        548.39        869.54       175.99 o
   9  14   8        103.56        201.68       103.56 o
  10  14   8        569.18        989.64       201.45 o
  -6  15   8        364.73        545.49        90.03 o
  -5  15   8       1412.28       1291.75       132.56 o
  -4  15   8          0.60         50.33        59.16 o
  -3  15   8         16.98         12.90        36.60 o
  -2  15   8        551.84        388.43       121.03 o
  -1  15   8        599.63        411.80       117.21 o
   0  15   8       2949.70       3086.72       292.39 o
   1  15   8        377.21        296.58        63.14 o
   2  15   8        595.79        550.14        78.23 o
   3  15   8        803.22        704.60       156.90 o
   4  15   8        110.13         97.44        57.45 o
   5  15   8         68.67        180.27        78.22 o
   6  15   8         23.38         89.56        68.96 o
   7  15   8        559.04        574.02       144.75 o
   8  15   8        334.66        349.67       101.36 o
   9  15   8        144.68         43.39        60.05 o
  10  15   8          1.57         82.73        97.43 o
  -5  16   8        139.76        202.48        57.19 o
  -4  16   8        358.45        332.06        86.93 o
  -3  16   8        109.62        185.11        64.10 o
  -2  16   8        964.91        827.89       178.77 o
  -1  16   8        651.53        777.67       161.64 o
   0  16   8       1234.00       1146.89       130.44 o
   1  16   8        161.26        193.39        55.37 o
   2  16   8        236.50        248.20        86.32 o
   3  16   8        147.28         88.11        46.23 o
   4  16   8        914.55       1033.50       171.36 o
   5  16   8        443.06        582.35       126.35 o
   6  16   8       1182.62       1618.51       221.93 o
   7  16   8          0.40        -31.13        69.77 o
   8  16   8         29.19        -19.21        54.73 o
   9  16   8          3.77         67.92        75.79 o
  -4  17   8        333.98        259.41        81.11 o
  -3  17   8        341.07        301.92        87.53 o
  -2  17   8         83.55         98.35        54.04 o
  -1  17   8        247.44        184.44        85.51 o
   0  17   8        741.88        823.37       116.61 o
   1  17   8        298.21        246.75        61.80 o
   2  17   8        311.50        411.79        75.28 o
   3  17   8         54.74         75.85        38.65 o
   4  17   8        766.26        537.00       127.74 o
   5  17   8         26.13         11.80        36.45 o
   6  17   8         66.71         84.23        65.61 o
   7  17   8         51.93        115.24        85.51 o
   8  17   8        262.24        133.06        77.18 o
  -3  18   8          8.49         42.90        39.67 o
  -2  18   8        118.90        122.88        93.03 o
  -1  18   8         47.23         69.19        41.08 o
   0  18   8       1596.10       1483.94       158.27 o
   1  18   8        865.84        755.58       160.83 o
   2  18   8        838.77        921.66       117.46 o
   3  18   8          6.56         -2.55        31.70 o
   4  18   8       1572.46       1420.08       211.05 o
   5  18   8        362.32        331.39       107.14 o
   6  18   8        176.38        277.23       103.67 o
   7  18   8        281.36        927.74       179.23 o
   8  18   8        364.99        394.91       141.16 o
  -2  19   8          3.94        -15.85        40.84 o
  -1  19   8       1125.80       1086.03       211.86 o
   0  19   8         55.36         80.42        44.25 o
   1  19   8          8.84         23.41        32.78 o
   2  19   8        106.10        152.73        66.88 o
   3  19   8        154.92        261.73        93.38 o
   4  19   8        876.19       1037.20       187.56 o
   5  19   8          2.74         16.43        49.87 o
   6  19   8          5.69          7.06        38.88 o
   7  19   8        211.01        249.23       107.26 o
  -1  20   8        258.60        184.07        86.61 o
   0  20   8        225.99        250.91        75.41 o
   1  20   8         27.99         40.84        55.89 o
   2  20   8        205.71        130.63        68.38 o
   3  20   8          0.51         75.21        62.13 o
   4  20   8        116.61         34.71        37.60 o
   5  20   8        370.30        523.58       140.70 o
  -2 -12   9         68.14         72.66        71.16 o
  -1 -12   9        246.01        207.14        65.49 o
   0 -12   9         44.46         78.22        66.30 o
   1 -12   9       1078.11       1291.06       201.10 o
   2 -12   9         35.31         38.07        40.27 o
  -4 -11   9          0.57        113.28        95.00 o
  -3 -11   9        169.91        386.58       134.10 o
  -2 -11   9        174.76        147.10        90.71 o
  -1 -11   9        140.06        189.65        64.33 o
   0 -11   9          0.60         18.42        46.69 o
   1 -11   9       1662.11       2051.42       175.12 o
   2 -11   9        958.92        967.31       121.37 o
   3 -11   9        360.67        331.24        65.02 o
   4 -11   9          1.50        -41.97       101.88 o
  -5 -10   9         30.38         -5.27        32.97 o
  -4 -10   9         87.52        204.60        79.24 o
  -3 -10   9        369.54        618.92       171.94 o
  -2 -10   9          1.06         -9.45        49.18 o
  -1 -10   9         32.21         37.47        62.66 o
   0 -10   9        364.90        408.69        79.06 o
   1 -10   9         30.62         57.41        33.35 o
   2 -10   9         27.50         56.73        29.51 o
   3 -10   9         14.42         77.87        28.58 o
   4 -10   9        172.68        146.91        43.29 o
   5 -10   9         26.90         47.95        40.96 o
  -6  -9   9          6.06         25.74       173.33 o
  -5  -9   9        659.12        977.42       150.98 o
  -4  -9   9          6.60         37.45        53.76 o
  -3  -9   9        737.83        907.27       126.38 o
  -2  -9   9        218.89        333.05        81.07 o
  -1  -9   9       1416.40       1475.82       150.44 o
   0  -9   9        236.18        252.66        51.76 o
   1  -9   9        394.80        466.24        61.03 o
   2  -9   9         50.90         29.48        22.74 o
   3  -9   9        881.99       1021.07       120.40 o
   4  -9   9         88.86         85.92        39.67 o
   5  -9   9        612.96        489.79       158.75 o
   6  -9   9        218.93        161.06       111.89 o
  -7  -8   9        169.84        102.92        59.11 o
  -6  -8   9        207.98        197.98       113.34 o
  -5  -8   9         35.11         -3.97        40.50 o
  -4  -8   9        396.12        557.47       107.81 o
  -3  -8   9        325.80        421.39        91.00 o
  -2  -8   9          8.57         31.39        51.89 o
  -1  -8   9        512.70        635.73        96.29 o
   0  -8   9        363.99        467.13        66.00 o
   1  -8   9        221.94        174.24        36.61 o
   2  -8   9        115.18        157.70        47.27 o
   3  -8   9         15.49         29.35        25.71 o
   4  -8   9        235.90        294.13       101.48 o
   5  -8   9        531.47        586.26       149.44 o
   6  -8   9         16.72          3.36        52.07 o
   7  -8   9        379.90        510.85       169.86 o
  -7  -7   9        941.87       1123.80       157.19 o
  -6  -7   9       1180.32       1247.62       161.37 o
  -5  -7   9        645.72        817.34       128.56 o
  -4  -7   9        205.69        267.07        74.63 o
  -3  -7   9        225.96        195.57        51.43 o
  -2  -7   9        520.74        573.74        93.93 o
  -1  -7   9        132.09        162.53        56.23 o
   0  -7   9       1058.47       1168.61        69.28 o
   1  -7   9       2528.64       2584.07       110.78 o
   2  -7   9       2542.51       2733.56       138.18 o
   3  -7   9        571.70        440.50       118.95 o
   4  -7   9        161.24         58.32        45.94 o
   5  -7   9       1737.73       2029.36       198.49 o
   6  -7   9        393.49        578.88       163.38 o
   7  -7   9        519.39        845.47       208.27 o
   8  -7   9         45.53         -3.59        51.84 o
  -8  -6   9         58.05         49.09        37.26 o
  -7  -6   9        174.06        105.08        49.11 o
  -6  -6   9         20.23          8.77        46.80 o
  -5  -6   9        104.37         85.17        38.00 o
  -4  -6   9         25.78         -2.10        22.55 o
  -3  -6   9         77.29         96.58        28.90 o
  -2  -6   9        191.82        237.39        35.77 o
  -1  -6   9        622.97        724.64        63.55 o
   0  -6   9        111.11        116.51        31.25 o
   1  -6   9         87.69         81.28        16.09 o
   2  -6   9        201.24        180.70        40.57 o
   3  -6   9        904.46        696.09       142.09 o
   4  -6   9          1.49         65.61        50.56 o
   5  -6   9        712.46        744.21       118.42 o
   6  -6   9         49.55         -7.87        59.36 o
   7  -6   9       1682.68       2121.03       316.00 o
   8  -6   9         39.59         56.00        75.67 o
  -8  -5   9          0.62        -17.05        37.46 o
  -7  -5   9        219.06        252.23        65.66 o
  -6  -5   9        121.94        143.31        40.26 o
  -5  -5   9       2419.25       2387.38       146.81 o
  -4  -5   9        500.44        417.52        55.47 o
  -3  -5   9          5.82        -19.52        42.16 o
  -2  -5   9       1264.39       1230.06        68.94 o
  -1  -5   9         33.96         40.00        17.28 o
   0  -5   9       1377.97       1343.42        79.86 o
   1  -5   9       3914.12       3993.10       282.85 o
   2  -5   9       2147.62       2271.33       170.09 o
   3  -5   9       1513.30       1673.40       127.67 o
   4  -5   9         30.25        160.25        80.07 o
   5  -5   9        972.74       1144.43       251.43 o
   6  -5   9        303.39        510.04       101.76 o
   7  -5   9          6.08         50.56        77.29 o
   8  -5   9          0.79         64.91        75.56 o
   9  -5   9        702.94        562.22       171.36 o
  -8  -4   9         79.12         69.15        68.04 o
  -7  -4   9       1098.64       1125.95       116.02 o
  -6  -4   9         44.57         19.25        22.38 o
  -5  -4   9         48.59         16.97        28.18 o
  -4  -4   9        104.90         90.56        22.09 o
  -3  -4   9       1870.23       1704.98       128.19 o
  -2  -4   9         40.27         10.78        38.27 o
  -1  -4   9        909.55        930.97        50.65 o
   0  -4   9       4726.46       4540.12       171.83 o
   1  -4   9        968.70        909.90        56.37 o
   2  -4   9       1318.14       1538.33       129.94 o
   3  -4   9        832.35        933.83        92.66 o
   4  -4   9          2.64         38.76        47.32 o
   5  -4   9        121.37        155.97        91.99 o
   6  -4   9         33.00        131.12        58.84 o
   7  -4   9         42.65         59.70        48.25 o
   8  -4   9        591.58        528.90       158.52 o
   9  -4   9         92.55         81.34        93.95 o
  -9  -3   9        105.63        185.25       110.38 o
  -8  -3   9          4.69         31.00        36.52 o
  -7  -3   9        280.41        348.51        64.27 o
  -6  -3   9        427.92        334.00        48.66 o
  -5  -3   9        127.75         92.68        32.07 o
  -4  -3   9        814.80        765.02        77.30 o
  -3  -3   9       4705.94       3633.34       318.69 o
  -2  -3   9       1961.81       1606.40       182.06 o
  -1  -3   9       7327.75       7532.44       304.45 o
   0  -3   9         60.02         61.25        27.19 o
   1  -3   9         34.02        105.81        22.38 o
   2  -3   9        443.62        338.44        55.08 o
   3  -3   9       3052.19       2987.94       160.79 o
   4  -3   9       1945.69       2018.94       137.41 o
   5  -3   9       2469.06       2389.35       260.57 o
   6  -3   9       1898.53       2160.85       189.05 o
   7  -3   9       1548.40       1789.64       261.85 o
   8  -3   9          5.22         18.74        42.35 o
   9  -3   9        320.83        210.24       122.77 o
  10  -3   9         55.74          6.71        52.42 o
  -9  -2   9          0.54        -19.17        31.58 o
  -8  -2   9         68.98         32.61        27.89 o
  -7  -2   9        183.86        143.71        44.86 o
  -6  -2   9          0.77        -16.60        22.61 o
  -5  -2   9         77.90        122.75        37.09 o
  -4  -2   9       1204.71        963.55        91.04 o
  -3  -2   9       1018.90        785.49        60.76 o
  -2  -2   9        853.25        654.12        86.42 o
  -1  -2   9       1043.53        997.07       105.40 o
   0  -2   9        440.06        438.05        52.22 o
   1  -2   9         11.58          1.50        35.41 o
   2  -2   9        277.44        218.27        34.71 o
   3  -2   9        333.98        270.29        53.46 o
   4  -2   9       5611.05       5549.57       227.34 o
   5  -2   9       1167.05       1643.97       214.17 o
   6  -2   9        129.82        152.46        41.94 o
   7  -2   9        771.73        706.97        99.92 o
   8  -2   9          0.35         37.03        45.82 o
   9  -2   9        199.37         82.61        70.47 o
  10  -2   9         55.81        108.30        92.22 o
  -9  -1   9         10.09        150.07       104.14 o
  -8  -1   9         34.36        -10.48        41.77 o
  -7  -1   9       1732.51       1605.24       126.50 o
  -6  -1   9         48.23         37.95        27.05 o
  -5  -1   9         31.77         36.02        54.29 o
  -4  -1   9       1035.22        914.05        81.94 o
  -3  -1   9       2770.48       2588.68       210.68 o
  -2  -1   9       1143.98        804.13       106.60 o
  -1  -1   9        853.37        868.31        99.23 o
   0  -1   9          3.86         32.28        44.43 o
   1  -1   9        486.39        426.38       114.20 o
   2  -1   9       1569.08       1580.77        83.89 o
   3  -1   9       1824.95       1636.18       104.10 o
   4  -1   9        285.96        213.80        29.29 o
   5  -1   9       2330.02       2580.09       173.74 o
   6  -1   9        177.48        188.24        41.26 o
   7  -1   9        273.81        418.96       100.01 o
   8  -1   9        721.11        664.97       152.96 o
   9  -1   9        968.61       1167.83       217.30 o
  10  -1   9         10.96        -68.73        68.73 o
  -9   0   9         10.66        131.33        89.21 o
  -8   0   9        148.54        261.89        81.46 o
  -7   0   9        214.29        189.97       156.20 o
  -6   0   9         16.43         26.45        48.31 o
  -5   0   9         23.23        110.01       103.15 o
  -4   0   9       1963.32       1708.36       126.22 o
  -3   0   9        801.70        629.34        41.55 o
  -2   0   9         30.42         49.76        18.39 o
  -1   0   9        225.70        247.78        50.58 o
   0   0   9       2120.84       2208.50       218.92 o
   1   0   9        389.18        288.92        76.48 o
   2   0   9         23.59         13.69        16.63 o
   3   0   9       1354.12       1394.41        56.34 o
   4   0   9       2824.98       2437.50        74.12 o
   5   0   9          0.78         35.67        23.76 o
   6   0   9          6.07          9.95        12.76 o
   7   0   9         51.60         32.63        20.76 o
   8   0   9         15.66         34.84        33.06 o
   9   0   9        155.77        121.51        90.14 o
  10   0   9         49.55         85.92        45.86 o
  11   0   9        115.56        204.10        68.19 o
  -9   1   9        343.46        413.77       150.42 o
  -8   1   9         71.69        183.26        69.95 o
  -7   1   9        515.13        535.73        96.64 o
  -6   1   9        147.47         63.50        37.46 o
  -5   1   9       1801.85       1770.55       162.65 o
  -4   1   9         32.07         20.19        20.20 o
  -3   1   9       3328.69       3538.18       178.49 o
  -2   1   9       1786.88       1722.84        76.05 o
  -1   1   9       7343.95       7271.12       222.48 o
   0   1   9         95.24        112.11        33.48 o
   1   1   9       1368.18       1465.84       112.92 o
   2   1   9          1.00         15.46         7.10 o
   3   1   9      12756.24      12036.84       235.13 o
   4   1   9       2169.79       2476.50        97.00 o
   5   1   9        414.13        479.66        55.51 o
   6   1   9         14.65         58.90        28.30 o
   7   1   9       4348.36       3911.83       163.90 o
   8   1   9         96.22        123.43        54.30 o
   9   1   9         46.25         61.60        39.97 o
  10   1   9          1.97         50.29        32.07 o
  11   1   9        789.87        903.97       134.54 o
  -9   2   9        287.38        300.72       118.83 o
  -8   2   9        251.06        268.89        70.44 o
  -7   2   9         70.46         42.91        40.67 o
  -6   2   9        509.87        490.39        93.55 o
  -5   2   9        328.60        296.21        78.80 o
  -4   2   9        286.27        335.71        43.27 o
  -3   2   9         59.60         60.12        27.79 o
  -2   2   9        245.39        383.72        50.32 o
  -1   2   9       7305.83       7290.74       154.40 o
   0   2   9        694.98        746.71        38.21 o
   1   2   9        126.30         86.81        16.46 o
   2   2   9       1648.78       1545.61        56.51 o
   3   2   9       2571.99       2447.13        77.97 o
   4   2   9        778.82        776.65        39.11 o
   5   2   9         38.40         40.17        19.92 o
   6   2   9         70.46         72.41        24.64 o
   7   2   9       2135.59       2279.47       130.33 o
   8   2   9         32.10         24.35        47.90 o
   9   2   9        129.58        172.76        59.74 o
  10   2   9        487.07        501.12        93.01 o
  11   2   9         33.34         -3.36        63.52 o
  -9   3   9         21.98        -23.95        70.58 o
  -8   3   9         59.63         90.34        45.06 o
  -7   3   9       2744.64       2806.54       213.95 o
  -6   3   9       1016.47        992.20       127.30 o
  -5   3   9        307.48        346.54        72.41 o
  -4   3   9         45.25         31.95        21.39 o
  -3   3   9       4226.30       4083.53       126.50 o
  -2   3   9         50.36         41.49        13.19 o
  -1   3   9        148.12        113.31        15.18 o
   0   3   9        381.00        305.27        28.17 o
   1   3   9       4143.53       4394.06       135.80 o
   2   3   9        912.05        934.02        45.79 o
   3   3   9       3564.37       3582.43        89.41 o
   4   3   9        690.54        752.94        51.93 o
   5   3   9        639.04        612.91        73.25 o
   6   3   9         81.14         40.49        17.10 o
   7   3   9       3860.09       3749.63       182.88 o
   8   3   9        167.26        113.32        39.21 o
   9   3   9        658.60        706.28       105.58 o
  10   3   9         25.07         62.17        51.84 o
  11   3   9        197.00        293.09       112.58 o
  -9   4   9          6.57        -27.08        54.96 o
  -8   4   9        158.90        165.22        62.92 o
  -7   4   9          0.49         25.72        38.64 o
  -6   4   9         89.08         76.24        50.00 o
  -5   4   9       2630.49       2679.61       195.83 o
  -4   4   9          1.16         45.63        37.78 o
  -3   4   9         19.89         29.36        15.33 o
  -2   4   9         80.11         48.96        11.69 o
  -1   4   9         13.19         -2.10        13.73 o
   0   4   9       1360.41       1246.04        58.18 o
   1   4   9       2606.12       2732.82        88.91 o
   2   4   9       1809.89       1783.36        63.26 o
   3   4   9       5374.04       5217.95       131.65 o
   4   4   9        727.22        596.20        44.05 o
   5   4   9       2426.29       2335.38       113.61 o
   6   4   9        628.91        626.56        52.92 o
   7   4   9        613.20        500.89        94.99 o
   8   4   9         51.80          7.34        31.04 o
   9   4   9         26.32          5.85        31.31 o
  10   4   9         13.10         74.28        70.12 o
  11   4   9        506.89        392.94       129.36 o
  -9   5   9        180.26        136.65       106.10 o
  -8   5   9          0.38        103.48        45.46 o
  -7   5   9        208.04        228.06        58.20 o
  -6   5   9        123.15        124.93        48.47 o
  -5   5   9       5452.96       5622.54       332.32 o
  -4   5   9        640.65        691.75        97.92 o
  -3   5   9       3043.93       2939.12        93.75 o
  -2   5   9       1497.55       1381.03        59.30 o
  -1   5   9       3544.17       3924.12       183.22 o
   0   5   9         18.73        106.21        32.28 o
   1   5   9       3555.44       3934.32       114.25 o
   2   5   9       1535.82       1596.36        61.93 o
   3   5   9      12066.20      11681.75       184.74 o
   4   5   9       1856.70       1627.52        70.11 o
   5   5   9        399.72        385.26        43.70 o
   6   5   9          7.17         -2.65        18.15 o
   7   5   9       3794.77       3837.06       198.32 o
   8   5   9       1207.53       1214.82       118.44 o
   9   5   9        131.68         75.23        41.09 o
  10   5   9          0.80        -44.89        76.25 o
  11   5   9       1431.34       1695.69       264.62 o
  -9   6   9         84.05        137.86        56.31 o
  -8   6   9        249.08        247.74        57.00 o
  -7   6   9          0.29         22.27        42.34 o
  -6   6   9        314.54        643.73        90.88 o
  -5   6   9        504.82        556.38        73.20 o
  -4   6   9        429.14        552.39        63.63 o
  -3   6   9        300.21        313.82        35.67 o
  -2   6   9        286.67        620.23        68.34 o
  -1   6   9       2321.87       2542.63       164.26 o
   0   6   9       2110.86       2217.69        99.61 o
   1   6   9         34.32         80.88        21.23 o
   2   6   9        446.06        330.96        34.42 o
   3   6   9       1919.18       2233.69        76.88 o
   4   6   9        591.43        628.83        39.18 o
   5   6   9        453.76        390.83        39.37 o
   6   6   9        451.23        502.42        39.66 o
   7   6   9        927.87        840.61        61.11 o
   8   6   9          2.16          4.23        19.65 o
   9   6   9         65.49         28.88        21.69 o
  10   6   9         51.84        -23.72        56.58 o
  11   6   9        201.33        220.31        86.55 o
  -9   7   9        454.17        678.51       191.73 o
  -8   7   9         75.33        124.82        50.06 o
  -7   7   9        811.09        736.79       113.93 o
  -6   7   9        491.18        465.76        73.31 o
  -5   7   9        308.00        405.34        60.18 o
  -4   7   9        779.98        787.70        63.21 o
  -3   7   9       3557.84       4223.28       121.10 o
  -2   7   9       5190.71       5189.09       157.94 o
  -1   7   9      10509.51      10859.19       353.12 o
   0   7   9         19.23         70.77        29.10 o
   1   7   9       9689.89       9853.01       277.81 o
   2   7   9        203.69        359.18        51.22 o
   3   7   9        388.94        640.05        39.73 o
   4   7   9        415.60        428.64        34.52 o
   5   7   9       3428.36       3759.45       199.15 o
   6   7   9        645.60        562.50        31.04 o
   7   7   9       4191.39       4545.69       143.81 o
   8   7   9        147.33        160.86        38.06 o
   9   7   9        399.29        431.47       125.31 o
  10   7   9         82.49         62.83        69.66 o
  11   7   9         81.21        130.86       101.01 o
  -8   8   9          0.99        125.89       121.84 o
  -7   8   9         80.78        125.01        47.84 o
  -6   8   9        238.15        268.68        67.25 o
  -5   8   9        845.86        958.48        83.52 o
  -4   8   9          1.36          7.41        21.02 o
  -3   8   9        785.97        848.62        71.35 o
  -2   8   9        945.06       1144.61        79.64 o
  -1   8   9       2328.99       2630.21       165.20 o
   0   8   9        422.13        436.45        51.31 o
   1   8   9        775.73        708.88        53.78 o
   2   8   9       3460.90       3434.40       113.88 o
   3   8   9        240.83        238.86        29.37 o
   4   8   9        203.70        190.69        22.57 o
   5   8   9        875.82        806.28        57.36 o
   6   8   9        721.48        642.88        49.33 o
   7   8   9       2356.93       2164.05       172.88 o
   8   8   9         21.99         14.57        12.69 o
   9   8   9          5.52        -28.23        46.51 o
  10   8   9         23.98         66.76        64.91 o
  11   8   9        292.06        362.97       123.34 o
  -8   9   9         51.76        -30.89        60.17 o
  -7   9   9        550.95        599.13       164.07 o
  -6   9   9        757.89        812.73       101.41 o
  -5   9   9       2420.51       2309.05       134.43 o
  -4   9   9       2559.25       2444.57       130.37 o
  -3   9   9       1668.57       1903.62       109.47 o
  -2   9   9         99.21        115.54        27.98 o
  -1   9   9       6800.36       7282.50       329.25 o
   0   9   9        574.29        611.53       113.45 o
   1   9   9        839.03        912.98        85.56 o
   2   9   9        418.53        437.60        41.35 o
   3   9   9       1633.67       1572.29        85.19 o
   4   9   9        276.37        204.49        31.93 o
   5   9   9        255.99        248.06        38.33 o
   6   9   9        883.19        823.95        86.95 o
   7   9   9        387.55        349.26        54.86 o
   8   9   9        497.62        551.11       132.48 o
   9   9   9        915.97        955.63       177.26 o
  10   9   9         51.16        170.32        77.52 o
  11   9   9         39.50        120.91        92.33 o
  -8  10   9        267.45        330.23       151.69 o
  -7  10   9         16.87        120.34        98.24 o
  -6  10   9         16.64        100.24        55.13 o
  -5  10   9         42.49         41.73        27.79 o
  -4  10   9        286.59        214.22        39.17 o
  -3  10   9       2649.04       2622.76       152.48 o
  -2  10   9       1547.14       1510.52       130.74 o
  -1  10   9        586.21        667.87       111.43 o
   0  10   9         24.73          7.36        23.43 o
   1  10   9        777.11        812.15        59.25 o
   2  10   9          1.38         45.79        28.60 o
   3  10   9        110.81        107.60        29.89 o
   4  10   9        112.38        123.03        21.20 o
   5  10   9       2794.98       2721.28       150.95 o
   6  10   9        875.23        867.10       116.29 o
   7  10   9        782.37        752.96       116.86 o
   8  10   9        122.56        170.90        90.83 o
   9  10   9        152.91         31.36        34.71 o
  10  10   9          3.26         35.87        44.55 o
  11  10   9         90.43         81.92        76.60 o
  -8  11   9         31.50        112.00       100.43 o
  -7  11   9        613.99        678.41       126.96 o
  -6  11   9         12.89         54.53        40.38 o
  -5  11   9       1631.75       1675.43       136.64 o
  -4  11   9        239.62        178.32        48.13 o
  -3  11   9        430.49        431.81        75.75 o
  -2  11   9         18.61        109.81        80.07 o
  -1  11   9       3735.45       3455.68       128.95 o
   0  11   9        725.35       1097.48       148.57 o
   1  11   9          6.26        133.84        33.09 o
   2  11   9        278.93        284.48        37.35 o
   3  11   9       2130.54       1878.99       190.45 o
   4  11   9        276.19        254.29        43.43 o
   5  11   9       4583.69       4758.76       200.85 o
   6  11   9        580.31        431.82       104.14 o
   7  11   9        677.28        595.43       128.78 o
   8  11   9          0.64         51.84        55.77 o
   9  11   9        272.16        649.46       154.35 o
  10  11   9          1.01        -25.57        46.40 o
  11  11   9        252.44         86.55        82.15 o
  -7  12   9          6.16         82.34        70.81 o
  -6  12   9        140.73        119.58        40.77 o
  -5  12   9          2.83          9.93        31.47 o
  -4  12   9        169.00        246.68        55.11 o
  -3  12   9        100.57        130.38        54.09 o
  -2  12   9       1829.88       1892.39       235.23 o
  -1  12   9       3140.25       2828.05        95.20 o
   0  12   9         30.03          5.09        28.00 o
   1  12   9        313.65        361.75        49.56 o
   2  12   9       1471.19       1399.04        84.25 o
   3  12   9          9.79          8.36        22.91 o
   4  12   9       2424.11       2273.35       149.03 o
   5  12   9         27.25         40.96        42.58 o
   6  12   9        410.52        583.63       128.44 o
   7  12   9        369.90        296.90        94.76 o
   8  12   9         29.14         26.73        61.67 o
   9  12   9         45.85        157.36        91.06 o
  10  12   9        366.39        319.58       109.57 o
  11  12   9         42.13         62.02        64.33 o
  -7  13   9        243.41        176.86        68.11 o
  -6  13   9        242.17        371.44        71.21 o
  -5  13   9       3023.97       3139.36       255.22 o
  -4  13   9        345.70        269.43       104.06 o
  -3  13   9         21.97         24.15        38.59 o
  -2  13   9        401.87        151.69        75.79 o
  -1  13   9       1570.25       1654.96       216.95 o
   0  13   9       5377.78       5610.64       366.68 o
   1  13   9       3600.58       3513.17       191.22 o
   2  13   9        146.75        127.59        39.84 o
   3  13   9       4787.86       4978.28       138.09 o
   4  13   9        730.22        641.65        60.70 o
   5  13   9         61.43        137.11        76.02 o
   6  13   9        795.92        802.55       152.04 o
   7  13   9         15.11         90.60        67.92 o
   8  13   9        830.00       1015.91       185.25 o
   9  13   9       1710.84       1985.30       265.55 o
  10  13   9         74.61        238.36       107.72 o
  -6  14   9          0.16         24.90        39.63 o
  -5  14   9        263.95        307.81        71.68 o
  -4  14   9         27.75         57.22        37.83 o
  -3  14   9         58.25        137.21        56.28 o
  -2  14   9        139.67        158.52        89.33 o
  -1  14   9          5.69          7.87        33.32 o
   0  14   9        144.69        183.16        77.41 o
   1  14   9        204.56        284.92        59.51 o
   2  14   9        545.46        596.06        59.80 o
   3  14   9         93.72         64.74        22.35 o
   4  14   9         51.80         59.36        59.94 o
   5  14   9        391.85        349.55       101.48 o
   6  14   9        150.56        165.58        70.23 o
   7  14   9          1.30         83.31        76.37 o
   8  14   9         22.11        -10.41        43.16 o
   9  14   9        256.07        354.76       126.12 o
  10  14   9          5.29         84.93        76.48 o
  -6  15   9        238.80        218.75        63.47 o
  -5  15   9        888.68        954.30       115.95 o
  -4  15   9         24.47         30.74        45.95 o
  -3  15   9       2079.32       2073.18       193.27 o
  -2  15   9        384.98        451.26       131.33 o
  -1  15   9       2073.91       1742.90       232.92 o
   0  15   9        866.81        954.93       159.68 o
   1  15   9        359.95        350.74        70.44 o
   2  15   9        305.87        214.66        46.37 o
   3  15   9        720.39        818.08        85.12 o
   4  15   9          6.53          8.33        45.59 o
   5  15   9        123.90         73.47        71.16 o
   6  15   9         47.84         98.12        60.28 o
   7  15   9        486.69        388.54       115.48 o
   8  15   9         37.94        172.98       100.09 o
   9  15   9        107.47        213.94        96.04 o
  10  15   9         83.05         98.70        88.75 o
  -5  16   9          6.44         66.92        39.19 o
  -4  16   9        233.23        303.12        81.28 o
  -3  16   9         52.37         99.68        74.98 o
  -2  16   9         56.38        204.34        98.70 o
  -1  16   9        586.28        578.42       141.39 o
   0  16   9        303.98        386.77        75.26 o
   1  16   9        105.31        190.37        51.37 o
   2  16   9       1227.70       1118.98       243.56 o
   3  16   9        371.31        347.28        74.57 o
   4  16   9        301.27        474.28       116.98 o
   5  16   9         73.27        173.10        73.36 o
   6  16   9        539.57        521.03       134.80 o
   7  16   9         18.94          5.32        51.14 o
   8  16   9        326.82        579.23       156.90 o
   9  16   9         52.06        232.69       101.13 o
  -4  17   9          0.88         68.85        89.09 o
  -3  17   9        655.24        679.28       119.70 o
  -2  17   9        165.21        243.56       113.51 o
  -1  17   9        967.68        892.10       177.49 o
   0  17   9        221.91        157.31        56.08 o
   1  17   9        825.64        927.82       205.61 o
   2  17   9        469.37        509.31        84.27 o
   3  17   9         25.63         29.74        36.45 o
   4  17   9         38.37        157.01        78.10 o
   5  17   9        952.00        810.18       154.58 o
   6  17   9         61.73         21.64        42.81 o
   7  17   9        376.58        626.44       160.72 o
   8  17   9          2.30         62.83        63.18 o
  -3  18   9        426.41        464.60       106.19 o
  -2  18   9        173.32        122.53        84.47 o
  -1  18   9        314.14        180.85        83.54 o
   0  18   9        124.78         86.34       106.68 o
   1  18   9        621.64        637.55        98.23 o
   2  18   9         33.69         15.33        37.09 o
   3  18   9        511.81        461.56       120.22 o
   4  18   9         51.14         28.58        36.33 o
   5  18   9        203.44        126.24        72.66 o
   6  18   9         38.79        115.71        74.63 o
   7  18   9        377.27        512.93       148.57 o
   8  18   9          4.92        129.01        92.10 o
  -2  19   9          4.70         -1.04        58.32 o
  -1  19   9        194.42        252.82       105.99 o
   0  19   9        393.03        402.49        86.15 o
   1  19   9        815.57        870.27       138.33 o
   2  19   9         45.46        -13.31        45.13 o
   3  19   9       1515.44       1414.29       211.40 o
   4  19   9        761.08        793.52       165.92 o
   5  19   9        348.91        166.97        82.27 o
   6  19   9         75.06        182.59        97.77 o
   7  19   9        196.83        276.19       109.23 o
  -1  20   9         45.92         -0.92        30.23 o
   0  20   9         66.43        119.18        51.19 o
   1  20   9         29.33         58.20        53.11 o
   2  20   9        157.02        287.19       105.06 o
   3  20   9         53.72         69.66        64.56 o
   4  20   9         93.63        -61.09        66.53 o
   5  20   9        457.36        429.85       127.74 o
  -3 -11  10        142.63        227.25       112.70 o
  -2 -11  10         59.07         47.52        29.90 o
  -1 -11  10        179.89        249.70        99.05 o
   0 -11  10       1252.01       1270.74       140.39 o
   1 -11  10         43.62         20.91        29.31 o
   2 -11  10         44.31         46.02        26.40 o
  -4 -10  10        577.20        837.17       254.96 o
  -3 -10  10         21.74        129.42        68.65 o
  -2 -10  10         20.49         42.12        37.54 o
  -1 -10  10          0.31         78.10        69.31 o
   0 -10  10       2407.80       2675.72       199.98 o
   1 -10  10       1484.37       1607.47       160.08 o
   2 -10  10        306.19        271.72       125.60 o
   3 -10  10         34.34         -0.85        55.83 o
   4 -10  10       1144.44       1264.33       129.05 o
  -5  -9  10        187.28        202.19       163.44 o
  -4  -9  10        340.43        466.92       175.99 o
  -3  -9  10        193.50        134.48        73.98 o
  -2  -9  10          2.24         12.54        98.99 o
  -1  -9  10        487.81        584.55       134.22 o
   0  -9  10        131.09        215.91        93.03 o
   1  -9  10         86.41        165.91        54.91 o
   2  -9  10         12.29         38.92        37.37 o
   3  -9  10        256.60        270.80        64.18 o
   4  -9  10        155.97         84.14        49.71 o
   5  -9  10         42.07         39.22        65.61 o
  -6  -8  10         14.40         48.67        48.31 o
  -5  -8  10        233.40        190.39        82.32 o
  -4  -8  10        702.74        705.57       127.05 o
  -3  -8  10          3.28         19.33        38.83 o
  -2  -8  10        831.74        938.67       125.76 o
  -1  -8  10        369.14        403.47       108.76 o
   0  -8  10       1845.86       2178.30       244.61 o
   1  -8  10        194.95        256.52        85.51 o
   2  -8  10        834.39        774.51       182.35 o
   3  -8  10         51.01        131.23        48.56 o
   4  -8  10        718.17        762.86       165.00 o
   5  -8  10         33.13         81.29        72.14 o
   6  -8  10        316.85        439.46       164.19 o
  -6  -7  10         25.56        100.83        58.57 o
  -5  -7  10        212.54        279.52        77.43 o
  -4  -7  10         41.80         17.59        36.85 o
  -3  -7  10        325.87        331.90        62.84 o
  -2  -7  10         71.54         75.23        53.21 o
  -1  -7  10          2.83         -6.02        38.07 o
   0  -7  10         51.41         42.70        50.22 o
   1  -7  10         12.67         64.08        26.27 o
   2  -7  10         30.57         54.07        37.51 o
   3  -7  10        565.17        463.18       118.14 o
   4  -7  10        452.10        618.69       153.66 o
   5  -7  10          0.87        -18.83        37.50 o
   6  -7  10         32.12        -23.95        70.00 o
   7  -7  10        239.10        361.82       162.45 o
  -7  -6  10        641.58        760.45       112.11 o
  -6  -6  10        147.74        216.22        73.57 o
  -5  -6  10          1.06         31.08        92.57 o
  -4  -6  10       1208.84       1296.50       156.68 o
  -3  -6  10          2.89         16.62        36.55 o
  -2  -6  10        156.56        156.30        54.78 o
  -1  -6  10          4.77        -50.56        50.56 o
   0  -6  10       3541.69       4067.89       164.00 o
   1  -6  10        699.97        720.62       139.20 o
   2  -6  10        169.21        126.53        57.51 o
   3  -6  10         55.16        262.89        92.33 o
   4  -6  10        260.47        317.04       116.40 o
   5  -6  10        122.26        146.55        60.05 o
   6  -6  10       1474.68       1698.52       189.04 o
   7  -6  10        206.72        236.97        94.53 o
   8  -6  10         87.56        152.16       103.67 o
  -7  -5  10        159.24         79.68        74.11 o
  -6  -5  10        170.72        120.79        47.67 o
  -5  -5  10        109.31        136.68        57.80 o
  -4  -5  10         17.70        -30.96        32.13 o
  -3  -5  10         46.95         55.83        20.44 o
  -2  -5  10        351.09        438.24        84.79 o
  -1  -5  10       2636.32       2258.04       239.07 o
   0  -5  10        400.94        375.03        23.74 o
   1  -5  10        444.20        386.10        59.34 o
   2  -5  10       1244.67       1238.07       121.38 o
   3  -5  10        904.84        814.65        91.44 o
   4  -5  10         83.13        111.08        73.36 o
   5  -5  10        231.40        280.94       102.86 o
   6  -5  10        282.59        396.25       139.77 o
   7  -5  10       1221.97       1392.65       251.20 o
   8  -5  10        109.75        141.74       111.08 o
  -8  -4  10        360.29        391.65       107.26 o
  -7  -4  10          0.86          5.80        42.52 o
  -6  -4  10         28.98         13.59        50.83 o
  -5  -4  10        133.51        107.21        39.17 o
  -4  -4  10       1909.51       1743.75       226.79 o
  -3  -4  10       1454.09       1213.30       198.33 o
  -2  -4  10         13.98         -1.20        11.24 o
  -1  -4  10       1412.93       1621.90       290.37 o
   0  -4  10       1127.81       1058.76       117.40 o
   1  -4  10        210.64        204.77        25.03 o
   2  -4  10       1732.95       1857.45       138.96 o
   3  -4  10        420.48        505.45        69.54 o
   4  -4  10       3019.89       3081.17       296.44 o
   5  -4  10       1844.69       1693.14       229.79 o
   6  -4  10        344.24        460.51       145.56 o
   7  -4  10         23.98        221.70       108.65 o
   8  -4  10        323.94        369.57       149.84 o
   9  -4  10         95.98        -17.47        66.07 o
  -8  -3  10        214.40        271.24        78.81 o
  -7  -3  10         18.51         51.85        99.45 o
  -6  -3  10         40.48         10.19        18.14 o
  -5  -3  10        168.75        112.04        34.46 o
  -4  -3  10        230.57        159.81        38.51 o
  -3  -3  10          3.09          9.86        13.87 o
  -2  -3  10        784.26        475.54       114.53 o
  -1  -3  10        965.65        865.59       107.34 o
   0  -3  10        195.24        142.33        33.80 o
   1  -3  10         15.58        -14.81        38.18 o
   2  -3  10         28.23         13.85        26.21 o
   3  -3  10       2908.50       2940.34       149.80 o
   4  -3  10         43.48         41.02        20.70 o
   5  -3  10        286.71        375.35       121.61 o
   6  -3  10        633.85        641.16        81.48 o
   7  -3  10       1478.86       1660.51       166.62 o
   8  -3  10          0.21        -60.40        75.21 o
   9  -3  10         22.01         29.04        39.34 o
  -8  -2  10        235.34        306.02        84.72 o
  -7  -2  10        461.11        420.06        68.49 o
  -6  -2  10        477.42        483.98       114.09 o
  -5  -2  10        317.39        281.98        47.95 o
  -4  -2  10        807.45        616.00        84.89 o
  -3  -2  10       1360.88       1008.52       109.71 o
  -2  -2  10       2150.38       2184.80       167.51 o
  -1  -2  10        180.23        238.21        58.81 o
   0  -2  10        765.81        890.79       131.85 o
   1  -2  10       3580.20       3913.91       330.92 o
   2  -2  10       7188.15       7279.77       203.28 o
   3  -2  10        728.96        614.16        87.24 o
   4  -2  10        655.64        614.90        64.59 o
   5  -2  10       2095.44       2061.77       171.41 o
   6  -2  10       3162.70       3225.46       181.17 o
   7  -2  10        101.99        111.00        48.92 o
   8  -2  10         30.07        115.24        72.20 o
   9  -2  10          6.88        156.44        87.36 o
  10  -2  10       1102.92       1396.24       263.70 o
  -8  -1  10        434.00        342.51       221.93 o
  -7  -1  10         71.98         49.00        64.16 o
  -6  -1  10         40.55        104.53        56.20 o
  -5  -1  10        731.11        707.83       110.07 o
  -4  -1  10        304.02        203.59        27.44 o
  -3  -1  10        596.78        479.05        35.96 o
  -2  -1  10        697.20        596.01        84.02 o
  -1  -1  10        495.93        460.02        81.49 o
   0  -1  10        151.91        266.13        66.21 o
   1  -1  10         10.81         86.43        65.14 o
   2  -1  10          7.47          2.96         9.08 o
   3  -1  10       1470.34       1421.08       127.57 o
   4  -1  10       2951.44       2838.13       151.89 o
   5  -1  10        220.99        140.22        55.65 o
   6  -1  10       1950.22       2065.08       138.51 o
   7  -1  10          1.32          7.80        21.69 o
   8  -1  10        104.65        329.30       115.59 o
   9  -1  10          0.50         10.41        42.58 o
  10  -1  10          1.44         45.36        84.35 o
  -9   0  10          3.08        191.73       122.53 o
  -8   0  10        842.85       1084.56       147.87 o
  -7   0  10        337.41        267.66        68.81 o
  -6   0  10         78.61        201.51        78.47 o
  -5   0  10          8.26         20.60        45.59 o
  -4   0  10       4700.74       4017.58       332.38 o
  -3   0  10          9.77         -3.20        12.87 o
  -2   0  10         95.33        111.44        18.98 o
  -1   0  10         16.08         18.24        29.46 o
   0   0  10       3743.02       3850.39       312.64 o
   1   0  10       2853.52       2853.11       264.97 o
   2   0  10        931.18        904.89        80.94 o
   3   0  10        211.49        178.68        23.92 o
   4   0  10       2885.68       2724.57        90.75 o
   5   0  10        853.56        908.04        78.46 o
   6   0  10         38.61        -17.52        22.95 o
   7   0  10        143.64        179.07        35.87 o
   8   0  10        381.67        359.95        77.22 o
   9   0  10       1192.33       1100.98       136.42 o
  10   0  10        750.52        834.16       124.70 o
  -9   1  10         75.49        -20.94        54.61 o
  -8   1  10         61.70         97.83        56.79 o
  -7   1  10         30.78         11.39        32.06 o
  -6   1  10         21.42         12.19        46.40 o
  -5   1  10       1517.76       1433.90       152.76 o
  -4   1  10        262.96        200.60        34.97 o
  -3   1  10          8.52        -12.94        12.94 o
  -2   1  10        155.86        131.80        23.88 o
  -1   1  10       4164.21       4200.80       175.34 o
   0   1  10        175.58        202.31        39.96 o
   1   1  10        606.37        614.21        79.57 o
   2   1  10       2039.86       1910.61        54.97 o
   3   1  10        703.73        640.85        32.17 o
   4   1  10       1395.77       1358.02        54.55 o
   5   1  10        657.04        525.31        56.35 o
   6   1  10         64.81         80.07        30.20 o
   7   1  10       1209.57       1172.43        84.91 o
   8   1  10         15.16         73.19        40.67 o
   9   1  10         33.24         69.97        67.28 o
  10   1  10        534.96        581.01       101.86 o
  -9   2  10        102.67        107.84        94.76 o
  -8   2  10        521.12        525.38        98.08 o
  -7   2  10        196.17        278.31        72.67 o
  -6   2  10        435.58        400.47        84.32 o
  -5   2  10         10.75         19.47        39.98 o
  -4   2  10        772.72        655.25        71.80 o
  -3   2  10        823.62        791.24        59.97 o
  -2   2  10       9788.14       9466.30       204.82 o
  -1   2  10         87.37        213.30        43.19 o
   0   2  10         10.09         46.58        28.41 o
   1   2  10         85.90         49.20        19.23 o
   2   2  10       8811.87       8567.16       138.57 o
   3   2  10        334.63        356.18        30.19 o
   4   2  10        493.50        451.23        32.92 o
   5   2  10       1441.29       1383.55        94.27 o
   6   2  10      14426.42      14643.56       423.81 o
   7   2  10        348.58        312.12        45.99 o
   8   2  10          3.42         49.35        39.58 o
   9   2  10         19.43         34.39        33.27 o
  10   2  10        384.08        509.56        94.46 o
  11   2  10         74.40         98.35        75.33 o
  -9   3  10         65.35        210.47       116.05 o
  -8   3  10          0.31         63.36        43.80 o
  -7   3  10         85.66         72.54        41.52 o
  -6   3  10        301.50        285.16        78.39 o
  -5   3  10        529.47        570.42        93.42 o
  -4   3  10        231.26        153.98        53.95 o
  -3   3  10        215.86        231.16        34.55 o
  -2   3  10       1036.25        900.38        54.58 o
  -1   3  10         11.66         11.53        12.23 o
   0   3  10         58.82        123.89        17.47 o
   1   3  10        297.47        274.40        27.90 o
   2   3  10       4175.67       4003.35       101.97 o
   3   3  10        799.76        760.91        44.61 o
   4   3  10        105.28         80.08        13.58 o
   5   3  10        743.40        751.27        68.75 o
   6   3  10       1188.13       1142.93        86.83 o
   7   3  10        401.02        353.58        41.40 o
   8   3  10         94.21         60.97        41.19 o
   9   3  10        119.48         71.13        61.32 o
  10   3  10        199.51        166.07        51.26 o
  11   3  10          0.91        -30.89        58.55 o
  -9   4  10          0.40         76.14        89.09 o
  -8   4  10        687.92        820.43       127.27 o
  -7   4  10        183.78        265.75        81.44 o
  -6   4  10        700.04        670.37       104.44 o
  -5   4  10        245.66        270.66        68.41 o
  -4   4  10       2194.39       2450.89       144.34 o
  -3   4  10        417.44        422.08        42.13 o
  -2   4  10        714.33        634.83        47.83 o
  -1   4  10          1.97         24.12        15.39 o
   0   4  10       2722.12       2684.12        96.09 o
   1   4  10         61.76         29.30        16.94 o
   2   4  10       2971.66       3014.99        91.81 o
   3   4  10       7088.57       6943.85       189.01 o
   4   4  10       1442.55       1440.00        73.39 o
   5   4  10        105.49         88.26        23.84 o
   6   4  10       2212.78       2284.94       127.97 o
   7   4  10        631.41        510.27        50.28 o
   8   4  10        406.22        522.65        84.25 o
   9   4  10          2.47         20.98        25.16 o
  10   4  10        407.58        523.11       138.15 o
  11   4  10        163.33         -5.44        44.32 o
  -9   5  10        216.55         66.99        73.82 o
  -8   5  10         45.78         36.22        49.29 o
  -7   5  10         23.90         39.16        36.71 o
  -6   5  10       2197.41       2089.70       187.23 o
  -5   5  10          5.55        119.95        61.51 o
  -4   5  10        252.81        300.39        58.42 o
  -3   5  10         35.22         11.90        22.07 o
  -2   5  10         44.98         64.75        16.46 o
  -1   5  10       4986.00       4781.71       142.89 o
   0   5  10        150.01        148.86        30.42 o
   1   5  10         74.13         45.28        16.01 o
   2   5  10       2498.90       2506.93        89.48 o
   3   5  10         40.19         24.90        11.59 o
   4   5  10        281.67        259.77        30.26 o
   5   5  10       1443.59       1340.04        75.97 o
   6   5  10        373.73        334.97        46.03 o
   7   5  10          7.04          8.11        17.20 o
   8   5  10         37.75         56.03        35.17 o
   9   5  10         19.02         27.01        26.23 o
  10   5  10        552.12        460.40       126.82 o
  11   5  10          1.05        -58.43        58.43 o
  -8   6  10         70.59        116.20        60.24 o
  -7   6  10        190.72        150.64        51.57 o
  -6   6  10       2745.88       2756.35       180.47 o
  -5   6  10          5.24        135.81        43.81 o
  -4   6  10       2159.91       2125.03       143.50 o
  -3   6  10       3722.76       3554.54       121.56 o
  -2   6  10      10441.90      10242.47       229.18 o
  -1   6  10        352.73        445.08        78.32 o
   0   6  10        472.37        556.70        96.50 o
   1   6  10       1632.22       1781.80        73.11 o
   2   6  10       8048.49       8201.82       205.99 o
   3   6  10       2286.52       2362.39        88.78 o
   4   6  10       1280.85       1234.49        63.25 o
   5   6  10        255.93        296.03        37.59 o
   6   6  10       3566.50       3610.64       119.29 o
   7   6  10       1974.14       2059.23        96.75 o
   8   6  10        814.63        882.20        99.46 o
   9   6  10        333.59        400.81       123.58 o
  10   6  10        394.95        581.89       154.58 o
  11   6  10        581.80        336.01       118.48 o
  -8   7  10          0.69        -32.93        48.19 o
  -7   7  10         26.22         60.16        41.70 o
  -6   7  10         33.01        -11.35        40.69 o
  -5   7  10       3223.05       3097.41       159.83 o
  -4   7  10         19.56         26.93        20.57 o
  -3   7  10         35.98        102.23        22.83 o
  -2   7  10        999.86       1105.52        62.87 o
  -1   7  10         18.17         -9.83        57.10 o
   0   7  10          1.02        -21.17        45.01 o
   1   7  10       1818.28       1937.65        88.18 o
   2   7  10        542.68        669.31        51.04 o
   3   7  10       2044.70       2028.00        85.50 o
   4   7  10         88.67        137.74        24.25 o
   5   7  10         31.27         89.36        32.51 o
   6   7  10       1829.20       1820.01        75.63 o
   7   7  10         28.22         27.96        16.56 o
   8   7  10        222.86        249.01       111.83 o
   9   7  10        134.27         80.07        56.70 o
  10   7  10         95.03         98.58        66.76 o
  11   7  10          0.71        -37.95        79.84 o
  -8   8  10        816.27        798.41       134.42 o
  -7   8  10        569.02        523.56       105.09 o
  -6   8  10        197.89        167.11        82.27 o
  -5   8  10        131.03        162.08        59.60 o
  -4   8  10         40.33         66.44        35.17 o
  -3   8  10        147.37        158.72        26.31 o
  -2   8  10       4748.08       5234.55       156.04 o
  -1   8  10       1578.83       1266.53       176.22 o
   0   8  10        116.93        376.86       107.49 o
   1   8  10        365.38        438.71        69.42 o
   2   8  10       4384.64       4455.28       214.68 o
   3   8  10          1.89         46.84        17.30 o
   4   8  10         61.76        150.58        25.78 o
   5   8  10        328.53        242.29        27.86 o
   6   8  10       3294.16       3146.91       143.95 o
   7   8  10       1414.21       1058.91       219.06 o
   8   8  10        463.10        622.39       137.81 o
   9   8  10         77.46         57.39        68.15 o
  10   8  10        386.56        416.89       131.44 o
  11   8  10         37.06        -78.91        78.91 o
  -8   9  10         91.98        295.86       132.48 o
  -7   9  10          0.88        -32.13        32.13 o
  -6   9  10          1.94         38.36        41.85 o
  -5   9  10          5.18          7.54        33.39 o
  -4   9  10        144.48        128.67        35.44 o
  -3   9  10        655.45        731.53        73.39 o
  -2   9  10         21.01         50.57        23.27 o
  -1   9  10       1995.75       2017.22       155.45 o
   0   9  10         37.74        115.13        64.45 o
   1   9  10         35.29        109.24        28.79 o
   2   9  10       1110.84       1011.92        73.69 o
   3   9  10         32.28         32.06        16.31 o
   4   9  10        604.12        611.14        45.06 o
   5   9  10        825.74        846.81        58.47 o
   6   9  10        797.05        648.20        75.44 o
   7   9  10        985.03        729.44       178.66 o
   8   9  10        217.92        242.06        92.80 o
   9   9  10        416.78        389.24       122.88 o
  10   9  10         19.80        117.91        88.75 o
  11   9  10         54.06         46.51        55.89 o
  -8  10  10        250.97        205.38       110.15 o
  -7  10  10         68.07        -26.73        66.42 o
  -6  10  10       1739.27       2191.06       213.19 o
  -5  10  10        693.38        730.55        77.91 o
  -4  10  10        566.66        611.41        69.59 o
  -3  10  10          7.70          1.87        20.70 o
  -2  10  10       5598.72       5973.40       289.55 o
  -1  10  10         21.45          4.95        27.47 o
   0  10  10       1151.34       1305.60       124.03 o
   1  10  10        659.13        647.70        72.58 o
   2  10  10       2450.96       2620.88       123.88 o
   3  10  10       1182.82       1152.48        79.24 o
   4  10  10       1245.39       1255.90       104.04 o
   5  10  10       2302.44       2309.91       143.85 o
   6  10  10         72.93         89.34        32.64 o
   7  10  10        796.90        966.39       163.49 o
   8  10  10        763.91       1027.94       177.38 o
   9  10  10         15.84        -29.97        53.46 o
  10  10  10        206.14        363.90       136.07 o
  11  10  10        137.03        193.46        88.17 o
  -7  11  10         54.56        145.44        98.70 o
  -6  11  10         31.32          4.29        34.06 o
  -5  11  10         55.04         22.80        31.38 o
  -4  11  10        261.58        313.37        51.64 o
  -3  11  10         13.50         93.05        39.30 o
  -2  11  10         60.48        186.87        32.82 o
  -1  11  10       2979.57       2946.26       122.24 o
   0  11  10        229.84        373.87        67.60 o
   1  11  10         42.95        101.97        34.03 o
   2  11  10        260.92        213.12        37.50 o
   3  11  10        129.72         64.06        22.65 o
   4  11  10       6420.56       5979.33       365.66 o
   5  11  10        625.22        507.85        69.28 o
   6  11  10        139.83        163.38        67.69 o
   7  11  10         21.57          8.91        39.57 o
   8  11  10          0.44        103.91        63.64 o
   9  11  10       1388.22       1841.48       254.32 o
  10  11  10          2.63         15.97        41.89 o
  11  11  10        191.76        321.90       131.79 o
  -7  12  10        182.67        160.03       150.71 o
  -6  12  10        447.87        295.18        64.03 o
  -5  12  10        102.71        107.17        44.93 o
  -4  12  10        570.19        524.31        77.55 o
  -3  12  10        422.57        456.15       106.45 o
  -2  12  10       1486.07       1592.25       217.41 o
  -1  12  10        437.53        530.50        51.12 o
   0  12  10        334.35        485.04       104.25 o
   1  12  10         23.38         99.35        38.85 o
   2  12  10        316.80        272.77        46.56 o
   3  12  10         50.63         58.22        24.23 o
   4  12  10        221.14        191.96        25.31 o
   5  12  10        455.36        573.87        71.37 o
   6  12  10       5030.02       5300.20       372.00 o
   7  12  10          0.66          3.59        49.75 o
   8  12  10        241.67        370.96       117.21 o
   9  12  10         35.41        226.21        89.09 o
  10  12  10        135.46         83.08        89.90 o
  11  12  10         21.09         14.58        44.78 o
  -7  13  10         18.21         56.25        79.26 o
  -6  13  10        151.68        122.31        47.98 o
  -5  13  10        550.94        639.75        89.61 o
  -4  13  10        377.18        430.87        72.70 o
  -3  13  10         60.00         82.64        55.19 o
  -2  13  10        241.09        208.04        84.81 o
  -1  13  10        291.83        234.62        25.66 o
   0  13  10       1187.13       1118.19       162.45 o
   1  13  10        622.37        699.85        84.14 o
   2  13  10        259.35        289.81        41.64 o
   3  13  10        524.14        485.45        97.31 o
   4  13  10       1218.87       1184.72        90.23 o
   5  13  10       1083.73       1063.23       160.72 o
   6  13  10        775.13        794.79       144.63 o
   7  13  10        209.19        248.54        85.62 o
   8  13  10          0.85         29.85        37.14 o
   9  13  10        110.63        281.75       104.60 o
  10  13  10          0.94         43.51        51.95 o
  -6  14  10        615.41        497.40        87.61 o
  -5  14  10         84.49        220.48        91.95 o
  -4  14  10        832.83        837.41       102.53 o
  -3  14  10         19.80         42.39        40.32 o
  -2  14  10         22.67         80.42        73.01 o
  -1  14  10       1395.64       1650.80       219.38 o
   0  14  10       4328.33       5248.37       370.96 o
   1  14  10        121.79        144.64        47.45 o
   2  14  10        735.75        788.30        70.44 o
   3  14  10        739.78        796.28        79.24 o
   4  14  10        253.89        205.08        36.39 o
   5  14  10         10.58        196.70        81.92 o
   6  14  10         40.98        111.54        68.73 o
   7  14  10       1326.01       1572.11       222.27 o
   8  14  10       1417.29       1385.94       216.84 o
   9  14  10         64.30         60.63        65.72 o
  10  14  10        120.13        114.20        93.49 o
  -5  15  10        120.20        189.70        58.09 o
  -4  15  10        564.77        601.41        87.17 o
  -3  15  10         29.37         27.00        53.69 o
  -2  15  10          9.28         70.93        74.05 o
  -1  15  10        170.03        162.92        73.82 o
   0  15  10          9.75         68.85        70.58 o
   1  15  10        594.98        500.69        79.31 o
   2  15  10        641.62        663.79        84.60 o
   3  15  10          0.84          3.59        20.61 o
   4  15  10        681.44        593.00       127.16 o
   5  15  10         26.25         33.67        34.71 o
   6  15  10         10.52         68.38        52.42 o
   7  15  10          9.63         65.72        66.53 o
   8  15  10        457.61        445.13       136.19 o
   9  15  10          0.70        -15.16        46.05 o
  10  15  10         35.39        184.67        88.98 o
  -5  16  10          8.61         26.00        32.28 o
  -4  16  10       1189.28       1173.49       128.23 o
  -3  16  10       1226.73       1255.06       159.69 o
  -2  16  10       1895.42       1906.86       267.86 o
  -1  16  10         15.81         97.08        63.75 o
   0  16  10        214.62        229.22        57.60 o
   1  16  10         50.50        123.33        60.57 o
   2  16  10       1621.27       1763.81       246.34 o
   3  16  10         36.58         45.20        33.73 o
   4  16  10        906.31       1038.94       181.78 o
   5  16  10        251.83        254.79        92.22 o
   6  16  10        541.84        645.41       147.30 o
   7  16  10          1.84         22.33        52.65 o
   8  16  10         99.32        170.90        88.86 o
   9  16  10          5.63        111.43        75.90 o
  -4  17  10        107.64        217.73        63.49 o
  -3  17  10        259.03        325.55        84.76 o
  -2  17  10       1031.42        944.75       187.33 o
  -1  17  10        146.35        240.56        94.30 o
   0  17  10          0.75         76.06        87.42 o
   1  17  10        251.99        237.00        60.56 o
   2  17  10          1.05         21.47        23.74 o
   3  17  10         35.46        -42.81        42.81 o
   4  17  10        116.10        225.98        88.63 o
   5  17  10        153.04        137.34        74.86 o
   6  17  10        409.40        451.49       128.44 o
   7  17  10         75.84        100.43        82.38 o
   8  17  10        223.76        454.38       142.32 o
   9  17  10        167.43        224.36        98.00 o
  -3  18  10          6.15         49.57        34.69 o
  -2  18  10        271.20        286.72       112.93 o
  -1  18  10        314.85        302.81       112.12 o
   0  18  10       1818.38       1844.84       223.84 o
   1  18  10        219.80        244.58        85.16 o
   2  18  10          4.23         77.69        43.43 o
   3  18  10          4.59         86.55        58.43 o
   4  18  10        321.12        232.92        86.20 o
   5  18  10          1.20         86.55        65.14 o
   6  18  10          3.25        -19.44        35.87 o
   7  18  10         48.69         82.15        62.83 o
   8  18  10        972.17       1181.49       218.22 o
  -2  19  10        101.26        172.17        93.61 o
  -1  19  10          3.19        -37.84        53.46 o
   0  19  10        358.71        288.58        79.18 o
   1  19  10         13.22         72.07        43.33 o
   2  19  10         71.27         73.71        61.21 o
   3  19  10         46.67         62.60        60.28 o
   4  19  10          5.90        -65.61        68.15 o
   5  19  10         32.06          2.66        64.68 o
   6  19  10        345.32        430.78       129.24 o
   7  19  10          2.52         21.52        52.65 o
  -1  20  10          3.93        -26.42        39.01 o
   0  20  10         47.44        173.46        61.15 o
   1  20  10          0.79         62.02        59.94 o
   2  20  10       1435.43       1671.74       238.59 o
   3  20  10       1047.38       1190.05       201.21 o
   4  20  10       1053.75        908.88       179.81 o
   5  20  10        131.77        187.33        92.80 o
   6  20  10         14.61        120.57        71.74 o
   2  21  10         14.75         51.14        43.16 o
   3  21  10         92.24         66.53        70.12 o
  -2 -10  11          3.43        -99.74        99.74 o
  -1 -10  11       1105.45       1035.00       194.74 o
   0 -10  11          0.27         57.29        38.81 o
   1 -10  11         71.99        132.25        54.64 o
   2 -10  11          0.29         30.05        40.13 o
   3 -10  11        197.09        190.21        66.91 o
  -4  -9  11         91.24         51.84        95.92 o
  -3  -9  11          2.08         93.27       120.05 o
  -2  -9  11         40.45         65.71        54.27 o
  -1  -9  11       1280.35       1662.25       236.97 o
   0  -9  11        762.78        925.77       175.07 o
   1  -9  11        220.24        208.60        62.41 o
   2  -9  11         71.17        102.20        48.76 o
   3  -9  11        942.31       1084.32       136.25 o
   4  -9  11        201.50        213.63        68.35 o
  -5  -8  11         44.87         87.36        70.47 o
  -4  -8  11         78.50         92.80        71.39 o
  -3  -8  11          9.20        -12.12        34.59 o
  -2  -8  11        368.29        366.63        88.11 o
  -1  -8  11          5.65         66.30        62.71 o
   0  -8  11          4.24         13.19        38.53 o
   1  -8  11         91.85        210.36        87.24 o
   2  -8  11        622.07        581.79        94.25 o
   3  -8  11         26.58         25.92        29.59 o
   4  -8  11        136.48        135.56       109.23 o
   5  -8  11         18.78         50.72        50.33 o
  -6  -7  11         29.62        269.02       112.35 o
  -5  -7  11        140.68        274.46       115.13 o
  -4  -7  11          9.68        -70.81        92.45 o
  -3  -7  11        481.76        480.62        96.02 o
  -2  -7  11        297.58        438.73       156.61 o
  -1  -7  11       1340.25       1802.06       179.82 o
   0  -7  11         97.24         -4.74        40.15 o
   1  -7  11        690.55        725.60       142.67 o
   2  -7  11        198.56        189.61        61.38 o
   3  -7  11        340.17        245.02        64.06 o
   4  -7  11         66.56        186.87        88.40 o
   5  -7  11        735.33        817.89       132.58 o
   6  -7  11        310.31        115.28       146.95 o
  -6  -6  11         13.63         50.35        53.46 o
  -5  -6  11        275.91        202.02       111.19 o
  -4  -6  11        489.75        615.87       111.71 o
  -3  -6  11          2.26        -39.33        39.33 o
  -2  -6  11          0.73         61.36        44.45 o
  -1  -6  11        683.60        749.68       114.53 o
   0  -6  11        111.87        197.35        64.01 o
   1  -6  11        150.22         63.75        48.71 o
   2  -6  11        946.17       1066.82       170.67 o
   3  -6  11        520.14        707.67       147.99 o
   4  -6  11         40.03        174.14        94.42 o
   5  -6  11          2.26        122.53        81.46 o
   6  -6  11         15.85         27.42       116.63 o
   7  -6  11          1.75        -21.06        44.55 o
  -7  -5  11         43.67        125.79       135.03 o
  -6  -5  11         41.65         37.75        98.52 o
  -5  -5  11       1323.17       1642.23       267.05 o
  -4  -5  11         53.01        103.80        55.87 o
  -3  -5  11        264.36        256.00        75.87 o
  -2  -5  11         42.77         12.50        28.49 o
  -1  -5  11        775.86        826.32       114.26 o
   0  -5  11        796.29        889.19       116.39 o
   1  -5  11       1957.27       1988.80       203.24 o
   3  -5  11        491.73        516.52       124.62 o
   4  -5  11        195.50        326.41       105.76 o
   5  -5  11        534.23        611.98       149.49 o
   6  -5  11          1.14          9.27        47.57 o
   7  -5  11          8.94         52.79        33.05 o
   8  -5  11         20.14        -50.33        71.16 o
  -7  -4  11         78.62         49.32        43.97 o
  -6  -4  11         84.08        195.08        67.38 o
  -5  -4  11         38.88         44.40        48.09 o
  -4  -4  11         68.86        108.58        52.93 o
  -3  -4  11          5.63         -5.78        30.14 o
  -2  -4  11       2414.86       2375.45       191.60 o
  -1  -4  11        268.82        317.43        72.44 o
   0  -4  11         54.43         46.39        39.80 o
   1  -4  11        232.30        107.26        63.64 o
   2  -4  11         97.41        153.66        68.27 o
   3  -4  11        127.33        241.83        68.69 o
   4  -4  11        126.71        139.77        73.47 o
   5  -4  11         62.89          5.28        47.56 o
   6  -4  11       1129.98       1450.37       134.82 o
   7  -4  11         17.25         57.64        75.73 o
   8  -4  11         66.26        167.20       102.29 o
  -7  -3  11         18.98         33.18        43.10 o
  -6  -3  11         85.44         73.83        55.71 o
  -5  -3  11        811.67        929.66       138.83 o
  -4  -3  11        722.78        771.38        95.75 o
  -3  -3  11        656.04        738.12       106.66 o
  -2  -3  11          8.18        -29.76        46.23 o
  -1  -3  11        414.18        492.31       128.78 o
   0  -3  11         13.21          1.49        32.75 o
   1  -3  11        124.34        105.41        65.26 o
   2  -3  11        205.79        228.98        88.75 o
   3  -3  11       1084.74       1277.06       202.83 o
   4  -3  11       1432.51       1372.91       144.51 o
   5  -3  11        651.46        606.86       103.24 o
   6  -3  11         29.16         77.38        40.56 o
   7  -3  11        259.41        420.07        78.24 o
   8  -3  11        142.58        298.06       132.37 o
   9  -3  11        726.52        903.21       213.36 o
  -8  -2  11          1.41          4.45        72.84 o
  -7  -2  11          3.54          2.47        45.47 o
  -6  -2  11        576.05        642.05       139.37 o
  -5  -2  11          8.47         41.56        46.98 o
  -4  -2  11        345.77        352.69        61.07 o
  -3  -2  11         29.82          9.40        30.99 o
  -2  -2  11        124.70        184.70        56.81 o
  -1  -2  11       2293.33       2496.03       182.99 o
   0  -2  11        101.69         36.56        34.59 o
   1  -2  11          8.06        -28.93        47.21 o
   2  -2  11       3782.08       4103.16       126.78 o
   3  -2  11        136.52        177.25        47.61 o
   4  -2  11        204.05        142.78        33.00 o
   5  -2  11        132.34        184.01        55.49 o
   6  -2  11        169.37        144.77        74.11 o
   7  -2  11          0.45         30.71        34.46 o
   8  -2  11         56.20        170.78       100.55 o
   9  -2  11         40.98        135.26        98.24 o
  -8  -1  11         70.72         69.93        98.87 o
  -7  -1  11        554.49        771.69       133.08 o
  -6  -1  11         47.85         48.31        66.13 o
  -5  -1  11        322.60        258.10        76.42 o
  -4  -1  11        450.42        363.76        62.35 o
  -3  -1  11        457.42        357.44        40.68 o
  -2  -1  11         22.41          8.95        26.09 o
  -1  -1  11       5588.05       5626.58       272.06 o
   0  -1  11       2625.01       2613.83       181.23 o
   1  -1  11       5614.23       5437.31       401.39 o
   2  -1  11        386.49        320.75        84.35 o
   3  -1  11         47.70         47.24        23.30 o
   4  -1  11        988.49        908.10        75.04 o
   5  -1  11       2998.06       3146.28       210.49 o
   6  -1  11        100.49         64.74        78.80 o
   7  -1  11        690.94        691.77       124.21 o
   8  -1  11        754.42       1072.84       208.85 o
   9  -1  11        428.83        533.06       148.92 o
  10  -1  11         58.77         -1.39        53.23 o
  -8   0  11          3.42         24.85       130.81 o
  -7   0  11        104.88         66.70        35.35 o
  -6   0  11        118.87        136.37        52.68 o
  -5   0  11        141.87        114.67        50.10 o
  -4   0  11        419.90        297.66        40.81 o
  -3   0  11       1085.48        981.70        64.25 o
  -2   0  11       1044.04       1065.58        98.26 o
  -1   0  11          1.04         -7.22        24.13 o
   0   0  11         74.23         53.69        43.51 o
   1   0  11         72.66         25.57        37.14 o
   2   0  11         55.80         28.88        13.94 o
   3   0  11         79.23         52.89        17.78 o
   4   0  11        748.60        709.44        52.40 o
   5   0  11        682.26        585.92        86.96 o
   6   0  11        290.28        209.33        44.72 o
   7   0  11          0.76         10.78        17.05 o
   8   0  11        307.25        313.07        73.67 o
   9   0  11        408.01        457.63       129.36 o
  10   0  11          1.21        -30.55        49.87 o
  -8   1  11          0.42         58.34        39.72 o
  -7   1  11        187.23        341.14        93.76 o
  -6   1  11        105.50        184.74        76.31 o
  -5   1  11       2156.11       2160.97       271.80 o
  -4   1  11        700.92        617.00        57.66 o
  -3   1  11        242.02        200.93        47.49 o
  -2   1  11        584.02        516.64        60.22 o
  -1   1  11       5560.23       5485.96       211.86 o
   0   1  11        785.32        693.63        91.60 o
   1   1  11        951.66       1017.30        83.60 o
   2   1  11        463.05        348.56        33.47 o
   3   1  11       4664.34       4187.46        87.23 o
   4   1  11         19.13         17.04         6.99 o
   5   1  11         42.48         44.72        15.35 o
   6   1  11         36.05         30.14        27.12 o
   7   1  11        440.96        317.63        46.86 o
   8   1  11          0.81         30.28        34.98 o
   9   1  11        492.51        590.96       107.90 o
  10   1  11        200.44        145.26        58.70 o
  -8   2  11         25.25         43.75        41.94 o
  -7   2  11         18.23        -49.33        49.33 o
  -6   2  11         81.95        345.05       190.57 o
  -5   2  11         68.26         81.40        51.54 o
  -4   2  11        182.14        116.19        31.11 o
  -3   2  11         21.83         21.63        17.32 o
  -2   2  11       2718.02       2767.74       102.80 o
  -1   2  11        280.16        191.23        38.69 o
   0   2  11        362.42        355.95        62.42 o
   1   2  11        130.44        131.94        32.85 o
   2   2  11        409.30        344.40        30.29 o
   3   2  11        721.57        751.35        40.68 o
   4   2  11       2739.21       2529.89        96.85 o
   5   2  11       1067.00        675.47       108.52 o
   6   2  11       3473.25       3580.63       163.51 o
   7   2  11        318.39        332.77        44.71 o
   8   2  11         10.15        -19.91        64.33 o
   9   2  11         60.67         17.67        33.86 o
  10   2  11        152.96        140.90        60.40 o
  -8   3  11        239.23        105.51        51.59 o
  -7   3  11       1511.63       1584.27       175.79 o
  -6   3  11          5.69         76.98        55.72 o
  -5   3  11        182.92        115.66        36.03 o
  -4   3  11       1139.25       1109.51        99.99 o
  -3   3  11       6798.43       6551.42       298.68 o
  -2   3  11        472.50        576.86        46.82 o
  -1   3  11         64.77         83.71        17.88 o
   0   3  11        306.04        257.44        19.09 o
   1   3  11       2599.14       2341.98        80.45 o
   2   3  11        106.47         64.82        35.29 o
   3   3  11       2898.39       2903.07       106.84 o
   4   3  11       1264.09       1078.54        60.05 o
   5   3  11       5343.24       5484.75       206.18 o
   6   3  11       1000.57       1063.39        89.15 o
   7   3  11        124.26        119.47        28.65 o
   8   3  11         56.07         24.98        31.75 o
   9   3  11        610.01        606.02        97.52 o
  10   3  11          1.18         -9.37        72.66 o
  11   3  11        360.56        384.50       131.21 o
  -8   4  11         36.55        -28.39        40.04 o
  -7   4  11        140.86        140.35        50.67 o
  -6   4  11         12.95         34.81        40.86 o
  -5   4  11         70.53         34.18        66.24 o
  -4   4  11        721.29        766.52        85.01 o
  -3   4  11          1.99         -5.64        19.53 o
  -2   4  11         72.19         60.98        16.90 o
  -1   4  11        943.83        883.92        44.53 o
   0   4  11        145.37        188.36        28.99 o
   1   4  11        954.51        893.32       113.47 o
   2   4  11        573.39        555.13        49.36 o
   3   4  11         41.55         54.22        13.06 o
   4   4  11        608.39        610.01        54.88 o
   5   4  11        969.01        869.37        75.16 o
   6   4  11        984.61       1057.07        85.67 o
   7   4  11        163.06        212.80        41.11 o
   8   4  11        129.03        113.84        33.32 o
   9   4  11        267.08        363.60        76.96 o
  10   4  11          1.24        -47.67        47.67 o
  11   4  11         88.50        116.17        79.84 o
  -8   5  11        207.09        160.58       104.72 o
  -7   5  11        333.07        243.76        91.18 o
  -6   5  11         35.71         -9.26        73.71 o
  -5   5  11        617.43        790.58       117.55 o
  -4   5  11         19.79         36.58        27.71 o
  -3   5  11       1293.90       1230.80        75.10 o
  -2   5  11         60.94         91.06        29.02 o
  -1   5  11       1503.98       1505.52        79.00 o
   0   5  11       3249.19       3218.21       114.49 o
   1   5  11       4951.41       4862.50       180.32 o
   2   5  11        632.61        688.19        57.27 o
   3   5  11       2766.06       3045.59       119.67 o
   4   5  11        287.89        241.57        36.41 o
   5   5  11       1052.70        902.55        77.11 o
   6   5  11          0.93          3.17        19.48 o
   7   5  11       1394.68       1440.50        87.37 o
   8   5  11        663.48        731.31        97.13 o
   9   5  11        602.37        612.62        94.41 o
  10   5  11        216.98        187.91        84.70 o
  11   5  11         44.40         68.73        77.06 o
  -8   6  11          1.58        102.70       106.51 o
  -7   6  11         46.52          9.44        35.02 o
  -6   6  11        122.42        138.77        58.65 o
  -5   6  11        149.36        130.85        44.93 o
  -4   6  11        679.39        845.95        95.61 o
  -3   6  11        144.67        148.40        28.46 o
  -2   6  11       3313.70       3202.87        99.31 o
  -1   6  11        121.81         77.59        23.02 o
   0   6  11          1.67         -7.66        19.09 o
   1   6  11       2101.06       2031.42       100.22 o
   2   6  11        669.34        642.73        56.21 o
   3   6  11        131.52        129.23        27.09 o
   4   6  11        514.64        487.13        67.40 o
   5   6  11        893.46        849.50        74.96 o
   6   6  11        473.98        545.21        63.08 o
   7   6  11         19.64         27.55        15.44 o
   8   6  11        474.49        476.71        76.70 o
   9   6  11        232.27        186.64        88.17 o
  10   6  11         38.88         64.56        76.25 o
  11   6  11         63.58         35.75        42.23 o
  -8   7  11         20.07         -9.23        36.57 o
  -7   7  11         89.73        199.53        70.03 o
  -6   7  11         37.40         77.37        51.55 o
  -5   7  11        269.29        317.71        65.05 o
  -4   7  11       1113.36       1206.96       111.87 o
  -3   7  11      11600.47      11490.68       238.61 o
  -2   7  11       5033.43       4876.08       142.60 o
  -1   7  11        613.91        597.88        88.62 o
   0   7  11        665.71        612.96        59.40 o
   1   7  11       1757.13       1860.70       120.75 o
   2   7  11          4.87         34.29        17.15 o
   3   7  11       1338.18       1311.60        69.98 o
   4   7  11       1061.14        998.67        69.11 o
   5   7  11       2120.78       2025.60       116.54 o
   6   7  11        427.38        459.44        48.05 o
   7   7  11        426.12        462.22        53.76 o
   8   7  11        135.78        117.61        58.95 o
   9   7  11        438.01        440.50       126.35 o
  10   7  11        159.95        224.36        96.73 o
  11   7  11          4.87         33.21        59.47 o
  -8   8  11         17.14         31.05        44.49 o
  -7   8  11         19.20          5.63        48.14 o
  -6   8  11        877.99        949.22       108.65 o
  -5   8  11          0.82         46.86        38.18 o
  -4   8  11        309.36        379.34        61.72 o
  -3   8  11         53.52         97.78        25.54 o
  -2   8  11         43.26         30.71        18.91 o
  -1   8  11         88.00        147.06        71.04 o
   0   8  11         64.83        225.51        97.08 o
   1   8  11       1794.17       1768.25       123.88 o
   2   8  11       2708.85       2752.55       130.77 o
   3   8  11        202.98        285.63        38.01 o
   4   8  11         15.36         46.67        21.13 o
   5   8  11        157.97        132.91        23.81 o
   6   8  11        804.71        788.80        42.87 o
   7   8  11        322.78        301.29        35.99 o
   8   8  11        751.41        823.37       158.52 o
   9   8  11         33.59        123.46        72.32 o
  10   8  11         20.61        151.00        91.64 o
  11   8  11         41.70        -76.48        76.48 o
  -8   9  11        211.72        169.05        94.07 o
  -7   9  11        569.46        750.12       123.69 o
  -6   9  11         41.11         31.52        36.07 o
  -5   9  11        524.44        595.05        70.82 o
  -4   9  11          4.69         11.07        20.86 o
  -3   9  11        297.27        256.99        35.46 o
  -2   9  11        170.65        169.14        32.42 o
  -1   9  11       1285.44       1500.03       209.55 o
   0   9  11       2061.33       2111.31       240.79 o
   1   9  11       4108.77       4054.40       198.45 o
   2   9  11         26.36         48.81        14.79 o
   3   9  11        773.52        798.08        81.34 o
   4   9  11          8.38         12.44        11.90 o
   5   9  11       2370.97       2241.73       179.31 o
   6   9  11        114.56         99.72        16.88 o
   7   9  11         49.58         63.77        21.20 o
   8   9  11        272.86        256.64        88.86 o
   9   9  11        873.60        976.57       184.32 o
  10   9  11          0.73         83.05        51.70 o
  11   9  11         12.54          2.66        48.83 o
  -7  10  11         36.95         54.50        81.46 o
  -6  10  11         90.74        120.66        51.11 o
  -5  10  11        130.27        129.24        29.41 o
  -4  10  11        203.37        207.48        45.18 o
  -3  10  11        456.56        456.08        56.50 o
  -2  10  11       3807.10       3752.76       224.01 o
  -1  10  11       1514.28       1726.90       155.58 o
   0  10  11         37.64         -1.39        48.94 o
   1  10  11       2628.26       2284.59       154.47 o
   2  10  11        177.03        197.92        35.78 o
   3  10  11        108.45        128.89        27.81 o
   4  10  11       2508.58       2598.26       126.84 o
   5  10  11        314.02        254.36        27.48 o
   6  10  11        191.74        143.07        41.01 o
   7  10  11         19.38         41.77        51.26 o
   8  10  11        115.53        210.36       102.05 o
   9  10  11        286.42        214.41        87.47 o
  10  10  11         45.68        174.26        88.17 o
  11  10  11          4.13          9.60        59.36 o
  -7  11  11        244.56        331.27       139.20 o
  -6  11  11        127.66        171.94        70.12 o
  -5  11  11        988.51       1171.29       102.56 o
  -4  11  11        215.58        218.17        45.49 o
  -3  11  11         95.29         90.36        34.56 o
  -2  11  11          2.43          3.27        18.42 o
  -1  11  11        904.50        895.82        72.00 o
   0  11  11         35.40         32.89        26.89 o
   1  11  11       2922.36       3332.28       196.44 o
   2  11  11       1547.83       1389.21        95.79 o
   3  11  11       1435.07       1301.30       131.11 o
   4  11  11        459.02        360.15        89.00 o
   5  11  11        848.17        731.09       130.73 o
   6  11  11         10.90          8.84        26.35 o
   7  11  11        296.79        294.36        88.40 o
   8  11  11        160.56        294.24        93.61 o
   9  11  11        247.94        309.75       109.34 o
  10  11  11        605.02        673.76       163.96 o
  11  11  11        510.71        884.47       198.44 o
  -7  12  11          0.47         81.30        57.97 o
  -6  12  11         23.18          9.62        27.36 o
  -5  12  11         25.81          3.24        26.88 o
  -4  12  11        243.84        264.63        57.55 o
  -3  12  11        487.21        474.26        75.79 o
  -2  12  11         24.50         92.90       124.44 o
  -1  12  11          8.56        169.02        34.36 o
   0  12  11       1847.75       1836.29       156.05 o
   1  12  11        226.84        249.90        56.19 o
   2  12  11       1407.30       1528.60       116.97 o
   3  12  11         81.66        161.64        43.91 o
   4  12  11        177.07        166.77        28.42 o
   5  12  11       2852.56       2724.27       158.60 o
   6  12  11        311.39        478.03        73.28 o
   7  12  11          6.49         23.72        47.56 o
   8  12  11        197.87        209.66        89.90 o
   9  12  11        387.13        493.38       138.96 o
  10  12  11          1.74         50.68        72.66 o
  -6  13  11          0.48         41.78        45.19 o
  -5  13  11        280.88        285.05        67.88 o
  -4  13  11          0.94         37.14        40.47 o
  -3  13  11        836.06        814.21       122.19 o
  -2  13  11        330.18        464.33       125.89 o
  -1  13  11        363.60        357.42        45.00 o
   0  13  11        586.05        652.36       123.46 o
   1  13  11       1988.53       2055.90       147.68 o
   2  13  11        124.47        192.00        57.51 o
   3  13  11         18.56         27.10        36.62 o
   4  13  11          5.70          9.20        23.26 o
   5  13  11       4011.03       3814.04       185.20 o
   6  13  11       1011.44       1203.47       183.40 o
   7  13  11         30.57         98.93        45.13 o
   8  13  11          1.14         16.43        43.04 o
   9  13  11        125.70        252.36       106.45 o
  10  13  11         64.58        -12.96        54.15 o
  -6  14  11        190.79        124.86        97.80 o
  -5  14  11         27.71         67.33        55.26 o
  -4  14  11        116.52        133.58        48.73 o
  -3  14  11        186.61        235.58        63.19 o
  -2  14  11         82.51         81.00        70.47 o
  -1  14  11        710.41        683.48       149.73 o
   0  14  11        605.51        615.56       129.82 o
   1  14  11       1181.54       1220.84       117.76 o
   2  14  11        486.04        471.22        69.89 o
   3  14  11        858.08        930.05       146.14 o
   4  14  11          9.95         29.42        39.28 o
   5  14  11        379.57        386.26        55.82 o
   6  14  11          1.87         28.12        39.80 o
   7  14  11         27.19        165.81       115.94 o
   8  14  11        169.45        228.29        95.46 o
   9  14  11          1.16         32.51        68.04 o
  10  14  11          3.25        105.18        84.58 o
  -5  15  11        486.01        599.66        91.52 o
  -4  15  11         95.95         79.46        36.03 o
  -3  15  11        705.29        745.86       118.92 o
  -2  15  11         70.43        166.62        81.92 o
  -1  15  11        959.03       1217.93       195.78 o
   0  15  11         15.14         35.60        63.06 o
   1  15  11       1108.82       1310.30       127.35 o
   2  15  11        569.02        640.97        82.94 o
   3  15  11        262.19        273.42        87.24 o
   4  15  11        424.10        478.91       113.74 o
   5  15  11        489.30        659.42       138.85 o
   6  15  11        777.65        934.34       165.46 o
   7  15  11        940.98       1093.55       189.53 o
   8  15  11          5.08        -29.74        47.32 o
   9  15  11        223.83        339.14       132.37 o
  -5  16  11         50.63         35.38        42.19 o
  -4  16  11          1.13         61.48        36.42 o
  -3  16  11         50.90         69.91        50.32 o
  -2  16  11         70.77        105.41        66.42 o
  -1  16  11          3.66          4.28        38.76 o
   0  16  11          0.78         24.75        51.26 o
   1  16  11        474.57        578.06        90.61 o
   2  16  11         33.30        -11.04        20.44 o
   3  16  11        783.74        798.03       148.11 o
   4  16  11         97.75        287.53        91.87 o
   5  16  11          7.36        110.50        63.87 o
   6  16  11         83.62        211.98        82.85 o
   7  16  11         28.09        100.43        64.45 o
   8  16  11          5.70         71.51        54.96 o
   9  16  11        617.27        730.46       179.92 o
  -4  17  11        398.57        565.37        94.27 o
  -3  17  11       1409.96       1563.78       182.50 o
  -2  17  11         78.99        103.91        89.09 o
  -1  17  11          5.41         15.50        43.27 o
   0  17  11        155.19        207.69        57.68 o
   1  17  11       2016.34       2070.17       171.61 o
   2  17  11        189.14        173.62        47.75 o
   3  17  11        256.45        249.46        96.38 o
   4  17  11        478.93        361.01       112.93 o
   5  17  11       1210.51       1165.87       187.45 o
   6  17  11        272.63        438.41       126.58 o
   7  17  11        323.88        305.81       120.80 o
   8  17  11          4.15         66.65        71.85 o
  -3  18  11        282.43        293.66        86.03 o
  -2  18  11        546.67        607.58       154.70 o
  -1  18  11        367.11        418.40       128.09 o
   0  18  11          0.69         27.13        39.11 o
   1  18  11         36.69        151.94        53.83 o
   2  18  11         49.54        102.29        49.06 o
   3  18  11          0.52        106.45        75.90 o
   4  18  11        186.14        171.94        77.41 o
   5  18  11        869.71        695.75       150.30 o
   6  18  11        790.29        831.24       167.78 o
   7  18  11         84.33        145.10        67.69 o
   8  18  11         44.35         51.14        66.88 o
  -2  19  11          6.70        127.05        98.93 o
  -1  19  11       1341.93       1404.64       211.05 o
   0  19  11        247.77        278.01        70.38 o
   1  19  11        374.40        349.32        78.22 o
   2  19  11        558.98        665.43       146.95 o
   3  19  11        600.09        293.32        97.66 o
   4  19  11        126.73         60.28        54.04 o
   5  19  11          5.21          5.79        58.66 o
   6  19  11        248.83        270.18       106.80 o
   7  19  11        541.95        638.59       162.22 o
   0  20  11         10.30         25.53        55.11 o
   1  20  11        529.83        837.84       174.02 o
   2  20  11         39.84         43.16        59.94 o
   3  20  11        239.39        243.10        96.15 o
   4  20  11         10.69        -33.90        58.09 o
   5  20  11         28.04          3.70        42.70 o
   6  20  11        466.58        576.22       150.30 o
   3  21  11       1213.76       1258.55       223.78 o
  -2  -9  12        132.76        139.70        59.24 o
  -1  -9  12         74.12        165.26        81.93 o
   0  -9  12        238.05        286.51        81.30 o
   1  -9  12         24.20         52.27        40.57 o
   2  -9  12        488.64        427.19        99.45 o
   3  -9  12        235.58        365.83        85.61 o
  -4  -8  12        145.64        117.79        82.50 o
  -3  -8  12         90.77         91.52        58.78 o
  -2  -8  12        661.75        720.96       125.67 o
  -1  -8  12        501.01        741.03       130.76 o
   0  -8  12        141.54        157.13        71.85 o
   1  -8  12         14.54        -59.94        62.83 o
   2  -8  12        510.87        653.41       105.01 o
   3  -8  12        413.17        479.27        93.09 o
   4  -8  12          9.16         51.87        35.97 o
  -5  -7  12         44.24         91.64        75.56 o
  -4  -7  12          4.77         63.18        77.18 o
  -3  -7  12        396.99        373.98        89.89 o
  -2  -7  12          1.70         92.94        51.65 o
  -1  -7  12        200.22        363.38        88.29 o
   0  -7  12          0.44         -5.59        99.05 o
   1  -7  12        229.22        254.85        72.92 o
   2  -7  12          5.42         19.94        33.95 o
   3  -7  12         16.90         19.99        39.80 o
   4  -7  12         55.35        146.60        90.02 o
   5  -7  12        280.76        183.51       101.94 o
  -5  -6  12          2.35        -42.12       116.98 o
  -4  -6  12        526.73        627.38       111.61 o
  -3  -6  12        261.78        232.02        71.51 o
  -2  -6  12        983.02        966.41       134.00 o
  -1  -6  12         47.95         12.57        43.34 o
   0  -6  12         21.80         17.42        31.72 o
   1  -6  12        168.72        170.92        49.58 o
   2  -6  12        473.93        534.18        97.87 o
   3  -6  12         32.07         36.45        39.22 o
   4  -6  12        826.56        874.86       177.03 o
   5  -6  12        541.43        503.10       144.98 o
   6  -6  12        625.41        564.86        93.46 o
  -6  -5  12        300.96        449.26       119.13 o
  -5  -5  12         36.02         23.56       165.00 o
  -4  -5  12        293.57        281.49        75.18 o
  -3  -5  12          0.41         19.76        83.95 o
  -2  -5  12        190.00        242.40        73.91 o
  -1  -5  12          3.64        -12.98        50.45 o
   0  -5  12         78.21         90.22        49.01 o
   1  -5  12        735.27        735.63       112.16 o
   2  -5  12        111.18        188.93        85.33 o
   3  -5  12          0.50         66.57        46.00 o
   4  -5  12        143.49        164.54        64.68 o
   5  -5  12         51.18        156.47        60.66 o
   6  -5  12        377.07        565.31        94.99 o
   7  -5  12          1.29         -0.08        33.30 o
  -6  -4  12       1097.35       1159.19       170.68 o
  -5  -4  12        479.12        444.49       103.29 o
  -4  -4  12        241.47        227.94        68.02 o
  -3  -4  12        101.19         90.01       142.44 o
  -2  -4  12        119.74        159.13        56.74 o
  -1  -4  12        857.65        814.41       115.06 o
   0  -4  12       1106.07        997.10       129.29 o
   1  -4  12        687.21        654.01       105.39 o
   2  -4  12       1129.12       1065.55       209.08 o
   3  -4  12        723.84        755.61       116.07 o
   4  -4  12        114.15        225.64       135.38 o
   5  -4  12        500.88        592.75       106.32 o
   6  -4  12        134.40        165.91        54.30 o
   7  -4  12        529.34        711.38       104.52 o
   8  -4  12        312.27        315.65       130.52 o
  -7  -3  12         40.17        -16.64        52.34 o
  -6  -3  12        227.77        310.37        87.47 o
  -5  -3  12         57.42         49.38        88.34 o
  -4  -3  12        152.62        132.80        53.43 o
  -3  -3  12         35.45          6.24        38.94 o
  -2  -3  12        407.83        315.82        78.10 o
  -1  -3  12          6.86        -14.67       106.16 o
   0  -3  12          0.55        -25.48        42.10 o
   1  -3  12        548.43        325.20        66.30 o
   2  -3  12         78.10         69.31        45.70 o
   3  -3  12         55.88        121.49        86.09 o
   4  -3  12        318.32        238.95        64.17 o
   5  -3  12         17.61         45.23        44.55 o
   6  -3  12        293.64        343.06        85.23 o
   7  -3  12         25.30         68.48        56.16 o
   8  -3  12         53.06         44.43        52.07 o
  -7  -2  12         13.96        -45.46        50.40 o
  -6  -2  12        565.06        606.73       116.66 o
  -5  -2  12        171.81         79.31        53.77 o
  -4  -2  12        159.95        198.31        60.68 o
  -3  -2  12        102.25         80.60        34.44 o
  -2  -2  12       2765.58       2796.17       208.58 o
  -1  -2  12        308.92        332.25        75.61 o
   0  -2  12        474.43        557.23        88.11 o
   1  -2  12        352.76        204.57        91.99 o
   2  -2  12         70.78         -8.10        67.57 o
   3  -2  12        125.91        252.59        80.65 o
   4  -2  12        113.77        186.11        98.52 o
   5  -2  12         40.52         57.29        45.13 o
   6  -2  12       1250.71       1322.19       148.65 o
   7  -2  12         93.04         14.14        30.29 o
   8  -2  12        167.16        167.89        91.87 o
   9  -2  12        171.80         95.11        88.52 o
  -7  -1  12        250.47        242.51        83.26 o
  -6  -1  12        128.91        117.30        54.04 o
  -5  -1  12          0.58        -39.69        39.69 o
  -4  -1  12         19.13          5.22        34.58 o
  -3  -1  12        229.80        270.04        56.48 o
  -2  -1  12       1482.12       1333.19       118.28 o
  -1  -1  12        133.03        149.62        55.88 o
   0  -1  12          1.93          0.45        35.79 o
   1  -1  12       2249.63       2410.64       279.78 o
   2  -1  12        451.68        695.98       155.28 o
   3  -1  12         12.64         23.03        55.54 o
   4  -1  12        856.61        861.74       116.14 o
   5  -1  12        645.13        726.78       110.06 o
   6  -1  12          5.84        -37.18        37.18 o
   7  -1  12        183.52        195.92        49.08 o
   8  -1  12        121.01         98.00        59.70 o
   9  -1  12        453.51        314.61       126.24 o
  -8   0  12        404.48        442.81       100.84 o
  -7   0  12          3.15         55.22        48.04 o
  -6   0  12        111.50        123.16        63.14 o
  -5   0  12        846.98        767.62       129.71 o
  -4   0  12        239.10        183.28        52.38 o
  -3   0  12          1.80         44.13        27.09 o
  -2   0  12       2955.67       3159.43       176.35 o
  -1   0  12       3410.06       3244.05       173.03 o
   0   0  12       4324.08       4646.38       203.06 o
   1   0  12        354.19        270.41        96.04 o
   2   0  12        387.75        433.21       119.53 o
   3   0  12        496.51        393.44        45.59 o
   4   0  12        871.82        783.34        94.47 o
   5   0  12          5.80         42.99        42.05 o
   6   0  12       1234.55       1371.51       141.50 o
   7   0  12       1110.26       1062.53       106.08 o
   8   0  12       1769.03       1507.55       238.94 o
   9   0  12        101.83        128.67        79.49 o
  10   0  12         47.12        130.17       105.06 o
  -8   1  12          8.16        103.73        94.94 o
  -7   1  12          3.41         31.99        40.14 o
  -6   1  12        180.41         69.25        91.76 o
  -5   1  12         11.79        116.80        75.04 o
  -4   1  12         24.13        -12.80        32.24 o
  -3   1  12       1288.62       1231.14        96.60 o
  -2   1  12         98.88         58.13        39.32 o
  -1   1  12          0.65         22.56        29.26 o
   0   1  12        260.35        178.38        50.79 o
   1   1  12        444.40        461.87        76.93 o
   2   1  12          4.60        -11.51        13.88 o
   3   1  12         14.26         23.35        10.98 o
   4   1  12       1180.47       1153.32        47.66 o
   5   1  12        402.12        334.77        37.51 o
[truncated: 141,564 more chars]
